# Supplementary material for: Time-Series RNA Sequencing Reveals Temperature-Specific and Temperature-Compensated Circadian Genes in Drosophila
Source: bioRxiv. 2025 Nov 4:2025.11.04.686609. Preprint. [Version 1] doi: 10.1101/2025.11.04.686609 (PMC12637615; doi:10.1101/2025.11.04.686609)
Supplement: Supplement 3 [file media-3.xlsx]

## Sheet: T18.DD_vs_T25.DD.diff.result
geneID	geneName	logFC	logCPM	F	PValue	qvalue	padj	FC2qval0.05
FBgn0261270	Sps1	-1.95337	4.40278	2189.16	4.04277e-66	1.00384e-62	4.65404e-62	TRUE
FBgn0021895	ytr	-0.765244	6.66371	1884.02	3.06698e-63	3.80773e-60	1.76535e-59	FALSE
FBgn0003512	Sry-delta	-1.13517	4.38667	1577.78	7.34703e-60	6.08102e-57	2.8193e-56	TRUE
FBgn0004777	Ccp84Ag	4.60751	1.92629	1195.51	2.149e-54	1.33402e-51	6.18484e-51	TRUE
FBgn0264817	pre-lola-G	-1.96171	3.75704	1137.33	1.02996e-53	5.11491e-51	2.37139e-50	TRUE
FBgn0264489	CG43897	-0.801354	8.46303	1086.43	7.23007e-53	2.99211e-50	1.38721e-49	FALSE
FBgn0001224	Hsp23	-1.5072	4.20497	1059.79	2.08489e-52	7.39556e-50	3.42875e-49	TRUE
FBgn0033902	eIF3m	-0.840668	8.07105	1052.27	2.81522e-52	8.73791e-50	4.0511e-49	FALSE
FBgn0270924	zf30C	-0.684982	5.63798	1033.58	6.02724e-52	1.66288e-49	7.70951e-49	FALSE
FBgn0041789	Pax	0.609624	6.85582	968.083	9.62317e-51	2.38948e-48	1.10782e-47	FALSE
FBgn0263006	SERCA	0.72521	10.0638	956.472	1.6009e-50	3.61375e-48	1.67542e-47	FALSE
FBgn0259219	CG42319	0.845764	5.74546	938.919	3.49344e-50	7.22865e-48	3.35137e-47	FALSE
FBgn0004362	HmgD	0.790818	5.79733	918.607	8.76334e-50	1.67383e-47	7.76028e-47	FALSE
FBgn0051781	lncRNA:CR31781	-1.1539	6.62624	896.708	2.41193e-49	4.27781e-47	1.98329e-46	TRUE
FBgn0034493	CG8908	-1.47418	3.23917	811.041	1.60015e-47	2.64884e-45	1.22807e-44	TRUE
FBgn0265590	lncRNA:CR44417	-1.20484	3.91826	791.631	4.35303e-47	6.7555e-45	3.13201e-44	TRUE
FBgn0038311	CG14864	1.76214	1.7739	779.628	8.48531e-47	1.23938e-44	5.74605e-44	TRUE
FBgn0013308	Odc2	2.25922	1.88918	776.187	1.04681e-46	1.44404e-44	6.69492e-44	TRUE
FBgn0264822	asRNA:CR44030	-1.20518	4.18445	767.1	1.59824e-46	2.08534e-44	9.6681e-44	TRUE
FBgn0284230	CG46314	-0.460252	9.0654	766.147	1.67966e-46	2.08534e-44	9.6681e-44	FALSE
FBgn0037292	plh	1.44839	3.57928	761.058	2.21918e-46	2.5047e-44	1.16124e-43	TRUE
FBgn0000370	crc	-0.49347	9.66458	761.835	2.12007e-46	2.5047e-44	1.16124e-43	FALSE
FBgn0259917	CG42446	-0.991331	4.89685	745.054	5.30956e-46	5.73214e-44	2.65755e-43	FALSE
FBgn0035280	Cpr62Bb	1.51007	3.83242	741.753	6.38773e-46	6.60877e-44	3.06398e-43	TRUE
FBgn0036145	CG7607	-1.27571	6.46648	735.519	9.01204e-46	8.95094e-44	4.14986e-43	TRUE
FBgn0033889	CG6701	0.590648	6.16284	720.316	2.12359e-45	2.02807e-43	9.40262e-43	FALSE
FBgn0250871	pot	0.570557	5.92622	703.096	5.71785e-45	5.25841e-43	2.43792e-42	FALSE
FBgn0037447	Neurochondrin	0.901737	5.3938	698.049	7.67554e-45	6.8067e-43	3.15574e-42	FALSE
FBgn0037270	eIF3f1	-0.564438	7.83727	683.6	1.80154e-44	1.54253e-42	7.15151e-42	FALSE
FBgn0036505	CG7945	-0.495612	6.10989	671.371	3.75617e-44	3.10892e-42	1.44137e-41	FALSE
FBgn0030481	CG1662	-0.678275	5.16321	668.858	4.37496e-44	3.50427e-42	1.62466e-41	FALSE
FBgn0011296	l(2)efl	-1.65821	5.89251	645.064	1.90064e-43	1.47481e-41	6.83754e-41	TRUE
FBgn0037899	RpL24-like	-0.694606	7.88205	637.693	3.02435e-43	2.27564e-41	1.05504e-40	FALSE
FBgn0013275	Hsp70Aa	-1.31729	3.52198	635.545	3.48076e-43	2.4694e-41	1.14487e-40	TRUE
FBgn0036619	Cpr72Ec	-2.8125	6.80393	635.923	3.38488e-43	2.4694e-41	1.14487e-40	TRUE
FBgn0022023	eIF3h	-0.827684	7.66875	632.354	4.24696e-43	2.92928e-41	1.35808e-40	FALSE
FBgn0286828	dind	0.665428	4.67248	630.629	4.74351e-43	3.18334e-41	1.47587e-40	FALSE
FBgn0014906	Hydr2	0.779589	6.83844	627.151	5.92683e-43	3.8728e-41	1.79552e-40	FALSE
FBgn0031942	CG7203	-1.06963	5.61462	621.912	8.31152e-43	5.29178e-41	2.45339e-40	TRUE
FBgn0022984	qkr58E-3	0.562344	5.69996	610.122	1.79488e-42	1.1142e-40	5.16568e-40	FALSE
FBgn0266446	CG45076	-0.605988	6.9333	607.857	2.08393e-42	1.26207e-40	5.85126e-40	FALSE
FBgn0028984	Spn88Ea	0.620868	6.30999	601.475	3.18306e-42	1.81005e-40	8.39183e-40	FALSE
FBgn0001230	Hsp68	-0.988625	4.57153	601.952	3.08541e-42	1.81005e-40	8.39183e-40	FALSE
FBgn0037560	CR18228	-1.02906	4.62269	601.37	3.20744e-42	1.81005e-40	8.39183e-40	TRUE
FBgn0016031	lama	0.59986	5.9557	599.794	3.56096e-42	1.9649e-40	9.10974e-40	FALSE
FBgn0287586	CG46456	0.599799	5.95234	598.004	4.01432e-42	2.1669e-40	1.00463e-39	FALSE
FBgn0013276	Hsp70Ab	-1.31088	3.66184	591.742	6.13994e-42	3.24378e-40	1.50389e-39	TRUE
FBgn0037081	barc	-0.467009	5.81029	589.749	7.00316e-42	3.62275e-40	1.67959e-39	FALSE
FBgn0046113	GluRIIC	-1.26019	3.10538	582.002	1.19382e-41	6.04963e-40	2.80475e-39	TRUE
FBgn0010228	HmgZ	0.842129	7.45211	565.804	3.65806e-41	1.81663e-39	8.42231e-39	FALSE
FBgn0262955	Polr2B	-0.529808	6.52993	556.843	6.89747e-41	3.35819e-39	1.55693e-38	FALSE
FBgn0024315	Picot	0.424932	7.29015	547.773	1.32246e-40	6.3149e-39	2.92773e-38	FALSE
FBgn0032405	firl	1.34438	4.33439	538.433	2.61408e-40	1.2247e-38	5.67798e-38	TRUE
FBgn0001186	Hex-A	0.440024	8.22101	538.068	2.68131e-40	1.23293e-38	5.71616e-38	FALSE
FBgn0036770	Prestin	0.541458	5.45801	529.995	4.86797e-40	2.19771e-38	1.01891e-37	FALSE
FBgn0050045	Cpr49Aa	2.01883	0.854579	530.64	5.31115e-40	2.35497e-38	1.09182e-37	TRUE
FBgn0034471	Obp56e	-1.31789	9.50441	525.452	6.83183e-40	2.9761e-38	1.37979e-37	TRUE
FBgn0051522	CG31522	0.553988	7.11533	518.586	1.14583e-39	4.83998e-38	2.24392e-37	FALSE
FBgn0038421	CG17931	-0.777372	4.96111	518.541	1.15003e-39	4.83998e-38	2.24392e-37	FALSE
FBgn0033317	CG8635	-0.626012	5.60772	517.53	1.24135e-39	5.09425e-38	2.36181e-37	FALSE
FBgn0035410	MnM	-0.875504	4.25879	517.435	1.25148e-39	5.09425e-38	2.36181e-37	FALSE
FBgn0037672	sage	-1.6534	2.38243	515.454	1.47628e-39	5.91239e-38	2.74112e-37	TRUE
FBgn0030850	stas	0.401709	6.00038	512.251	1.85606e-39	7.3154e-38	3.39159e-37	FALSE
FBgn0033130	Tsp42Ei	0.581589	4.86485	509.906	2.22191e-39	8.6205e-38	3.99666e-37	FALSE
FBgn0028491	CG2930	0.68711	5.10082	508.329	2.5085e-39	9.58268e-38	4.44275e-37	FALSE
FBgn0266918	CG32486	-0.615026	7.89801	507.351	2.70463e-39	1.01753e-37	4.71752e-37	FALSE
FBgn0038398	sxe2	-1.18688	8.11054	501.816	4.1537e-39	1.53938e-37	7.13692e-37	TRUE
FBgn0265935	coro	-0.465385	6.23904	498.725	5.28773e-39	1.93084e-37	8.95182e-37	FALSE
FBgn0035087	CG2765	0.63136	7.22105	497.71	5.72533e-39	2.06033e-37	9.55217e-37	FALSE
FBgn0263830	CG40486	0.92218	4.85318	494.002	7.66653e-39	2.71949e-37	1.26082e-36	FALSE
FBgn0032021	CG7781	0.529192	7.20986	493.594	7.91561e-39	2.76829e-37	1.28344e-36	FALSE
FBgn0052091	CG32091	0.918236	5.34949	493	8.29623e-39	2.86111e-37	1.32648e-36	FALSE
FBgn0036258	eIF3l	-0.563624	7.78747	489.556	1.09004e-38	3.70771e-37	1.71898e-36	FALSE
FBgn0035092	Nplp1	0.517354	7.13797	487.565	1.27746e-38	4.28647e-37	1.98731e-36	FALSE
FBgn0035207	Herc4	-0.640239	8.18886	476.582	3.09461e-38	1.02454e-36	4.75002e-36	FALSE
FBgn0028473	Non1	-0.87013	9.15813	473.701	3.91427e-38	1.27886e-36	5.9291e-36	FALSE
FBgn0065096	sncRNA:359	0.983002	2.63028	472.312	4.41076e-38	1.42235e-36	6.59437e-36	FALSE
FBgn0003071	Pfk	0.435832	8.11589	470.926	4.91392e-38	1.5643e-36	7.25244e-36	FALSE
FBgn0260049	flr	-0.470929	5.94159	470.255	5.19274e-38	1.63213e-36	7.56694e-36	FALSE
FBgn0033949	Had2	-1.75921	5.78142	469.298	5.61936e-38	1.74415e-36	8.08626e-36	TRUE
FBgn0038820	CG4000	0.87457	7.36237	466.576	7.03478e-38	2.15651e-36	9.99807e-36	FALSE
FBgn0086384	Mer	-0.503088	4.97959	465.588	7.63544e-38	2.3121e-36	1.07194e-35	FALSE
FBgn0038002	CG12256	-0.933552	5.67738	464.651	8.25258e-38	2.46887e-36	1.14462e-35	FALSE
FBgn0265052	St3	0.653412	4.75037	464.116	8.62941e-38	2.55086e-36	1.18264e-35	FALSE
FBgn0051174	CG31174	2.36768	0.826755	467.254	9.79794e-38	2.86221e-36	1.32699e-35	TRUE
FBgn0036225	CG5883	-2.57491	2.77615	461.538	1.0872e-37	3.13904e-36	1.45533e-35	TRUE
FBgn0032727	Bhmt	0.668037	4.43719	460.497	1.16776e-37	3.33289e-36	1.54521e-35	FALSE
FBgn0031590	CG3702	0.462994	6.27607	459.486	1.27012e-37	3.58384e-36	1.66155e-35	FALSE
FBgn0036365	cmb	-0.536349	6.46846	455.581	1.76427e-37	4.92223e-36	2.28206e-35	FALSE
FBgn0083984	CG34148	1.29333	3.78799	452.636	2.26818e-37	6.2578e-36	2.90126e-35	TRUE
FBgn0001961	Arpc1	-0.48107	6.44633	444.472	4.55297e-37	1.24233e-35	5.75975e-35	FALSE
FBgn0036257	RhoGAP68F	0.392441	6.0557	442.154	5.56242e-37	1.50128e-35	6.96028e-35	FALSE
FBgn0265575	yin	0.580342	5.75414	441.515	5.87936e-37	1.56976e-35	7.27776e-35	FALSE
FBgn0032513	Stard7	-0.583998	5.71938	436.868	8.81199e-37	2.32773e-35	1.07919e-34	FALSE
FBgn0037877	CG6689	-0.575678	4.96497	433.873	1.14602e-36	2.9954e-35	1.38873e-34	FALSE
FBgn0031542	CG15414	1.42458	3.75768	426.603	2.18603e-36	5.65419e-35	2.62142e-34	TRUE
FBgn0032486	mRF1	-0.982862	3.12994	426.472	2.21418e-36	5.66797e-35	2.6278e-34	FALSE
FBgn0035205	Ctr9	-0.510106	7.15647	425.1	2.49513e-36	6.32198e-35	2.93102e-34	FALSE
FBgn0262887	lncRNA:CR43242	-0.552423	4.24908	423.051	3.00048e-36	7.52561e-35	3.48905e-34	FALSE
FBgn0037814	CG6325	0.609729	4.45304	421.088	3.57954e-36	8.88818e-35	4.12077e-34	FALSE
FBgn0036589	CG13067	-1.36658	5.86275	417.534	4.93425e-36	1.21307e-34	5.62407e-34	TRUE
FBgn0261258	rgn	0.468706	7.40578	414.119	6.73459e-36	1.63944e-34	7.60084e-34	FALSE
FBgn0033518	Prx6c	1.40678	4.16317	411.994	8.19121e-36	1.97468e-34	9.15507e-34	TRUE
FBgn0032724	CG10428	-0.67182	4.02214	410.458	9.43367e-36	2.25234e-34	1.04424e-33	FALSE
FBgn0031489	CG17224	-1.35091	4.83412	410.07	9.77e-36	2.31042e-34	1.07116e-33	TRUE
FBgn0069973	CG40485	0.746807	6.46029	409.618	1.01812e-35	2.38494e-34	1.10571e-33	FALSE
FBgn0000045	Act79B	0.793678	4.57888	406.147	1.40439e-35	3.25904e-34	1.51097e-33	FALSE
FBgn0039273	shams	-0.909383	3.3323	403.079	1.87247e-35	4.30504e-34	1.99592e-33	FALSE
FBgn0001942	eIF4A	-0.503992	10.997	402.284	2.01225e-35	4.58397e-34	2.12524e-33	FALSE
FBgn0036742	CG7497	0.788668	3.81598	401.682	2.13215e-35	4.80255e-34	2.22657e-33	FALSE
FBgn0036752	Adgf-A	0.990542	3.74564	401.609	2.14689e-35	4.80255e-34	2.22657e-33	FALSE
FBgn0266324	asRNA:CR44989	2.64089	-0.221406	404.427	2.21012e-35	4.89987e-34	2.27169e-33	TRUE
FBgn0032961	CG1416	-0.669605	6.56652	399.768	2.54819e-35	5.59936e-34	2.59599e-33	FALSE
FBgn0288846	unc-45	-0.434544	5.3454	399.167	2.69655e-35	5.8734e-34	2.72304e-33	FALSE
FBgn0032620	CG12288	1.56263	1.59472	397.852	3.12735e-35	6.7525e-34	3.13061e-33	TRUE
FBgn0086706	pix	-0.733417	8.29603	396.869	3.34978e-35	7.17042e-34	3.32437e-33	FALSE
FBgn0027570	Nep2	0.663122	6.01107	394.478	4.20264e-35	8.91911e-34	4.13511e-33	FALSE
FBgn0029914	CG4558	-0.639198	4.43165	394.325	4.26631e-35	8.97751e-34	4.16218e-33	FALSE
FBgn0267790	rump	-0.380963	6.64214	392.713	4.97224e-35	1.03751e-33	4.81012e-33	FALSE
FBgn0264572	asRNA:CR43944	-1.27508	2.49182	392.636	5.04277e-35	1.04346e-33	4.8377e-33	TRUE
FBgn0022935	D19A	-0.454114	4.97353	390.905	5.91126e-35	1.20311e-33	5.5779e-33	FALSE
FBgn0001565	Ddx56	-0.553442	6.91358	390.979	5.86883e-35	1.20311e-33	5.5779e-33	FALSE
FBgn0261530	nbs	-0.604063	4.44475	389.367	6.85347e-35	1.38354e-33	6.4144e-33	FALSE
FBgn0039348	Npl4	0.468424	6.2807	388.691	7.31087e-35	1.46397e-33	6.78732e-33	FALSE
FBgn0027562	CG10345	-0.779292	7.48379	386.924	8.66894e-35	1.72203e-33	7.98375e-33	FALSE
FBgn0036020	Cyp40	-0.613062	4.28013	385.462	9.9933e-35	1.96936e-33	9.13039e-33	FALSE
FBgn0011573	Cdc37	-0.457871	5.87284	384.578	1.08805e-34	2.12731e-33	9.8627e-33	FALSE
FBgn0036843	Sfxn2	0.483081	5.3653	384.348	1.11261e-34	2.15834e-33	1.00066e-32	FALSE
FBgn0000229	bsk	0.482453	6.67645	381.785	1.42809e-34	2.74885e-33	1.27443e-32	FALSE
FBgn0030838	CG5445	-0.437769	6.02182	380.443	1.62826e-34	3.11005e-33	1.44189e-32	FALSE
FBgn0003209	raw	0.430738	6.73029	379.284	1.82419e-34	3.45768e-33	1.60306e-32	FALSE
FBgn0052037	CG32037	1.73286	1.24077	377.75	2.21294e-34	4.16276e-33	1.92995e-32	TRUE
FBgn0033970	CG10205	0.92661	6.03006	376.191	2.47395e-34	4.61876e-33	2.14136e-32	FALSE
FBgn0000046	Act87E	-0.71152	6.71606	373.825	3.12742e-34	5.77311e-33	2.67655e-32	FALSE
FBgn0034046	tun	0.602739	5.76607	373.789	3.13876e-34	5.77311e-33	2.67655e-32	FALSE
FBgn0040283	SMC1	-0.422607	6.00377	371.838	3.81165e-34	6.95921e-33	3.22645e-32	FALSE
FBgn0053110	CG33110	1.00558	5.93684	370.735	4.25531e-34	7.71252e-33	3.5757e-32	TRUE
FBgn0025874	Meics	-0.779992	3.25742	367.756	5.75087e-34	1.03476e-32	4.79739e-32	FALSE
FBgn0030159	CG9689	-0.616374	6.38637	367.21	6.06151e-34	1.08281e-32	5.02015e-32	FALSE
FBgn0001223	Hsp22	-3.01573	5.55102	364.517	7.96829e-34	1.40324e-32	6.50575e-32	TRUE
FBgn0001228	CG4456	-3.01573	5.55102	364.517	7.96829e-34	1.40324e-32	6.50575e-32	TRUE
FBgn0032235	CG5096	-1.70531	1.2704	364.796	8.20307e-34	1.43441e-32	6.65026e-32	TRUE
FBgn0261274	Ero1L	0.420514	5.18171	363.422	8.89333e-34	1.54424e-32	7.15944e-32	FALSE
FBgn0267533	asRNA:CR45873	-1.15438	1.80127	362.929	9.48846e-34	1.63613e-32	7.5855e-32	TRUE
FBgn0000592	Est-6	-0.965617	8.63779	361.292	1.10468e-33	1.89172e-32	8.77043e-32	FALSE
FBgn0263029	CG43324	-0.780413	5.24008	360.307	1.22182e-33	2.07797e-32	9.63393e-32	FALSE
FBgn0033924	CG8613	0.364441	6.64649	359.251	1.36121e-33	2.2993e-32	1.06601e-31	FALSE
FBgn0032940	Mondo	0.413326	6.51936	358.843	1.41947e-33	2.3815e-32	1.10412e-31	FALSE
FBgn0003206	Ras64B	-0.357808	5.35554	357.312	1.66145e-33	2.76876e-32	1.28366e-31	FALSE
FBgn0052675	Tango5	0.404548	6.63794	356.593	1.78924e-33	2.96185e-32	1.37318e-31	FALSE
FBgn0086603	snoRNA:Or-CD2	-1.6094	1.72592	356.342	1.87954e-33	3.09072e-32	1.43293e-31	TRUE
FBgn0039338	XNP	-0.477042	6.86425	355.79	1.9438e-33	3.17536e-32	1.47217e-31	FALSE
FBgn0034693	flap	0.623927	7.48805	355.705	1.96107e-33	3.18264e-32	1.47554e-31	FALSE
FBgn0019982	Gs1l	0.485299	6.05239	354.919	2.12707e-33	3.42963e-32	1.59005e-31	FALSE
FBgn0039854	CG1635	-0.457862	4.89925	354.471	2.2284e-33	3.56983e-32	1.65506e-31	FALSE
FBgn0287592	CG46462	-0.656283	5.86432	352.311	2.78884e-33	4.439e-32	2.05802e-31	FALSE
FBgn0030693	sordd1	-0.376271	7.09995	350.658	3.31364e-33	5.24072e-32	2.42972e-31	FALSE
FBgn0263106	DnaJ-1	-0.387677	7.35335	350.124	3.50395e-33	5.50663e-32	2.553e-31	FALSE
FBgn0036888	CG9330	-0.374832	6.30945	348.427	4.18666e-33	6.53817e-32	3.03125e-31	FALSE
FBgn0032997	CG17486	-0.383915	5.71872	347.8	4.4719e-33	6.93997e-32	3.21753e-31	FALSE
FBgn0000139	ash2	-0.564075	4.97901	347.74	4.50034e-33	6.94073e-32	3.21788e-31	FALSE
FBgn0287186	scro	0.567483	5.00365	347.381	4.67369e-33	7.16359e-32	3.3212e-31	FALSE
FBgn0011660	Pms2	0.85727	3.00825	346.056	5.39036e-33	8.21137e-32	3.80698e-31	FALSE
FBgn0039723	CG15522	0.788416	4.46684	342.775	7.61541e-33	1.15302e-31	5.34565e-31	FALSE
FBgn0034802	CNBP	0.405247	8.41267	341.425	8.78866e-33	1.32259e-31	6.13182e-31	FALSE
FBgn0052512	CG32512	0.758508	4.57389	340.681	9.51997e-33	1.42401e-31	6.60204e-31	FALSE
FBgn0037046	CG10581	1.07967	2.26847	339.933	1.0395e-32	1.54559e-31	7.16573e-31	TRUE
FBgn0035695	CG10226	0.48694	6.63406	339.074	1.13045e-32	1.67081e-31	7.74627e-31	FALSE
FBgn0039714	Zip99C	0.383303	6.10408	338.39	1.21669e-32	1.78764e-31	8.2879e-31	FALSE
FBgn0045761	CHKov1	0.63482	4.83751	337.133	1.39318e-32	2.03491e-31	9.43432e-31	FALSE
FBgn0037891	Dlst	-0.391702	7.77924	335.93	1.5863e-32	2.30343e-31	1.06792e-30	FALSE
FBgn0034261	HPS4	0.342802	6.90629	333.969	1.96203e-32	2.83246e-31	1.31319e-30	FALSE
FBgn0036921	RhoGDI	-0.523471	7.28635	333.735	2.0124e-32	2.88838e-31	1.33912e-30	FALSE
FBgn0260744	Tango9	-0.489503	6.9105	331.79	2.48744e-32	3.54967e-31	1.64571e-30	FALSE
FBgn0039754	CG9747	0.76166	7.02097	330.931	2.7324e-32	3.87697e-31	1.79745e-30	FALSE
FBgn0010173	RPA1	0.46636	5.44508	330.654	2.81657e-32	3.95123e-31	1.83188e-30	FALSE
FBgn0039915	Gat	0.826688	7.53615	330.7	2.80249e-32	3.95123e-31	1.83188e-30	FALSE
FBgn0032666	CG5758	0.369562	9.07552	329.54	3.18237e-32	4.43932e-31	2.05817e-30	FALSE
FBgn0050359	Mal-A5	0.461658	6.85497	328.863	3.42827e-32	4.75562e-31	2.20482e-30	FALSE
FBgn0033178	CG11127	0.481723	4.32865	328.518	3.56286e-32	4.91486e-31	2.27864e-30	FALSE
FBgn0027600	obst-B	2.45036	-0.0270454	334.467	3.65382e-32	5.01249e-31	2.32391e-30	TRUE
FBgn0030041	CG12116	1.33615	8.55816	327.595	3.94201e-32	5.37814e-31	2.49343e-30	TRUE
FBgn0031668	CG31917	-0.480819	4.04871	327.204	4.11978e-32	5.55958e-31	2.57755e-30	FALSE
FBgn0265968	Tfb5	-0.480819	4.04871	327.204	4.11978e-32	5.55958e-31	2.57755e-30	FALSE
FBgn0058470	CG40470	-0.692754	5.89646	326.725	4.33954e-32	5.82449e-31	2.70037e-30	FALSE
FBgn0250757	kumpel	0.579083	5.27374	326.656	4.37276e-32	5.83752e-31	2.70641e-30	FALSE
FBgn0036877	CG9452	-0.890752	3.27367	326.486	4.46524e-32	5.9291e-31	2.74887e-30	FALSE
FBgn0032495	CG16820	0.776308	4.22596	325.451	5.00051e-32	6.60453e-31	3.06201e-30	FALSE
FBgn0033225	TTLL12	-0.629196	4.98131	323.744	6.04034e-32	7.9357e-31	3.67917e-30	FALSE
FBgn0265873	lncRNA:CR44662	-1.43561	2.0974	322.417	7.08334e-32	9.25699e-31	4.29176e-30	TRUE
FBgn0032251	Nse4	-0.81578	2.83161	320.424	8.78163e-32	1.14164e-30	5.29289e-30	FALSE
FBgn0024352	Stip1	-0.63379	6.41479	320.184	8.99258e-32	1.16297e-30	5.3918e-30	FALSE
FBgn0026533	Dek	-0.359007	7.23405	319.29	9.94372e-32	1.27931e-30	5.9312e-30	FALSE
FBgn0261625	GLS	0.517558	5.95335	319.037	1.02311e-31	1.3095e-30	6.07113e-30	FALSE
FBgn0033062	Ars2	-0.419504	6.62527	318.287	1.11334e-31	1.41768e-30	6.57271e-30	FALSE
FBgn0015777	nrv2	0.665825	8.45963	318.069	1.1411e-31	1.44562e-30	6.70223e-30	FALSE
FBgn0034534	maf-S	-0.522041	5.95235	317.753	1.18253e-31	1.49049e-30	6.91028e-30	FALSE
FBgn0036974	eRF1	-0.367389	6.9369	317.661	1.19481e-31	1.49837e-30	6.94677e-30	FALSE
FBgn0029882	CG3226	-0.597434	5.0931	316.635	1.34199e-31	1.67449e-30	7.76333e-30	FALSE
FBgn0031726	Cyp6a16	2.19425	0.685392	317.154	1.77834e-31	2.20786e-30	1.02361e-29	TRUE
FBgn0040271	Sulf1	0.451652	6.5792	313.631	1.88814e-31	2.33251e-30	1.08141e-29	FALSE
FBgn0041627	Ku80	0.68851	3.21298	312.532	2.14528e-31	2.6292e-30	1.21896e-29	FALSE
FBgn0015577	alpha-Est9	0.635582	6.77472	312.497	2.14948e-31	2.6292e-30	1.21896e-29	FALSE
FBgn0032322	CG16743	1.25632	6.02726	312.43	2.16607e-31	2.6365e-30	1.22234e-29	TRUE
FBgn0035844	CG13676	1.44117	1.33898	311.517	2.46911e-31	2.9907e-30	1.38656e-29	TRUE
FBgn0001215	Hrb98DE	-0.364219	7.67959	311.064	2.53321e-31	3.05344e-30	1.41565e-29	FALSE
FBgn0031771	ND-51	-0.386124	8.9806	310.167	2.80821e-31	3.35236e-30	1.55423e-29	FALSE
FBgn0037818	CG6465	0.868537	4.35183	310.175	2.80768e-31	3.35236e-30	1.55423e-29	FALSE
FBgn0037536	CG2698	-0.34444	7.01147	309.635	2.98565e-31	3.54714e-30	1.64454e-29	FALSE
FBgn0030364	Lsm12a	-0.386707	5.66928	309.48	3.03954e-31	3.59397e-30	1.66625e-29	FALSE
FBgn0035099	CG6845	-1.13388	3.73796	309.153	3.16091e-31	3.71976e-30	1.72457e-29	TRUE
FBgn0037644	CG11964	-0.449949	4.87103	309.04	3.19812e-31	3.72822e-30	1.72849e-29	FALSE
FBgn0033381	GstE13	0.837322	3.48421	309.081	3.18799e-31	3.72822e-30	1.72849e-29	FALSE
FBgn0022699	D19B	-0.503803	5.03522	308.409	3.43974e-31	3.99115e-30	1.85039e-29	FALSE
FBgn0288976	Dnaaf5	-1.0884	2.17163	308.304	3.50705e-31	4.05031e-30	1.87782e-29	TRUE
FBgn0039098	GILT3	0.927023	3.37745	307.842	3.67937e-31	4.22966e-30	1.96097e-29	FALSE
FBgn0039711	CG7824	-0.714851	3.19973	307.695	3.7433e-31	4.28332e-30	1.98585e-29	FALSE
FBgn0029867	CG3847	-0.375778	5.2756	306.628	4.22808e-31	4.80937e-30	2.22973e-29	FALSE
FBgn0035526	CG1316	-0.43639	6.34534	306.6	4.24176e-31	4.80937e-30	2.22973e-29	FALSE
FBgn0024285	Srp54	-0.413027	5.82568	306.132	4.47889e-31	5.05514e-30	2.34368e-29	FALSE
FBgn0041181	Tep3	0.395116	6.03885	305.259	4.95762e-31	5.57015e-30	2.58245e-29	FALSE
FBgn0025632	CG4313	-0.69433	3.68857	304.659	5.324e-31	5.95485e-30	2.76081e-29	FALSE
FBgn0022893	Df31	-0.517444	6.80178	304.209	5.60415e-31	6.24009e-30	2.89305e-29	FALSE
FBgn0035763	mrva	-0.308712	7.29174	302.362	6.95675e-31	7.71159e-30	3.57527e-29	FALSE
FBgn0030895	CG7135	-0.706454	6.02798	301.765	7.46208e-31	8.23499e-30	3.81793e-29	FALSE
FBgn0037120	CG11247	-0.417196	5.8986	301.704	7.51647e-31	8.25831e-30	3.82874e-29	FALSE
FBgn0034417	CG15117	0.685955	4.41133	301.172	8.00616e-31	8.75758e-30	4.06022e-29	FALSE
FBgn0035829	HP4	-0.864932	3.28093	299.594	9.65773e-31	1.05178e-29	4.87631e-29	FALSE
FBgn0002868	MtnA	-1.01767	9.87194	298.783	1.06093e-30	1.15037e-29	5.33338e-29	TRUE
FBgn0002563	Lsp1beta	-2.9379	7.19919	297.643	1.21471e-30	1.31139e-29	6.07989e-29	TRUE
FBgn0030799	CG4872	0.856327	3.91032	297.27	1.271e-30	1.36621e-29	6.33408e-29	FALSE
FBgn0036144	GlcAT-P	0.43106	6.68295	296.484	1.39421e-30	1.4922e-29	6.91817e-29	FALSE
FBgn0033358	spab	0.779742	5.92083	295.726	1.52619e-30	1.62645e-29	7.54058e-29	FALSE
FBgn0032455	Pih1D1	-0.390961	5.92232	295.668	1.53675e-30	1.63069e-29	7.56028e-29	FALSE
FBgn0032402	PLCXD	0.701819	6.49753	294.807	1.70326e-30	1.79781e-29	8.33504e-29	FALSE
FBgn0039938	Sox102F	0.459321	6.36006	294.781	1.70871e-30	1.79781e-29	8.33504e-29	FALSE
FBgn0025620	CG13360	0.821356	6.86276	294.693	1.7268e-30	1.80917e-29	8.38773e-29	FALSE
FBgn0035982	CG4461	-0.822674	5.19441	294.542	1.75845e-30	1.83459e-29	8.50557e-29	FALSE
FBgn0019660	lncRNA:roX2	-1.08665	4.27149	293.659	1.9559e-30	2.03205e-29	9.42106e-29	TRUE
FBgn0265767	zyd	0.380446	6.5501	293.606	1.96702e-30	2.03509e-29	9.43515e-29	FALSE
FBgn0033354	FANCI	0.965167	2.49042	292.74	2.19251e-30	2.25896e-29	1.04731e-28	FALSE
FBgn0032258	Cog4	-0.335107	5.56239	292.551	2.23304e-30	2.29122e-29	1.06226e-28	FALSE
FBgn0250906	Pgk	0.511596	8.37791	292.306	2.29986e-30	2.35007e-29	1.08955e-28	FALSE
FBgn0033249	CG11191	-0.654953	4.87702	292.187	2.33336e-30	2.37453e-29	1.10089e-28	FALSE
FBgn0003719	tld	-1.0621	2.49832	291.92	2.42272e-30	2.4554e-29	1.13838e-28	TRUE
FBgn0027525	LTV1	-0.44049	7.69209	291.618	2.49887e-30	2.52228e-29	1.16939e-28	FALSE
FBgn0038354	CG5404	0.707427	4.27004	290.853	2.74274e-30	2.75723e-29	1.27831e-28	FALSE
FBgn0035942	ValRS-m	-0.688704	3.95265	289.347	3.29283e-30	3.29688e-29	1.52851e-28	FALSE
FBgn0050085	Rif1	0.864633	2.79301	289.039	3.42537e-30	3.41581e-29	1.58365e-28	FALSE
FBgn0259214	PMCA	0.415196	8.89039	288.491	3.64987e-30	3.62513e-29	1.68069e-28	FALSE
FBgn0013348	TpnC41C	-1.13627	2.65952	286.543	4.64752e-30	4.59762e-29	2.13156e-28	TRUE
FBgn0027929	NimB1	-0.798974	3.41723	285.944	4.98942e-30	4.91626e-29	2.27929e-28	FALSE
FBgn0040636	CG13255	0.592695	4.07693	285.904	5.00969e-30	4.91673e-29	2.27951e-28	FALSE
FBgn0265101	Sgt1	-0.733278	5.19382	285.607	5.19138e-30	5.07499e-29	2.35288e-28	FALSE
FBgn0085485	CG34456	-2.27695	3.27563	284.589	5.91418e-30	5.75891e-29	2.66996e-28	TRUE
FBgn0039620	wat	0.586143	6.07267	281.975	8.12137e-30	7.87726e-29	3.65208e-28	FALSE
FBgn0263415	lncRNA:CR43461	-1.231	2.17098	280.905	9.34469e-30	9.02854e-29	4.18584e-28	TRUE
FBgn0039325	CG10560	0.723835	6.76378	280.286	1.00149e-29	9.63854e-29	4.46865e-28	FALSE
FBgn0260817	gkt	-0.674796	3.36616	279.666	1.08348e-29	1.03874e-28	4.81584e-28	FALSE
FBgn0030576	CG15890	0.562281	4.7173	279.552	1.09736e-29	1.048e-28	4.85877e-28	FALSE
FBgn0030932	Ggt-1	0.462326	5.3834	279.324	1.12894e-29	1.07403e-28	4.97946e-28	FALSE
FBgn0264745	CR44003	-0.911206	2.11306	278.904	1.19742e-29	1.13483e-28	5.26133e-28	FALSE
FBgn0034468	Obp56a	-1.71741	3.35955	278.229	1.29792e-29	1.2254e-28	5.68124e-28	TRUE
FBgn0030912	CG6023	0.935602	2.85094	276.812	1.55017e-29	1.45802e-28	6.7597e-28	FALSE
FBgn0029935	CG4615	0.432119	5.36455	275.581	1.80453e-29	1.69084e-28	7.83913e-28	FALSE
FBgn0033853	Nadk1a	0.533288	6.63546	274.927	1.95977e-29	1.82941e-28	8.48155e-28	FALSE
FBgn0052475	mthl8	-0.524425	5.05998	274.385	2.0986e-29	1.95166e-28	9.04833e-28	FALSE
FBgn0032899	CG9338	0.526813	5.62715	273.503	2.34644e-29	2.174e-28	1.00792e-27	FALSE
FBgn0030883	CG7772	0.591516	4.63078	271.017	3.21898e-29	2.97134e-28	1.37758e-27	FALSE
FBgn0013278	Hsp70Bb	-0.838459	2.53963	270.846	3.30516e-29	3.03959e-28	1.40922e-27	FALSE
FBgn0052368	lncRNA:CR32368	1.3847	2.0799	270.676	3.3952e-29	3.11087e-28	1.44227e-27	TRUE
FBgn0019990	Gcn2	-0.467836	5.33216	270.514	3.4318e-29	3.13285e-28	1.45246e-27	FALSE
FBgn0050101	Vajk4	-1.77647	2.6002	270.486	3.46718e-29	3.15354e-28	1.46206e-27	TRUE
FBgn0024889	Kap-alpha1	-0.289227	6.684	270.014	3.65814e-29	3.31509e-28	1.53695e-27	FALSE
FBgn0029175	sotv	0.41736	5.62153	269.106	4.10935e-29	3.71044e-28	1.72025e-27	FALSE
FBgn0036150	Ir68a	1.19984	1.26906	266.523	5.86801e-29	5.27919e-28	2.44756e-27	TRUE
FBgn0030743	CG9921	0.512459	5.26066	266.001	6.13003e-29	5.49501e-28	2.54761e-27	FALSE
FBgn0038665	euc	-0.681191	5.68959	265.876	6.22966e-29	5.56424e-28	2.57971e-27	FALSE
FBgn0039712	CG15514	-0.367219	4.94556	265.403	6.62316e-29	5.8945e-28	2.73283e-27	FALSE
FBgn0029687	Vap33	-0.351895	8.1536	265.321	6.69308e-29	5.93545e-28	2.75181e-27	FALSE
FBgn0033257	sand	1.22598	2.49354	265.226	6.80871e-29	6.01651e-28	2.78939e-27	TRUE
FBgn0031678	Nepl3	1.35194	1.27583	264.844	7.31151e-29	6.43789e-28	2.98476e-27	TRUE
FBgn0036239	Pop2	-0.323621	6.22662	263.616	8.35265e-29	7.32864e-28	3.39773e-27	FALSE
FBgn0005771	noc	0.316279	6.08308	262.08	1.0207e-28	8.92416e-28	4.13745e-27	FALSE
FBgn0034394	CG15096	1.13661	7.06807	261.961	1.03667e-28	9.03196e-28	4.18743e-27	TRUE
FBgn0287234	slf	0.503822	7.00108	261.324	1.12691e-28	9.78383e-28	4.53601e-27	FALSE
FBgn0033737	Nup54	0.514502	3.93976	260.001	1.34184e-28	1.16092e-27	5.3823e-27	FALSE
FBgn0035999	CG3552	-0.550824	3.71038	259.852	1.36876e-28	1.1801e-27	5.47123e-27	FALSE
FBgn0266672	Sec8	-0.374417	6.08682	258.889	1.55224e-28	1.33366e-27	6.18316e-27	FALSE
FBgn0034258	eIF3c	-0.577226	8.56463	258.797	1.57124e-28	1.34534e-27	6.2373e-27	FALSE
FBgn0027564	CG3149	0.443762	4.83143	258.567	1.61986e-28	1.38219e-27	6.40817e-27	FALSE
FBgn0037646	CAHbeta	0.681289	3.97207	258.111	1.72179e-28	1.46249e-27	6.78046e-27	FALSE
FBgn0003495	spz	0.403204	5.28486	258.087	1.72574e-28	1.46249e-27	6.78046e-27	FALSE
FBgn0031816	Rchy1	-0.480201	4.76504	257.843	1.78263e-28	1.50557e-27	6.98016e-27	FALSE
FBgn0035244	ABCB7	-0.267605	6.08739	257.538	1.85588e-28	1.56212e-27	7.24233e-27	FALSE
FBgn0039131	CG12268	1.00428	2.67086	257.36	1.90657e-28	1.59936e-27	7.415e-27	TRUE
FBgn0037045	CG10584	0.566794	3.24807	257.268	1.92659e-28	1.61071e-27	7.46764e-27	FALSE
FBgn0036768	CG7402	-1.28647	2.66386	256.592	2.11258e-28	1.76029e-27	8.16109e-27	TRUE
FBgn0029095	aru	0.450327	6.19115	256.087	2.25017e-28	1.86866e-27	8.66354e-27	FALSE
FBgn0267798	lncRNA:CR46123	-1.02736	2.83672	255.916	2.30879e-28	1.91095e-27	8.85961e-27	TRUE
FBgn0038972	CG7054	0.769127	3.99277	255.586	2.40718e-28	1.98577e-27	9.20647e-27	FALSE
FBgn0031048	CG12237	-0.449405	5.98619	255.007	2.59846e-28	2.13646e-27	9.9051e-27	FALSE
FBgn0015805	HDAC1	0.451545	5.60246	253.901	3.01254e-28	2.46875e-27	1.14457e-26	FALSE
FBgn0034491	Hsl	0.287622	6.11849	253.684	3.10113e-28	2.53298e-27	1.17435e-26	FALSE
FBgn0031359	Rim2	0.308841	6.96289	252.963	3.41609e-28	2.78109e-27	1.28938e-26	FALSE
FBgn0033274	CG14757	0.574841	4.78058	252.918	3.43734e-28	2.78924e-27	1.29316e-26	FALSE
FBgn0003082	phr	-0.467832	5.08493	252.663	3.55669e-28	2.87669e-27	1.3337e-26	FALSE
FBgn0053116	CG33116	-0.673955	4.75363	252.507	3.63284e-28	2.92874e-27	1.35783e-26	FALSE
FBgn0039324	CG10553	1.02963	5.81614	251.777	4.00675e-28	3.21973e-27	1.49274e-26	TRUE
FBgn0035542	TP53INP	0.394321	8.66371	251.514	4.15157e-28	3.32534e-27	1.54171e-26	FALSE
FBgn0010417	Taf6	-0.402642	4.64902	251.339	4.25108e-28	3.3941e-27	1.57358e-26	FALSE
FBgn0036607	CG13059	-3.16371	0.888882	247.806	4.81693e-28	3.83355e-27	1.77732e-26	TRUE
FBgn0020372	TM4SF	0.661354	7.24712	250.005	5.09015e-28	4.03805e-27	1.87213e-26	FALSE
FBgn0029831	CG5966	-1.63113	7.37111	248.936	5.88502e-28	4.65376e-27	2.15759e-26	TRUE
FBgn0024980	Syx4	0.641946	4.1704	248.524	6.22797e-28	4.90933e-27	2.27608e-26	FALSE
FBgn0032281	CG17107	-1.41397	2.54555	248.429	6.34097e-28	4.98258e-27	2.31004e-26	TRUE
FBgn0041174	Vhl	-0.52257	4.06555	248.294	6.4268e-28	5.03409e-27	2.33392e-26	FALSE
FBgn0010422	TfIIS	-0.402462	4.96549	248.043	6.64542e-28	5.18897e-27	2.40573e-26	FALSE
FBgn0004959	phtm	1.55844	2.31402	247.485	7.21923e-28	5.61935e-27	2.60526e-26	TRUE
FBgn0039349	Ssadh	0.378173	7.41638	247.41	7.24341e-28	5.62055e-27	2.60582e-26	FALSE
FBgn0051301	CG31301	0.410494	4.99123	247.183	7.47225e-28	5.78006e-27	2.67977e-26	FALSE
FBgn0033717	CG8839	0.444674	6.80887	247.154	7.50117e-28	5.78441e-27	2.68179e-26	FALSE
FBgn0040827	CG13315	1.13537	9.51676	247.101	7.55541e-28	5.8082e-27	2.69281e-26	TRUE
FBgn0031250	Ent1	0.579902	6.14726	244.945	1.01522e-27	7.78041e-27	3.60718e-26	FALSE
FBgn0014342	mia	1.0885	2.51813	244.755	1.04648e-27	7.99526e-27	3.70679e-26	TRUE
FBgn0000455	Dip-C	0.388276	5.2089	244.653	1.05691e-27	8.05017e-27	3.73225e-26	FALSE
FBgn0026718	Agpat2	0.761089	5.0716	244.451	1.08669e-27	8.25172e-27	3.82569e-26	FALSE
FBgn0037614	TMEM216	0.564902	4.1119	244.062	1.14718e-27	8.68451e-27	4.02634e-26	FALSE
FBgn0001253	ImpE1	1.1337	2.42967	243.725	1.20698e-27	9.1094e-27	4.22333e-26	TRUE
FBgn0036732	Oatp74D	0.644047	6.18805	243.655	1.21265e-27	9.12443e-27	4.2303e-26	FALSE
FBgn0266117	asRNA:CR44843	1.02717	1.50766	243.492	1.25796e-27	9.43681e-27	4.37513e-26	TRUE
FBgn0034950	Pask	-0.723105	5.67432	242.768	1.37088e-27	1.02529e-26	4.75347e-26	FALSE
FBgn0034688	CG11474	0.459206	5.34861	242.278	1.46701e-27	1.09389e-26	5.07155e-26	FALSE
FBgn0034572	CG9346	-0.322542	4.85726	241.528	1.62793e-27	1.21025e-26	5.61099e-26	FALSE
FBgn0043783	CG32444	-0.979365	7.76311	240.979	1.75692e-27	1.29998e-26	6.02702e-26	FALSE
FBgn0038925	Cchl	-0.435298	6.57555	240.97	1.7591e-27	1.29998e-26	6.02702e-26	FALSE
FBgn0024362	Naa30A	0.346205	5.49924	240.892	1.77845e-27	1.31038e-26	6.07523e-26	FALSE
FBgn0037788	CAH7	-0.627145	6.11985	239.89	2.04475e-27	1.50213e-26	6.96423e-26	FALSE
FBgn0036662	CG9706	0.525311	4.37377	239.721	2.09447e-27	1.53412e-26	7.11255e-26	FALSE
FBgn0288748	CG46523	-0.409788	5.52488	239.617	2.12428e-27	1.54683e-26	7.17146e-26	FALSE
FBgn0035293	CG5687	-0.409788	5.52488	239.617	2.12428e-27	1.54683e-26	7.17146e-26	FALSE
FBgn0262146	MtnE	1.87002	-0.254668	242.269	2.29264e-27	1.66454e-26	7.71722e-26	TRUE
FBgn0033196	HisT	0.554562	6.85459	238.921	2.34127e-27	1.69489e-26	7.85792e-26	FALSE
FBgn0038113	CG11668	0.610999	3.36624	238.824	2.37652e-27	1.71542e-26	7.95306e-26	FALSE
FBgn0039226	Ude	0.492948	4.89189	238.115	2.62159e-27	1.88682e-26	8.74774e-26	FALSE
FBgn0030104	CG15368	1.03194	2.42502	238.027	2.66484e-27	1.91241e-26	8.86637e-26	TRUE
FBgn0037933	Ho	0.391875	4.87921	236.512	3.28475e-27	2.35049e-26	1.08974e-25	FALSE
FBgn0052638	CG32638	0.425773	5.50633	235.945	3.55811e-27	2.53878e-26	1.17704e-25	FALSE
FBgn0030309	CG1572	0.518361	6.19929	235.743	3.66113e-27	2.60481e-26	1.20765e-25	FALSE
FBgn0085356	CG34327	1.9492	0.415144	236.685	3.76849e-27	2.67353e-26	1.23951e-25	TRUE
FBgn0038747	RhoGAP92B	0.313395	5.49813	235.474	3.80278e-27	2.69017e-26	1.24723e-25	FALSE
FBgn0033451	Marc	0.931625	4.55514	234.91	4.12064e-27	2.90675e-26	1.34764e-25	FALSE
FBgn0053138	AGBE	0.683789	7.17494	234.493	4.36969e-27	3.0737e-26	1.42504e-25	FALSE
FBgn0259715	CG42369	-1.00076	8.15517	233.723	4.87466e-27	3.41922e-26	1.58523e-25	TRUE
FBgn0032234	gny	-0.649823	3.32986	233.144	5.30104e-27	3.70782e-26	1.71903e-25	FALSE
FBgn0064225	RpL5	-0.591186	11.2602	233.089	5.3357e-27	3.72158e-26	1.72541e-25	FALSE
FBgn0030617	CG9095	0.548921	4.84228	232.951	5.44207e-27	3.78514e-26	1.75488e-25	FALSE
FBgn0011576	Cyp4d2	-0.553698	5.96023	231.903	6.31974e-27	4.38331e-26	2.0322e-25	FALSE
FBgn0278598	lncRNA:CR46268	-0.531164	3.54337	231.588	6.61882e-27	4.57795e-26	2.12245e-25	FALSE
FBgn0030258	CG1552	0.649448	6.62658	231.405	6.78668e-27	4.68102e-26	2.17023e-25	FALSE
FBgn0024734	PRL-1	0.427116	6.87571	231.377	6.81367e-27	4.68662e-26	2.17282e-25	FALSE
FBgn0034521	Mgat1	-0.383207	5.30648	230.455	7.77766e-27	5.30558e-26	2.45979e-25	FALSE
FBgn0035228	CG12091	-0.28741	7.62662	230.484	7.74491e-27	5.30558e-26	2.45979e-25	FALSE
FBgn0031562	CG3604	-0.617911	4.19341	230.476	7.75795e-27	5.30558e-26	2.45979e-25	FALSE
FBgn0030630	CG12608	0.468631	4.47488	230.405	7.83591e-27	5.33067e-26	2.47142e-25	FALSE
FBgn0042175	CG18858	-0.375872	5.96123	230.268	7.98956e-27	5.42035e-26	2.513e-25	FALSE
FBgn0051354	Hsp70Bbb	-0.825558	2.10438	230.091	8.2557e-27	5.58565e-26	2.58964e-25	FALSE
FBgn0050090	Erasp	1.62946	0.586416	230.286	8.82107e-27	5.95195e-26	2.75946e-25	TRUE
FBgn0053926	Srg3	-1.26997	5.46681	229.238	9.26723e-27	6.21919e-26	2.88336e-25	TRUE
FBgn0250732	gfzf	-0.357811	5.41809	229.249	9.25163e-27	6.21919e-26	2.88336e-25	FALSE
FBgn0036959	CG6951	0.984265	1.24602	229.202	9.49612e-27	6.35562e-26	2.94661e-25	FALSE
FBgn0051658	Nnf1b	-1.9288	0.388508	230.408	9.90904e-27	6.61415e-26	3.06647e-25	TRUE
FBgn0052425	CG32425	0.43425	7.44021	228.401	1.04577e-26	6.96166e-26	3.22759e-25	FALSE
FBgn0259216	RhoGAP102A	-0.791345	5.08217	227.662	1.16391e-26	7.72741e-26	3.58261e-25	FALSE
FBgn0038439	Cad89D	-1.49086	1.73709	227.701	1.17363e-26	7.77116e-26	3.60289e-25	TRUE
FBgn0029950	rumpel	0.661646	5.65684	227.034	1.27479e-26	8.41854e-26	3.90303e-25	FALSE
FBgn0259139	glo	-0.313536	6.96665	226.88	1.30369e-26	8.58653e-26	3.98092e-25	FALSE
FBgn0013279	Hsp70Bc	-0.854905	2.58772	226.703	1.34279e-26	8.8207e-26	4.08948e-25	FALSE
FBgn0035181	CG9205	-0.35833	5.58675	225.789	1.52795e-26	1.00105e-25	4.64111e-25	FALSE
FBgn0032669	CG15155	-2.86679	-0.371986	212.999	1.87878e-26	1.22766e-25	5.69172e-25	TRUE
FBgn0015834	eIF3i	-0.422206	7.60801	224.21	1.92464e-26	1.25433e-25	5.81535e-25	FALSE
FBgn0001341	Mybbp1A	0.503752	3.89325	223.729	2.06701e-26	1.34358e-25	6.22916e-25	FALSE
FBgn0030316	CG11695	-0.717903	4.29144	223.567	2.11587e-26	1.37175e-25	6.35975e-25	FALSE
FBgn0036771	Wdr92	-0.56878	3.88708	223.545	2.12339e-26	1.37304e-25	6.36574e-25	FALSE
FBgn0030581	CG14408	-0.548996	6.64174	223.392	2.17008e-26	1.39959e-25	6.48882e-25	FALSE
FBgn0033728	Cpr49Ae	0.83206	4.86178	223.079	2.27267e-26	1.46196e-25	6.77798e-25	FALSE
FBgn0033349	CG8243	-0.360305	5.55943	222.909	2.32971e-26	1.49478e-25	6.93014e-25	FALSE
FBgn0037956	CG6959	0.35113	5.83061	222.741	2.38816e-26	1.52833e-25	7.0857e-25	FALSE
FBgn0035036	CG4707	-0.62006	3.41897	222.694	2.40743e-26	1.5367e-25	7.12451e-25	FALSE
FBgn0025582	eIF3e	-0.376266	7.02308	222.582	2.44463e-26	1.55645e-25	7.21605e-25	FALSE
FBgn0051044	lncRNA:CR31044	1.48146	0.596197	223.023	2.48305e-26	1.57686e-25	7.3107e-25	TRUE
FBgn0052476	mthl14	0.863448	1.9721	221.905	2.71844e-26	1.72195e-25	7.98334e-25	FALSE
FBgn0026015	Top3beta	-0.365842	5.24711	221.823	2.73433e-26	1.7276e-25	8.00958e-25	FALSE
FBgn0038927	CG6015	-0.30845	4.2479	221.513	2.86347e-26	1.80004e-25	8.34539e-25	FALSE
FBgn0266538	CG45099	-0.30845	4.2479	221.513	2.86347e-26	1.80004e-25	8.34539e-25	FALSE
FBgn0035725	Mis12	-1.29236	1.42776	221.225	3.04113e-26	1.90689e-25	8.84079e-25	TRUE
FBgn0036376	Liprin-beta	-0.2846	5.60655	220.973	3.10027e-26	1.93908e-25	8.99001e-25	FALSE
FBgn0030873	CG15814	-0.338209	5.44893	220.875	3.14538e-26	1.96235e-25	9.09789e-25	FALSE
FBgn0030048	CG12112	0.934213	2.28853	220.693	3.24543e-26	2.01464e-25	9.34035e-25	FALSE
FBgn0026263	bip1	-0.722292	2.77418	220.69	3.24062e-26	2.01464e-25	9.34035e-25	FALSE
FBgn0030026	sni	0.49441	4.83469	220.606	3.27335e-26	2.0269e-25	9.3972e-25	FALSE
FBgn0001197	His2Av	-0.340621	5.99857	220.527	3.31186e-26	2.04565e-25	9.48411e-25	FALSE
FBgn0033769	CG8768	0.434879	4.24682	220.336	3.40897e-26	2.09521e-25	9.71388e-25	FALSE
FBgn0264823	asRNA:CR44031	1.09216	1.15324	220.482	3.40116e-26	2.09521e-25	9.71388e-25	TRUE
FBgn0035145	MED14	-0.354857	5.80903	220.228	3.46216e-26	2.12265e-25	9.84108e-25	FALSE
FBgn0035620	Alp9	-2.47322	1.54875	220.301	3.82885e-26	2.34168e-25	1.08566e-24	TRUE
FBgn0036259	CG9760	0.849921	2.50754	218.95	4.20089e-26	2.5629e-25	1.18822e-24	FALSE
FBgn0013981	His4r	-0.404037	8.88905	218.659	4.37202e-26	2.66077e-25	1.23359e-24	FALSE
FBgn0031002	CG14196	0.614927	4.79517	218.63	4.39168e-26	2.6662e-25	1.23611e-24	FALSE
FBgn0039685	Obp99b	-2.74383	6.717	218.191	4.68906e-26	2.8398e-25	1.3166e-24	TRUE
FBgn0001216	Hsc70-1	0.587305	4.84817	218.024	4.80755e-26	2.90447e-25	1.34658e-24	FALSE
FBgn0033015	d4	-0.349096	5.63668	217.353	5.31453e-26	3.20297e-25	1.48497e-24	FALSE
FBgn0040778	CG17977	-0.832083	2.87117	217.075	5.55276e-26	3.33844e-25	1.54778e-24	FALSE
FBgn0283471	wupA	-0.477378	7.38468	216.689	5.87112e-26	3.52133e-25	1.63257e-24	FALSE
FBgn0033266	Socs44A	0.332909	4.78474	216.603	5.94754e-26	3.55856e-25	1.64983e-24	FALSE
FBgn0041337	Cyp309a2	-1.60114	3.47746	216.552	6.00453e-26	3.58403e-25	1.66164e-24	TRUE
FBgn0011774	Irbp	0.611847	3.43409	215.497	7.0323e-26	4.18742e-25	1.94139e-24	FALSE
FBgn0027548	nito	-0.38337	5.43237	215.196	7.35045e-26	4.3664e-25	2.02436e-24	FALSE
FBgn0086558	Ubi-p5E	0.332035	9.77694	215.062	7.49974e-26	4.44445e-25	2.06055e-24	FALSE
FBgn0032006	Pvr	0.328392	6.63022	214.912	7.67206e-26	4.53574e-25	2.10287e-24	FALSE
FBgn0036715	Cad74A	0.781959	2.45703	214.711	7.93444e-26	4.67972e-25	2.16963e-24	FALSE
FBgn0004511	dy	3.27386	0.531506	216.153	8.97345e-26	5.27999e-25	2.44792e-24	TRUE
FBgn0032346	Csl4	-0.677991	2.90611	213.801	9.09375e-26	5.33812e-25	2.47488e-24	FALSE
FBgn0015321	Ubc4	-0.312073	5.84553	213.426	9.60698e-26	5.62609e-25	2.60839e-24	FALSE
FBgn0036186	CG6071	-1.37559	1.45578	212.872	1.06538e-25	6.22448e-25	2.88581e-24	TRUE
FBgn0265068	asRNA:CR44179	-0.59707	4.89364	211.421	1.30374e-25	7.59916e-25	3.52315e-24	FALSE
FBgn0034989	CG3356	-0.276	6.46382	210.517	1.49674e-25	8.70371e-25	4.03524e-24	FALSE
FBgn0041164	armi	-0.616058	2.6467	210.413	1.52469e-25	8.82491e-25	4.09143e-24	FALSE
FBgn0287594	CG46463	-0.616058	2.6467	210.413	1.52469e-25	8.82491e-25	4.09143e-24	FALSE
FBgn0038037	Cyp9f2	0.498062	7.79388	210.061	1.60521e-25	9.26937e-25	4.2975e-24	FALSE
FBgn0260972	alc	-0.360934	7.03756	209.652	1.70931e-25	9.84759e-25	4.56557e-24	FALSE
FBgn0003444	smo	0.444258	4.26082	209.353	1.79043e-25	1.02911e-24	4.77118e-24	FALSE
FBgn0051345	CG31345	0.607302	4.01253	209.108	1.85946e-25	1.06631e-24	4.94366e-24	FALSE
FBgn0033777	CG17574	0.440301	5.67179	208.848	1.93441e-25	1.10674e-24	5.13109e-24	FALSE
FBgn0039219	CG13630	0.432991	4.71366	208.414	2.0683e-25	1.18062e-24	5.47363e-24	FALSE
FBgn0010220	Dbp45A	-0.398385	4.49472	207.352	2.43762e-25	1.38824e-24	6.43622e-24	FALSE
FBgn0034624	CG17974	2.53054	-1.56432	165.62	2.54076e-25	1.44367e-24	6.69319e-24	TRUE
FBgn0033638	atos	0.486724	7.12087	206.845	2.6361e-25	1.49442e-24	6.92848e-24	FALSE
FBgn0003997	hid	0.668538	4.01114	206.402	2.82555e-25	1.59817e-24	7.4095e-24	FALSE
FBgn0038499	Brf	-0.376889	4.91066	206.34	2.8513e-25	1.60908e-24	7.46005e-24	FALSE
FBgn0032138	CG4364	-0.454069	7.78544	206.123	2.94874e-25	1.66029e-24	7.69748e-24	FALSE
FBgn0039861	pasha	-0.459169	3.82001	206.095	2.96412e-25	1.66517e-24	7.72013e-24	FALSE
FBgn0037653	Iru	-0.400523	5.50604	206.072	2.97235e-25	1.66602e-24	7.72407e-24	FALSE
FBgn0034716	Oatp58Dc	0.381641	5.60984	206.002	3.00504e-25	1.68056e-24	7.79145e-24	FALSE
FBgn0264986	asRNA:CR44137	-1.01469	3.46819	205.981	3.01859e-25	1.68434e-24	7.80899e-24	TRUE
FBgn0033483	egr	0.379143	5.16493	205.853	3.07538e-25	1.71218e-24	7.93807e-24	FALSE
FBgn0016715	Reg-2	-1.27663	5.66752	205.678	3.16055e-25	1.75288e-24	8.12674e-24	TRUE
FBgn0278608	Dsp1	0.398507	7.01846	205.673	3.1626e-25	1.75288e-24	8.12674e-24	FALSE
FBgn0034437	CG10051	-2.11406	-0.19359	206.23	3.30569e-25	1.82811e-24	8.47553e-24	TRUE
FBgn0031939	CG13796	0.531568	3.04465	204.465	3.82448e-25	2.11031e-24	9.78388e-24	FALSE
FBgn0039897	CG1674	-0.363957	6.16241	204.088	4.05064e-25	2.23014e-24	1.03394e-23	FALSE
FBgn0051663	CG31663	0.508683	6.0951	203.705	4.30135e-25	2.36294e-24	1.09551e-23	FALSE
FBgn0015240	Hr96	-0.404052	5.04178	203.331	4.56066e-25	2.49986e-24	1.15899e-23	FALSE
FBgn0032233	dpr19	0.37609	5.57132	202.889	4.88887e-25	2.67386e-24	1.23966e-23	FALSE
FBgn0000451	ect	1.26699	0.756569	203.106	4.93703e-25	2.69426e-24	1.24912e-23	TRUE
FBgn0264695	Mhc	-0.377131	11.1261	202.366	5.30824e-25	2.89049e-24	1.3401e-23	FALSE
FBgn0036553	CG17027	0.576325	4.5091	202.173	5.47322e-25	2.97381e-24	1.37872e-23	FALSE
FBgn0030796	CG4829	0.446412	6.09477	201.971	5.64873e-25	3.06246e-24	1.41983e-23	FALSE
FBgn0262149	CR42875	1.74908	-0.12406	204.156	5.76764e-25	3.12012e-24	1.44656e-23	TRUE
FBgn0263773	fok	-0.402625	6.96464	201.363	6.2175e-25	3.35616e-24	1.556e-23	FALSE
FBgn0003517	sta	-0.569438	10.7987	201.319	6.26061e-25	3.37211e-24	1.56339e-23	FALSE
FBgn0038877	CG3308	-0.442759	8.46252	201.062	6.52025e-25	3.50436e-24	1.6247e-23	FALSE
FBgn0039544	CG12877	-0.423111	4.48435	200.98	6.60683e-25	3.54322e-24	1.64272e-23	FALSE
FBgn0284225	CG46309	0.429208	6.68467	200.559	7.06148e-25	3.77888e-24	1.75198e-23	FALSE
FBgn0034748	Alkbh8	-0.448304	3.69746	200.185	7.49891e-25	4.00434e-24	1.8565e-23	FALSE
FBgn0037396	CtsL3	1.29424	4.35396	200.093	7.60701e-25	4.05335e-24	1.87923e-23	TRUE
FBgn0027375	RecQ5	-0.37192	5.29042	199.795	7.97124e-25	4.23833e-24	1.96499e-23	FALSE
FBgn0037213	CG12581	0.263439	6.72943	199.275	8.65816e-25	4.59373e-24	2.12976e-23	FALSE
FBgn0035953	CG5087	-0.305218	5.53498	199.081	8.92963e-25	4.72766e-24	2.19185e-23	FALSE
FBgn0033558	alka	0.548956	3.69891	198.941	9.13802e-25	4.82769e-24	2.23823e-23	FALSE
FBgn0263933	ebi	-0.293865	5.78799	198.863	9.2452e-25	4.87395e-24	2.25968e-23	FALSE
FBgn0004237	Hrb87F	0.362247	6.54352	198.828	9.29722e-25	4.89099e-24	2.26758e-23	FALSE
FBgn0036999	isoQC	0.364435	4.78012	198.779	9.36939e-25	4.91854e-24	2.28035e-23	FALSE
FBgn0035375	Pgant6	0.440832	4.14384	198.561	9.70565e-25	5.08431e-24	2.3572e-23	FALSE
FBgn0028990	Spn27A	0.466261	6.21402	197.758	1.10292e-24	5.76551e-24	2.67303e-23	FALSE
FBgn0037637	IscU	0.294168	7.73408	197.541	1.14173e-24	5.95585e-24	2.76127e-23	FALSE
FBgn0259239	CG42337	0.569247	4.3504	197.52	1.14618e-24	5.96651e-24	2.76621e-23	FALSE
FBgn0029837	Tsp5D	0.612142	6.15609	197.498	1.14976e-24	5.97261e-24	2.76904e-23	FALSE
FBgn0067629	CG33332	0.717681	2.32503	197.004	1.24858e-24	6.47243e-24	3.00077e-23	FALSE
FBgn0003162	Pu	0.491814	6.65146	196.48	1.35354e-24	7.00189e-24	3.24624e-23	FALSE
FBgn0029524	CG3176	0.895409	1.77413	196.386	1.38423e-24	7.14578e-24	3.31295e-23	FALSE
FBgn0031549	Spindly	0.827371	1.9043	194.619	1.83817e-24	9.46942e-24	4.39024e-23	FALSE
FBgn0015247	Diap2	-0.271592	6.5805	194.368	1.90302e-24	9.7832e-24	4.53572e-23	FALSE
FBgn0039028	CG13840	2.01862	0.227089	195.377	1.97165e-24	1.01151e-23	4.68959e-23	TRUE
FBgn0033980	Cyp6a20	-0.613766	5.34583	193.634	2.14333e-24	1.09732e-23	5.08743e-23	FALSE
FBgn0036516	CG7656	-0.388286	5.54044	193.011	2.37163e-24	1.2117e-23	5.61774e-23	FALSE
FBgn0015766	Msr-110	-0.302802	10.7586	192.648	2.51604e-24	1.28284e-23	5.94757e-23	FALSE
FBgn0024230	Hs2st	0.39898	4.41759	192.294	2.66605e-24	1.35654e-23	6.28924e-23	FALSE
FBgn0042173	CG18853	-0.414694	4.93907	192.175	2.71762e-24	1.37996e-23	6.3978e-23	FALSE
FBgn0034654	eIF3k	-0.380209	6.82094	191.85	2.86555e-24	1.4521e-23	6.73229e-23	FALSE
FBgn0031219	CG13694	1.52195	0.261941	192.397	3.14394e-24	1.58993e-23	7.37128e-23	TRUE
FBgn0035409	CG14963	-1.97788	-0.0319768	192.307	3.17159e-24	1.60065e-23	7.42101e-23	TRUE
FBgn0058006	CG40006	0.535638	6.05386	190.863	3.36809e-24	1.69638e-23	7.8648e-23	FALSE
FBgn0265499	asRNA:CR44368	1.16291	1.72159	190.67	3.50907e-24	1.76381e-23	8.17742e-23	TRUE
FBgn0001225	Hsp26	-1.03376	3.09474	190.501	3.58218e-24	1.79692e-23	8.33093e-23	TRUE
FBgn0035696	Best2	0.426931	6.21208	190.243	3.72871e-24	1.86665e-23	8.65422e-23	FALSE
FBgn0015546	spel1	0.434166	4.33695	190.223	3.74251e-24	1.86979e-23	8.66878e-23	FALSE
FBgn0025366	Ip259	-0.566665	8.04754	189.742	4.04869e-24	2.01465e-23	9.34039e-23	FALSE
FBgn0052685	ZAP3	-0.35385	6.85425	189.754	4.04098e-24	2.01465e-23	9.34039e-23	FALSE
FBgn0027348	bgm	0.906564	7.35227	189.084	4.51203e-24	2.24072e-23	1.03885e-22	FALSE
FBgn0263143	vret	-1.20977	0.965772	189.163	4.58711e-24	2.27346e-23	1.05403e-22	TRUE
FBgn0031022	CG12204	-0.854784	2.71016	188.927	4.64165e-24	2.29266e-23	1.06293e-22	FALSE
FBgn0016756	Usp47	-0.280836	7.88341	188.909	4.64433e-24	2.29266e-23	1.06293e-22	FALSE
FBgn0034057	CG8314	-0.324492	4.78804	188.824	4.7104e-24	2.32067e-23	1.07591e-22	FALSE
FBgn0037565	CG9626	-0.730126	3.62636	188.737	4.78283e-24	2.3493e-23	1.08919e-22	FALSE
FBgn0263930	dally	0.317813	7.0001	188.725	4.78743e-24	2.3493e-23	1.08919e-22	FALSE
FBgn0033308	CG8736	1.07565	1.08815	188.779	4.83483e-24	2.36787e-23	1.0978e-22	TRUE
FBgn0034706	CG11275	0.463893	5.57364	188.444	5.01483e-24	2.4512e-23	1.13643e-22	FALSE
FBgn0036545	GXIVsPLA2	0.465722	4.64625	188.262	5.16849e-24	2.52134e-23	1.16895e-22	FALSE
FBgn0261276	Opa1	-0.197987	7.50804	188.033	5.36761e-24	2.61334e-23	1.21161e-22	FALSE
FBgn0028523	CG5888	-0.467493	5.09283	187.947	5.44538e-24	2.64602e-23	1.22676e-22	FALSE
FBgn0032744	Ttc19	0.483841	4.44796	187.508	5.85734e-24	2.84064e-23	1.31699e-22	FALSE
FBgn0002789	Mp20	-0.560333	6.89815	187.176	6.18796e-24	2.99513e-23	1.38861e-22	FALSE
FBgn0267733	lncRNA:CR46064	-0.585873	3.71496	186.889	6.49534e-24	3.1378e-23	1.45475e-22	FALSE
FBgn0039807	CG15546	0.568802	3.78822	186.636	6.77427e-24	3.26619e-23	1.51428e-22	FALSE
FBgn0262871	lute	0.405725	6.3079	185.864	7.69743e-24	3.70409e-23	1.7173e-22	FALSE
FBgn0032299	CG17127	1.87219	0.512954	186.27	8.23009e-24	3.95275e-23	1.83259e-22	TRUE
FBgn0031997	PGAP5	-0.401989	4.15475	185.305	8.45481e-24	4.05284e-23	1.87899e-22	FALSE
FBgn0037386	CG1208	0.63236	4.04395	185.292	8.47406e-24	4.05424e-23	1.87964e-22	FALSE
FBgn0040777	CG14767	0.260167	8.17354	185.272	8.49822e-24	4.05799e-23	1.88138e-22	FALSE
FBgn0030719	eIF5	0.240216	6.88861	184.594	9.51908e-24	4.53673e-23	2.10333e-22	FALSE
FBgn0040092	lectin-46Cb	1.02692	1.26173	184.408	9.97463e-24	4.74474e-23	2.19977e-22	TRUE
FBgn0039798	CG11313	2.56713	-0.910815	177.55	1.01106e-23	4.80024e-23	2.2255e-22	TRUE
FBgn0036484	Pex3	0.328066	4.9118	183.912	1.06745e-23	5.05828e-23	2.34514e-22	FALSE
FBgn0039017	CG6985	-1.15068	1.54443	183.717	1.1163e-23	5.27967e-23	2.44778e-22	TRUE
FBgn0037624	Nasp	-0.30646	5.60754	183.562	1.13216e-23	5.34451e-23	2.47784e-22	FALSE
FBgn0030641	CG6299	-0.326272	4.80577	183.138	1.21591e-23	5.72896e-23	2.65608e-22	FALSE
FBgn0030863	CG8188	-0.332191	6.07949	182.915	1.2624e-23	5.93676e-23	2.75242e-22	FALSE
FBgn0040849	Ir41a	2.16566	-0.837227	182.278	1.27515e-23	5.98535e-23	2.77495e-22	TRUE
FBgn0283478	und	-0.295852	6.54509	182.397	1.37787e-23	6.4553e-23	2.99283e-22	FALSE
FBgn0033929	Tfb1	-0.291773	4.75234	182.302	1.40019e-23	6.54756e-23	3.0356e-22	FALSE
FBgn0082974	snoRNA:Psi28S-3305c	1.78157	-1.08903	180.097	1.50555e-23	7.02699e-23	3.25788e-22	TRUE
FBgn0030640	CG6294	-0.327258	4.80234	181.838	1.51471e-23	7.05649e-23	3.27155e-22	FALSE
FBgn0284228	CG46312	0.238653	6.88445	181.673	1.55743e-23	7.2419e-23	3.35751e-22	FALSE
FBgn0263600	PolD1	0.482084	3.23309	181.612	1.57536e-23	7.31157e-23	3.38981e-22	FALSE
FBgn0030511	CG11158	0.688171	3.55694	181.567	1.58719e-23	7.35276e-23	3.40891e-22	FALSE
FBgn0036927	Gabat	0.301436	7.82606	181.545	1.59161e-23	7.35951e-23	3.41204e-22	FALSE
FBgn0035993	Nf-YA	-0.349186	4.19269	180.805	1.80545e-23	8.33275e-23	3.86326e-22	FALSE
FBgn0051457	CG31457	-0.686579	2.56332	180.722	1.83451e-23	8.45118e-23	3.91816e-22	FALSE
FBgn0037944	CG6923	-0.565772	5.4062	180.664	1.84855e-23	8.5001e-23	3.94084e-22	FALSE
FBgn0038260	CG14855	0.824543	2.21753	180.668	1.85441e-23	8.50746e-23	3.94426e-22	FALSE
FBgn0025800	Smox	-0.320605	7.32074	180.626	1.86043e-23	8.50746e-23	3.94426e-22	FALSE
FBgn0034921	DCP1	-0.338738	4.59888	180.631	1.85911e-23	8.50746e-23	3.94426e-22	FALSE
FBgn0039240	CG3744	-0.402259	6.05242	180.478	1.90791e-23	8.70851e-23	4.03747e-22	FALSE
FBgn0052521	Mnr	-0.334154	8.85965	180.44	1.92023e-23	8.74866e-23	4.05608e-22	FALSE
FBgn0015316	Try29F	-0.859191	1.70082	180.318	1.97545e-23	8.98378e-23	4.16509e-22	FALSE
FBgn0028527	CG18507	-0.549877	6.73816	180.168	2.01137e-23	9.13041e-23	4.23307e-22	FALSE
FBgn0035498	Fit1	0.260872	6.52539	180.135	2.02247e-23	9.16405e-23	4.24866e-22	FALSE
FBgn0263351	AP-2mu	0.311056	6.18376	179.978	2.07732e-23	9.39545e-23	4.35595e-22	FALSE
FBgn0030817	CG4991	0.409844	5.31018	179.658	2.19402e-23	9.90522e-23	4.59229e-22	FALSE
FBgn0053155	CG33155	-0.421635	4.70645	179.322	2.32365e-23	1.04714e-22	4.85479e-22	FALSE
FBgn0026439	Eaat1	0.47031	9.15896	179.049	2.43439e-23	1.09506e-22	5.07693e-22	FALSE
FBgn0033602	Cpr47Ee	0.474712	5.581	178.922	2.4882e-23	1.11724e-22	5.17978e-22	FALSE
FBgn0259923	Septin4	0.321855	6.18167	178.711	2.57982e-23	1.1542e-22	5.35115e-22	FALSE
FBgn0035772	Sh3beta	-0.358141	6.16445	178.712	2.57923e-23	1.1542e-22	5.35115e-22	FALSE
FBgn0261592	RpS6	-0.42393	10.2157	178.459	2.69369e-23	1.20298e-22	5.57729e-22	FALSE
FBgn0264491	how	0.353301	6.34098	178.428	2.70785e-23	1.20713e-22	5.59655e-22	FALSE
FBgn0010435	emp	0.425727	8.66525	177.104	3.40003e-23	1.51298e-22	7.01454e-22	FALSE
FBgn0031313	CG5080	0.434425	7.21396	176.827	3.56618e-23	1.58408e-22	7.34417e-22	FALSE
FBgn0262599	SmydA-3	1.04637	1.43357	176.855	3.58951e-23	1.5916e-22	7.37901e-22	TRUE
FBgn0037657	hyx	-0.28684	5.11838	176.688	3.65276e-23	1.61675e-22	7.49564e-22	FALSE
FBgn0039187	CG6454	-0.301979	7.04232	176.501	3.77243e-23	1.66675e-22	7.72744e-22	FALSE
FBgn0012344	Dh44	-0.310264	6.6548	176.331	3.88524e-23	1.71354e-22	7.94439e-22	FALSE
FBgn0036909	Ccdc58	0.506023	3.44087	176.071	4.06744e-23	1.79072e-22	8.3022e-22	FALSE
FBgn0000084	AnxB10	0.345971	7.37171	176.024	4.09677e-23	1.80044e-22	8.34726e-22	FALSE
FBgn0250820	meigo	0.503164	5.24602	175.598	4.41069e-23	1.93498e-22	8.971e-22	FALSE
FBgn0011703	RnrL	0.982904	2.07421	174.507	5.35459e-23	2.34492e-22	1.08716e-21	FALSE
FBgn0034913	Snap29	-0.401205	4.71888	174.418	5.41407e-23	2.3668e-22	1.0973e-21	FALSE
FBgn0037918	CG6791	-0.506921	5.98441	174.309	5.51774e-23	2.40788e-22	1.11635e-21	FALSE
FBgn0260936	scny	0.211925	6.36301	174.273	5.5519e-23	2.41439e-22	1.11937e-21	FALSE
FBgn0265297	pAbp	-0.438574	10.6397	174.273	5.55211e-23	2.41439e-22	1.11937e-21	FALSE
FBgn0025640	CG13369	-0.542238	5.61254	174.182	5.64139e-23	2.44893e-22	1.13538e-21	FALSE
FBgn0011236	ken	0.370444	4.27567	174.069	5.75538e-23	2.49405e-22	1.1563e-21	FALSE
FBgn0038610	CG7675	0.455068	5.42177	173.827	6.00149e-23	2.59617e-22	1.20364e-21	FALSE
FBgn0266487	CG45086	-0.668971	7.92271	173.747	6.08517e-23	2.62779e-22	1.2183e-21	FALSE
FBgn0051105	ppk22	1.572	-0.198484	175.375	6.20622e-23	2.67541e-22	1.24038e-21	TRUE
FBgn0028487	f-cup	-0.366219	5.89652	173.244	6.64407e-23	2.8592e-22	1.32559e-21	FALSE
FBgn0031196	Cluap1	1.4274	0.341053	173.257	7.18242e-23	3.08552e-22	1.43052e-21	TRUE
FBgn0028406	Drep4	0.376623	4.73411	172.748	7.24751e-23	3.10811e-22	1.44099e-21	FALSE
FBgn0022986	qkr58E-1	0.495436	4.41703	172.694	7.31776e-23	3.13282e-22	1.45245e-21	FALSE
FBgn0032793	Ctu2	-0.558785	3.48332	172.153	8.05171e-23	3.4411e-22	1.59537e-21	FALSE
FBgn0086679	p	-0.350288	6.47576	171.652	8.78409e-23	3.74765e-22	1.7375e-21	FALSE
FBgn0264302	wrm1	0.346703	3.87868	171.112	9.66729e-23	4.11034e-22	1.90565e-21	FALSE
FBgn0264303	wrm2	0.346703	3.87868	171.112	9.66729e-23	4.11034e-22	1.90565e-21	FALSE
FBgn0263336	lncRNA:CR43417	-0.899231	3.4903	171.092	9.7048e-23	4.11923e-22	1.90977e-21	FALSE
FBgn0037082	CG5664	0.507442	3.43838	170.996	9.86968e-23	4.18207e-22	1.9389e-21	FALSE
FBgn0014026	RpL7A	-0.379641	10.7211	170.88	1.00636e-22	4.25696e-22	1.97363e-21	FALSE
FBgn0025608	Faf2	-0.211523	6.49678	170.729	1.03352e-22	4.36441e-22	2.02344e-21	FALSE
FBgn0021979	l(2)k09913	-0.231476	8.36004	170.494	1.07737e-22	4.53598e-22	2.10298e-21	FALSE
FBgn0000357	Cp18	-2.00709	0.158362	171.509	1.0778e-22	4.53598e-22	2.10298e-21	TRUE
FBgn0034430	mip40	-0.483964	4.03336	170.417	1.09281e-22	4.59138e-22	2.12867e-21	FALSE
FBgn0032790	CG10194	0.525626	3.85608	170.281	1.11944e-22	4.69529e-22	2.17685e-21	FALSE
FBgn0032075	Tsp29Fb	0.431082	5.02071	169.724	1.23463e-22	5.16974e-22	2.39681e-21	FALSE
FBgn0086855	CG17078	-0.311799	4.67139	169.678	1.24491e-22	5.20398e-22	2.41268e-21	FALSE
FBgn0284244	l(2)k05911	0.976016	2.2354	169.651	1.25542e-22	5.23911e-22	2.42897e-21	FALSE
FBgn0040496	CG17104	1.50656	0.0618829	170.409	1.29843e-22	5.40949e-22	2.50797e-21	TRUE
FBgn0287461	lncRNA:CR46450	-1.053	2.60154	169.281	1.33917e-22	5.56988e-22	2.58233e-21	TRUE
FBgn0035107	mri	0.310904	5.08307	169.065	1.38792e-22	5.763e-22	2.67186e-21	FALSE
FBgn0259993	lncRNA:CR42491	-0.333085	8.26595	168.364	1.57208e-22	6.5168e-22	3.02134e-21	FALSE
FBgn0262947	lncRNA:CR43266	-0.486396	3.42771	168.029	1.67045e-22	6.913e-22	3.20503e-21	FALSE
FBgn0038627	CG7694	0.404236	3.85977	167.645	1.78864e-22	7.38982e-22	3.42609e-21	FALSE
FBgn0030629	CG9123	0.524301	3.48916	167.479	1.84287e-22	7.60122e-22	3.5241e-21	FALSE
FBgn0034103	prim	-1.15229	1.10367	167.447	1.89137e-22	7.78833e-22	3.61085e-21	TRUE
FBgn0024728	Slip1	0.427043	6.27526	167.056	1.98591e-22	8.16409e-22	3.78506e-21	FALSE
FBgn0038304	CG12241	-0.339938	5.03712	166.608	2.15204e-22	8.83245e-22	4.09493e-21	FALSE
FBgn0027453	Dnz1	-0.638019	5.73936	166.589	2.15916e-22	8.84702e-22	4.10168e-21	FALSE
FBgn0039600	Prp39	-0.432729	6.69872	166.516	2.18771e-22	8.94923e-22	4.14907e-21	FALSE
FBgn0011586	e(r)	-0.318854	5.25207	166.13	2.34462e-22	9.57533e-22	4.43934e-21	FALSE
FBgn0039738	Mgat2	0.318048	6.63099	166.069	2.3708e-22	9.66638e-22	4.48156e-21	FALSE
FBgn0050481	mRpL53	-0.422758	4.65675	165.883	2.45141e-22	9.97148e-22	4.62301e-21	FALSE
FBgn0036057	Hez	-0.902179	1.94033	165.899	2.45768e-22	9.97148e-22	4.62301e-21	FALSE
FBgn0036056	CG6709	-0.902179	1.94033	165.899	2.45768e-22	9.97148e-22	4.62301e-21	FALSE
FBgn0040211	hgo	-1.03563	5.17784	165.716	2.5264e-22	1.02336e-21	4.74451e-21	TRUE
FBgn0027601	pdgy	0.450745	7.69519	165.52	2.6167e-22	1.05821e-21	4.9061e-21	FALSE
FBgn0085194	CG34165	-0.755165	4.48445	165.319	2.71369e-22	1.09565e-21	5.07968e-21	FALSE
FBgn0037746	CG8478	-1.45834	0.41471	165.46	2.94447e-22	1.1869e-21	5.50273e-21	TRUE
FBgn0033836	CG18278	0.545468	2.42216	164.785	2.99495e-22	1.20528e-21	5.58798e-21	FALSE
FBgn0259233	CG42331	-1.04756	2.79596	164.657	3.06394e-22	1.23106e-21	5.70746e-21	TRUE
FBgn0287612	lncRNA:CR46481	-0.9403	3.00806	164.136	3.36477e-22	1.34974e-21	6.25771e-21	FALSE
FBgn0003116	pn	0.379732	4.43774	163.306	3.90683e-22	1.56465e-21	7.2541e-21	FALSE
FBgn0032476	CG5439	-0.355242	4.54254	162.989	4.13778e-22	1.65448e-21	7.67054e-21	FALSE
FBgn0035871	BI-1	0.299849	7.38606	162.877	4.22292e-22	1.68581e-21	7.81579e-21	FALSE
FBgn0010423	TpnC47D	-2.71683	-0.54445	153.615	4.24149e-22	1.6905e-21	7.83756e-21	TRUE
FBgn0260444	Not10	-0.364794	4.65189	162.797	4.28525e-22	1.70521e-21	7.90574e-21	FALSE
FBgn0017457	U2af38	-0.323871	4.8775	162.644	4.40603e-22	1.75046e-21	8.11555e-21	FALSE
FBgn0031231	mRpL10	0.450268	4.64671	162.614	4.43046e-22	1.75736e-21	8.14751e-21	FALSE
FBgn0038857	Bdbt	-0.410945	3.93297	162.416	4.59534e-22	1.81985e-21	8.43725e-21	FALSE
FBgn0052817	CG32817	1.07368	0.778513	162.48	4.65639e-22	1.84109e-21	8.53573e-21	TRUE
FBgn0033584	CG7737	0.472858	3.53184	162.305	4.69027e-22	1.85154e-21	8.58417e-21	FALSE
FBgn0031307	MFS3	0.799217	1.73369	161.808	5.16277e-22	2.03483e-21	9.43394e-21	FALSE
FBgn0033160	Dhx15	-0.251064	5.58864	161.56	5.37e-22	2.11315e-21	9.79706e-21	FALSE
FBgn0035245	GC	-0.602106	4.45837	161.521	5.40927e-22	2.12524e-21	9.85309e-21	FALSE
FBgn0031081	Nep3	0.333146	6.50653	161.397	5.533e-22	2.17042e-21	1.00625e-20	FALSE
FBgn0035102	CG7049	-0.388779	4.00617	161.315	5.61945e-22	2.20085e-21	1.02036e-20	FALSE
FBgn0031681	Pgant5	0.29979	5.94892	161.116	5.82528e-22	2.27787e-21	1.05607e-20	FALSE
FBgn0260005	wtrw	0.312791	7.51875	160.926	6.03191e-22	2.35496e-21	1.09181e-20	FALSE
FBgn0036030	Prps	0.34981	7.22741	160.811	6.16033e-22	2.40132e-21	1.11331e-20	FALSE
FBgn0034312	CG10916	0.444729	3.71706	160.805	6.17085e-22	2.40165e-21	1.11346e-20	FALSE
FBgn0015793	Rab19	-0.363916	4.24476	160.413	6.63024e-22	2.5764e-21	1.19448e-20	FALSE
FBgn0000241	bw	-0.69277	5.20098	159.926	7.24861e-22	2.81229e-21	1.30384e-20	FALSE
FBgn0036237	viaf	-0.299248	5.03995	159.76	7.47379e-22	2.89513e-21	1.34225e-20	FALSE
FBgn0052174	Coq4	0.272485	4.77242	159.703	7.55348e-22	2.92145e-21	1.35445e-20	FALSE
FBgn0052726	CG32726	0.576772	6.01247	159.365	8.03884e-22	3.10433e-21	1.43924e-20	FALSE
FBgn0267795	Frl	0.332194	6.76663	159.181	8.31593e-22	3.20635e-21	1.48654e-20	FALSE
FBgn0261837	pre-mod(mdg4)-T	0.411365	2.72528	159.073	8.49714e-22	3.26607e-21	1.51423e-20	FALSE
FBgn0261838	pre-mod(mdg4)-Z	0.411365	2.72528	159.073	8.49714e-22	3.26607e-21	1.51423e-20	FALSE
FBgn0031170	Abca3	0.331904	6.68077	158.948	8.68257e-22	3.33219e-21	1.54488e-20	FALSE
FBgn0037067	Cpr78Ca	1.9391	-0.835696	159.366	8.77683e-22	3.36113e-21	1.5583e-20	TRUE
FBgn0019936	RpS20	-0.506084	9.32941	158.884	8.78504e-22	3.36113e-21	1.5583e-20	FALSE
FBgn0042641	frc	0.273228	4.77002	158.865	8.81707e-22	3.36819e-21	1.56157e-20	FALSE
FBgn0033272	RagC-D	-0.291367	5.41967	158.837	8.86254e-22	3.38036e-21	1.56721e-20	FALSE
FBgn0035439	CG14961	-1.50672	0.924286	158.625	9.73415e-22	3.70712e-21	1.71871e-20	TRUE
FBgn0263705	Myo10A	0.397319	5.86223	158.053	1.02471e-21	3.89647e-21	1.8065e-20	FALSE
FBgn0015288	RpL22	-0.38076	9.86777	157.96	1.04251e-21	3.9581e-21	1.83507e-20	FALSE
FBgn0259678	sqa	0.502556	4.94164	157.81	1.07217e-21	4.0645e-21	1.8844e-20	FALSE
FBgn0035390	scramb2	0.295284	5.44721	157.582	1.11843e-21	4.2334e-21	1.9627e-20	FALSE
FBgn0053230	CG33230	-0.361395	4.1101	157.524	1.13103e-21	4.27458e-21	1.9818e-20	FALSE
FBgn0026666	MagR	0.322366	5.08511	157.422	1.15225e-21	4.34816e-21	2.01591e-20	FALSE
FBgn0261535	l(2)34Fd	-0.459227	3.95301	157.241	1.19241e-21	4.49288e-21	2.083e-20	FALSE
FBgn0051368	CG31368	-0.385224	4.79927	156.876	1.27565e-21	4.79924e-21	2.22504e-20	FALSE
FBgn0267472	asRNA:CR45822	0.360639	4.06761	156.725	1.31255e-21	4.93062e-21	2.28595e-20	FALSE
FBgn0051619	nolo	0.301717	7.44942	156.413	1.3906e-21	5.20804e-21	2.41457e-20	FALSE
FBgn0036566	ClC-c	0.237878	7.09482	156.414	1.39031e-21	5.20804e-21	2.41457e-20	FALSE
FBgn0266750	lncRNA:CR45223	0.921572	3.64004	156.391	1.39739e-21	5.22558e-21	2.4227e-20	FALSE
FBgn0046879	Obp56c	2.0202	-0.852387	156.923	1.47523e-21	5.5067e-21	2.55304e-20	TRUE
FBgn0035165	CG13887	0.3168	6.84386	156.091	1.477e-21	5.5067e-21	2.55304e-20	FALSE
FBgn0037291	CG14662	-2.03538	-0.351693	156.254	1.48427e-21	5.52551e-21	2.56175e-20	TRUE
FBgn0026418	Hsp110	-0.218245	7.60084	155.677	1.59588e-21	5.9321e-21	2.75026e-20	FALSE
FBgn0010114	hig	0.266847	9.32108	155.456	1.66338e-21	6.17376e-21	2.8623e-20	FALSE
FBgn0266465	GckIII	0.245795	5.95407	155.315	1.70798e-21	6.32985e-21	2.93466e-20	FALSE
FBgn0040466	Dlip2	-0.565465	3.67136	155.311	1.71054e-21	6.3299e-21	2.93469e-20	FALSE
FBgn0260959	MCPH1	0.329663	4.69002	155.074	1.78723e-21	6.60384e-21	3.06169e-20	FALSE
FBgn0016078	wun	0.279289	5.35547	155.035	1.80011e-21	6.64155e-21	3.07917e-20	FALSE
FBgn0250869	CG42240	0.348488	6.31733	154.704	1.91587e-21	7.05815e-21	3.27232e-20	FALSE
FBgn0023167	SmD3	0.521682	3.80348	154.515	1.98649e-21	7.30748e-21	3.38792e-20	FALSE
FBgn0038316	CG6276	-0.376328	5.00031	154.431	2.01695e-21	7.40858e-21	3.43479e-20	FALSE
FBgn0051627	CG31627	1.27346	0.686848	154.539	2.05644e-21	7.54248e-21	3.49687e-20	TRUE
FBgn0030761	CG9784	-0.258806	5.67645	154.159	2.12296e-21	7.77494e-21	3.60464e-20	FALSE
FBgn0000635	Fas2	0.266443	6.69352	154.094	2.14909e-21	7.85906e-21	3.64364e-20	FALSE
FBgn0033174	CG11125	-0.737909	2.76237	154.095	2.15248e-21	7.85987e-21	3.64402e-20	FALSE
FBgn0043534	Obp57b	-0.525124	5.29615	154.032	2.17418e-21	7.92745e-21	3.67535e-20	FALSE
FBgn0035490	CG1136	0.450169	4.59442	153.66	2.33254e-21	8.49241e-21	3.93728e-20	FALSE
FBgn0030158	CG9686	-0.404829	8.04273	153.639	2.34162e-21	8.51296e-21	3.9468e-20	FALSE
FBgn0037993	dpr15	0.423332	4.35865	153.335	2.4807e-21	8.99225e-21	4.16902e-20	FALSE
FBgn0259227	CG42327	0.268582	6.17972	153.339	2.47818e-21	8.99225e-21	4.16902e-20	FALSE
FBgn0033169	CG11123	0.495983	3.68441	152.944	2.67258e-21	9.67369e-21	4.48495e-20	FALSE
FBgn0040251	Ugt302K1	0.999302	1.31298	152.8	2.77779e-21	1.00305e-20	4.65035e-20	FALSE
FBgn0030870	CG6398	0.266053	5.88401	152.734	2.77922e-21	1.00305e-20	4.65035e-20	FALSE
FBgn0283531	Duox	0.627261	3.33601	152.663	2.81926e-21	1.01602e-20	4.7105e-20	FALSE
FBgn0267385	Pyk	0.269785	9.69273	152.614	2.84311e-21	1.02313e-20	4.74346e-20	FALSE
FBgn0000308	chic	-0.281028	8.13475	152.485	2.91337e-21	1.04689e-20	4.85364e-20	FALSE
FBgn0044810	TotX	-1.1203	3.67831	152.142	3.11233e-21	1.11677e-20	5.17762e-20	TRUE
FBgn0052170	CG32170	-0.377076	4.48231	152.034	3.17486e-21	1.13757e-20	5.27403e-20	FALSE
FBgn0025674	CycK	-0.231416	5.75158	151.991	3.2005e-21	1.1451e-20	5.30896e-20	FALSE
FBgn0004404	RpS14b	-0.46557	8.31507	151.768	3.33904e-21	1.19295e-20	5.53079e-20	FALSE
FBgn0035544	CG15021	-0.409446	4.98	151.566	3.47004e-21	1.23797e-20	5.73952e-20	FALSE
FBgn0027495	Smyd4-4	-0.292332	4.71038	151.51	3.50776e-21	1.24963e-20	5.79359e-20	FALSE
FBgn0051683	CG31683	-0.354253	5.41647	151.468	3.53558e-21	1.25774e-20	5.83118e-20	FALSE
FBgn0029814	CG15765	0.339738	8.06163	151.455	3.54455e-21	1.25782e-20	5.83155e-20	FALSE
FBgn0033973	HPS1	0.36935	4.89186	151.453	3.54594e-21	1.25782e-20	5.83155e-20	FALSE
FBgn0086904	Nacalpha	-0.431965	8.54784	151.341	3.62241e-21	1.28311e-20	5.94881e-20	FALSE
FBgn0026080	Tip60	-0.389406	4.11812	151.323	3.63628e-21	1.28619e-20	5.96308e-20	FALSE
FBgn0014141	cher	0.359947	7.234	151.306	3.64638e-21	1.28793e-20	5.97114e-20	FALSE
FBgn0034494	CG10444	0.31869	5.66591	151.143	3.76174e-21	1.32679e-20	6.15131e-20	FALSE
FBgn0041710	yellow-f	0.88155	3.00564	151.062	3.82519e-21	1.34725e-20	6.24618e-20	FALSE
FBgn0003716	tkv	0.260086	6.31973	150.96	3.89552e-21	1.37008e-20	6.35201e-20	FALSE
FBgn0263975	CR43727	-1.7193	-0.0913397	151.822	3.92029e-21	1.37684e-20	6.38336e-20	TRUE
FBgn0004107	Cdk2	0.655719	2.32569	150.697	4.10648e-21	1.4402e-20	6.67709e-20	FALSE
FBgn0030327	FucT6	0.266087	6.1389	150.576	4.19179e-21	1.46804e-20	6.80619e-20	FALSE
FBgn0029720	CG3009	-0.374276	5.83119	150.429	4.31184e-21	1.50796e-20	6.99126e-20	FALSE
FBgn0016126	CaMKI	0.266535	8.72741	150.207	4.49931e-21	1.57131e-20	7.28496e-20	FALSE
FBgn0000116	Argk1	0.317091	10.6703	149.912	4.76103e-21	1.66038e-20	7.6979e-20	FALSE
FBgn0039858	CycG	-0.26812	10.0941	149.76	4.90132e-21	1.70668e-20	7.91254e-20	FALSE
FBgn0030420	pira	-0.472913	3.78584	149.757	4.90754e-21	1.70668e-20	7.91254e-20	FALSE
FBgn0038938	CG7084	0.336399	6.20227	149.698	4.96025e-21	1.7226e-20	7.98635e-20	FALSE
FBgn0051427	CR31427	1.90032	-0.803536	147.108	4.98418e-21	1.72849e-20	8.01368e-20	TRUE
FBgn0037718	P58IPK	0.467991	6.21162	149.606	5.04854e-21	1.74836e-20	8.10582e-20	FALSE
FBgn0032218	CG5381	0.40129	5.69459	149.353	5.30047e-21	1.83305e-20	8.49847e-20	FALSE
FBgn0025454	Cyp6g1	-0.836671	6.59083	149.334	5.31935e-21	1.83703e-20	8.51688e-20	FALSE
FBgn0038291	CG3984	-1.54418	2.83798	149.02	5.66408e-21	1.95336e-20	9.05624e-20	TRUE
FBgn0284254	Impbeta11	-0.302723	5.42276	148.914	5.76746e-21	1.98626e-20	9.20874e-20	FALSE
FBgn0039911	CG1909	0.392307	6.9804	148.856	5.83304e-21	2.00606e-20	9.30055e-20	FALSE
FBgn0086408	stl	-0.706785	2.97575	148.254	6.55934e-21	2.25272e-20	1.04441e-19	FALSE
FBgn0263746	CR43671	-1.37729	0.563626	148.411	6.72442e-21	2.30623e-20	1.06922e-19	TRUE
FBgn0030672	CG9281	-0.344488	7.19059	148.009	6.86799e-21	2.35222e-20	1.09054e-19	FALSE
FBgn0036550	CG17026	0.56158	3.5646	148.005	6.87864e-21	2.35262e-20	1.09073e-19	FALSE
FBgn0001092	Gapdh2	0.312979	9.37301	147.938	6.96404e-21	2.37855e-20	1.10275e-19	FALSE
FBgn0062440	EMRE	-0.38692	5.00348	147.819	7.12669e-21	2.43076e-20	1.12696e-19	FALSE
FBgn0036290	CG10638	-0.335028	4.95035	147.772	7.19078e-21	2.44926e-20	1.13553e-19	FALSE
FBgn0050054	CG30054	-0.746054	5.27122	147.581	7.46227e-21	2.53825e-20	1.17679e-19	FALSE
FBgn0036837	CG18135	-0.550422	9.73049	147.398	7.73187e-21	2.62635e-20	1.21764e-19	FALSE
FBgn0025692	Lfg	-0.851073	2.14027	147.236	8.00579e-21	2.71568e-20	1.25905e-19	FALSE
FBgn0031053	CG14223	0.626003	2.6837	146.87	8.58039e-21	2.90662e-20	1.34758e-19	FALSE
FBgn0033830	CG10814	2.45209	2.88426	146.508	9.2243e-21	3.12049e-20	1.44673e-19	TRUE
FBgn0020618	Rack1	-0.464744	10.4309	146.436	9.32055e-21	3.14876e-20	1.45984e-19	FALSE
FBgn0029663	CG10804	0.394022	5.87078	146.365	9.44937e-21	3.18794e-20	1.478e-19	FALSE
FBgn0050489	Cyp12d1-p	-1.331	3.5807	146.286	9.60572e-21	3.2363e-20	1.50042e-19	TRUE
FBgn0042119	Cpr65Au	0.577072	7.49471	146.26	9.64417e-21	3.24485e-20	1.50439e-19	FALSE
FBgn0044050	Ilp3	-0.615534	3.35818	146.036	1.00849e-20	3.38855e-20	1.57101e-19	FALSE
FBgn0010808	Chchd3	-0.310419	6.19535	145.688	1.07832e-20	3.61828e-20	1.67752e-19	FALSE
FBgn0036090	Cnep1r2	-0.465354	3.91827	145.654	1.08608e-20	3.63939e-20	1.6873e-19	FALSE
FBgn0034909	pippin	-0.459705	6.60006	145.636	1.08942e-20	3.64568e-20	1.69022e-19	FALSE
FBgn0032515	loqs	-0.347112	7.39847	145.319	1.1589e-20	3.87296e-20	1.79559e-19	FALSE
FBgn0051075	CG31075	-0.769025	5.41632	145.261	1.17236e-20	3.91267e-20	1.814e-19	FALSE
FBgn0039890	Abcd1	0.264653	7.40809	145.246	1.17575e-20	3.91872e-20	1.81681e-19	FALSE
FBgn0030955	CG6891	1.01144	0.97136	145.299	1.18253e-20	3.93602e-20	1.82483e-19	TRUE
FBgn0267181	asRNA:CR45621	0.853064	1.31714	145.25	1.18604e-20	3.94245e-20	1.82781e-19	FALSE
FBgn0037135	eIF2A	-0.518543	8.44851	145.122	1.20453e-20	3.99855e-20	1.85382e-19	FALSE
FBgn0015949	hrg	-0.324749	6.78988	144.317	1.41047e-20	4.67594e-20	2.16787e-19	FALSE
FBgn0061356	Hao	-1.07789	5.19495	144.026	1.49363e-20	4.94501e-20	2.29262e-19	TRUE
FBgn0261563	wb	-0.726537	4.19678	143.958	1.51423e-20	5.00653e-20	2.32114e-19	FALSE
FBgn0036380	CG8757	-0.88538	3.40182	143.936	1.52167e-20	5.02446e-20	2.32946e-19	FALSE
FBgn0038804	CG10877	1.05568	1.19279	143.927	1.54211e-20	5.08518e-20	2.35761e-19	TRUE
FBgn0003159	CG2841	0.27827	6.32656	143.785	1.56601e-20	5.15031e-20	2.38781e-19	FALSE
FBgn0030571	CG14414	-0.458439	4.21548	143.793	1.56398e-20	5.15031e-20	2.38781e-19	FALSE
FBgn0033775	Cyp9h1	0.551582	3.20725	143.771	1.57206e-20	5.16338e-20	2.39386e-19	FALSE
FBgn0034880	ItgaPS5	1.60434	-0.616369	145.29	1.69816e-20	5.57016e-20	2.58245e-19	TRUE
FBgn0039609	Nepl17	-1.80567	1.828	143.373	1.72462e-20	5.63462e-20	2.61234e-19	TRUE
FBgn0034094	Tsf3	-0.37979	4.29903	143.307	1.72133e-20	5.63462e-20	2.61234e-19	FALSE
FBgn0010501	Dcp-1	0.607964	2.41725	143.309	1.72407e-20	5.63462e-20	2.61234e-19	FALSE
FBgn0039204	CG6607	-0.341526	4.93652	143.247	1.74149e-20	5.68228e-20	2.63444e-19	FALSE
FBgn0260987	vtd	-0.297585	6.13112	143.211	1.75383e-20	5.71502e-20	2.64962e-19	FALSE
FBgn0021814	Vps28	0.312832	4.9958	142.911	1.86093e-20	6.05608e-20	2.80774e-19	FALSE
FBgn0050035	Tret1-1	0.541595	8.8366	142.738	1.92567e-20	6.25856e-20	2.90161e-19	FALSE
FBgn0038799	MFS9	0.630886	5.594	142.556	1.99594e-20	6.47847e-20	3.00357e-19	FALSE
FBgn0033268	Obp44a	0.972373	8.96823	142.468	2.03137e-20	6.58484e-20	3.05288e-19	FALSE
FBgn0036028	Mpped	-0.374291	4.12524	142.279	2.10963e-20	6.82961e-20	3.16637e-19	FALSE
FBgn0031716	CG14015	0.387378	4.95787	142.244	2.12325e-20	6.86476e-20	3.18266e-19	FALSE
FBgn0000097	aop	0.324686	5.55969	141.67	2.37968e-20	7.68383e-20	3.5624e-19	FALSE
FBgn0285896	btl	0.338018	3.8975	141.416	2.504e-20	8.07476e-20	3.74365e-19	FALSE
FBgn0032433	Oatp33Ea	0.591664	2.7782	141.333	2.54793e-20	8.20575e-20	3.80437e-19	FALSE
FBgn0024510	dlt	-0.508456	3.24699	140.985	2.7292e-20	8.77818e-20	4.06977e-19	FALSE
FBgn0010282	TfIIFalpha	0.334475	4.90436	140.755	2.85531e-20	9.17192e-20	4.25231e-19	FALSE
FBgn0011566	Smyd3	-0.44357	3.86655	140.576	2.96058e-20	9.48552e-20	4.3977e-19	FALSE
FBgn0259938	cwo	0.46663	6.74532	140.574	2.9602e-20	9.48552e-20	4.3977e-19	FALSE
FBgn0035989	Atat	0.260191	6.40097	140.497	3.00607e-20	9.61884e-20	4.45952e-19	FALSE
FBgn0037615	CG11760	0.474688	3.1413	140.407	3.06322e-20	9.7891e-20	4.53845e-19	FALSE
FBgn0262467	Scox	-0.405109	4.59835	140.378	3.07876e-20	9.82613e-20	4.55562e-19	FALSE
FBgn0034497	Mpcp1	0.539563	6.81066	140.203	3.18776e-20	1.01609e-19	4.71085e-19	FALSE
FBgn0003890	betaTub97EF	0.375112	7.01322	140.028	3.30119e-20	1.0509e-19	4.87221e-19	FALSE
FBgn0051516	CG31516	-0.55351	3.87307	139.839	3.43037e-20	1.09062e-19	5.05639e-19	FALSE
FBgn0043535	Obp57a	0.489214	5.66523	139.746	3.49314e-20	1.10916e-19	5.14234e-19	FALSE
FBgn0033669	PI31	-0.288952	6.12733	139.658	3.55509e-20	1.12739e-19	5.22685e-19	FALSE
FBgn0058191	CG40191	0.28008	6.08672	139.617	3.58413e-20	1.13515e-19	5.26283e-19	FALSE
FBgn0024912	agt	0.434728	3.67726	139.204	3.89636e-20	1.23247e-19	5.71399e-19	FALSE
FBgn0037807	CG6293	0.559081	3.70505	138.824	4.20595e-20	1.3287e-19	6.16016e-19	FALSE
FBgn0054056	CG34056	0.652261	2.78278	138.818	4.21407e-20	1.32957e-19	6.16421e-19	FALSE
FBgn0035120	wac	-0.740605	3.67215	138.7	4.3126e-20	1.35894e-19	6.30034e-19	FALSE
FBgn0035266	Gk2	0.571716	5.47603	138.686	4.32129e-20	1.35995e-19	6.30503e-19	FALSE
FBgn0037846	CG6574	0.406001	4.42503	138.551	4.44187e-20	1.39613e-19	6.47277e-19	FALSE
FBgn0286785	scb	0.371348	4.71313	138.408	4.57106e-20	1.43491e-19	6.6526e-19	FALSE
FBgn0029912	Tmf	-0.323375	5.5913	138.362	4.61286e-20	1.44621e-19	6.70495e-19	FALSE
FBgn0036332	Cul6	-0.872729	2.02259	138.296	4.69274e-20	1.4694e-19	6.81247e-19	FALSE
FBgn0265190	PIG-S	-0.380348	4.24832	138.169	4.79701e-20	1.50015e-19	6.95506e-19	FALSE
FBgn0036389	ssp2	-0.249844	5.28761	138.058	4.90523e-20	1.53207e-19	7.10302e-19	FALSE
FBgn0051898	CG31898	1.49226	-0.107551	138.807	5.09402e-20	1.58904e-19	7.36714e-19	TRUE
FBgn0034179	CG6805	0.312159	6.0796	137.783	5.1844e-20	1.6152e-19	7.48843e-19	FALSE
FBgn0033581	CG12391	-0.291582	5.17466	137.759	5.21058e-20	1.62132e-19	7.51681e-19	FALSE
FBgn0003189	r	-0.774169	5.81607	137.663	5.31215e-20	1.65086e-19	7.65375e-19	FALSE
FBgn0036146	nkt	-0.634425	5.19376	137.63	5.34765e-20	1.65981e-19	7.69527e-19	FALSE
FBgn0039774	CDase	0.442424	6.89413	137.419	5.58082e-20	1.73002e-19	8.02077e-19	FALSE
FBgn0026409	Mpcp2	-0.271497	10.1467	137.374	5.63225e-20	1.74379e-19	8.0846e-19	FALSE
FBgn0034655	CG10307	-0.445853	3.35523	137.125	5.92818e-20	1.83312e-19	8.49878e-19	FALSE
FBgn0267861	Maf1	-0.335853	6.65839	137.084	5.97328e-20	1.84477e-19	8.55279e-19	FALSE
FBgn0267090	lncRNA:CR45534	2.26491	-1.38645	124.839	6e-20	1.85072e-19	8.58037e-19	TRUE
FBgn0037549	CG7878	0.279398	5.61728	136.692	6.4677e-20	1.99251e-19	9.23774e-19	FALSE
FBgn0265651	lncRNA:CR44458	-0.913746	1.70919	136.661	6.54431e-20	2.01361e-19	9.33557e-19	FALSE
FBgn0039486	CAH9	0.7434	3.92154	136.619	6.56628e-20	2.01787e-19	9.35533e-19	FALSE
FBgn0022361	Pur-alpha	0.448001	7.34765	136.416	6.84076e-20	2.09962e-19	9.73434e-19	FALSE
FBgn0038365	CG9593	1.1214	0.62645	136.478	6.97097e-20	2.13695e-19	9.90738e-19	TRUE
FBgn0031737	obst-E	0.405506	5.40809	136.285	7.02528e-20	2.15094e-19	9.97226e-19	FALSE
FBgn0039303	CG11857	-0.24662	6.57288	136.229	7.10472e-20	2.17259e-19	1.00726e-18	FALSE
FBgn0019960	Mitofilin	-0.222236	7.82429	136.092	7.30582e-20	2.23133e-19	1.0345e-18	FALSE
FBgn0052756	CG32756	-0.43635	3.80176	135.852	7.67635e-20	2.34162e-19	1.08563e-18	FALSE
FBgn0037472	CG10098	-0.331484	5.2135	135.817	7.72676e-20	2.3541e-19	1.09142e-18	FALSE
FBgn0005612	Sox14	0.358469	4.94649	135.79	7.7707e-20	2.36459e-19	1.09628e-18	FALSE
FBgn0029629	eIF3g1	-0.358873	6.75385	135.704	7.90782e-20	2.40337e-19	1.11426e-18	FALSE
FBgn0015778	rin	-0.308333	7.2853	135.492	8.25689e-20	2.50639e-19	1.16202e-18	FALSE
FBgn0031940	CG7214	1.21957	0.929652	135.456	8.51578e-20	2.58182e-19	1.19699e-18	TRUE
FBgn0052262	CG32262	0.396809	3.31098	135.213	8.74731e-20	2.64878e-19	1.22804e-18	FALSE
FBgn0003861	trp	-0.980807	11.5957	134.482	1.01522e-19	3.07046e-19	1.42354e-18	FALSE
FBgn0261385	scra	0.707135	1.67085	133.916	1.1462e-19	3.46239e-19	1.60524e-18	FALSE
FBgn0243511	psidin	-0.289276	5.0719	133.752	1.17956e-19	3.55881e-19	1.64995e-18	FALSE
FBgn0030964	Pvf1	0.439452	3.43651	133.627	1.21093e-19	3.64903e-19	1.69177e-18	FALSE
FBgn0001258	Ldh	0.675458	3.38811	133.494	1.24461e-19	3.74597e-19	1.73672e-18	FALSE
FBgn0016687	Nurf-38	-0.568343	7.61099	133.441	1.25737e-19	3.77981e-19	1.75241e-18	FALSE
FBgn0033951	CG10139	-0.457514	3.84132	133.101	1.34953e-19	4.05193e-19	1.87857e-18	FALSE
FBgn0266005	lncRNA:CR44779	0.864614	2.57846	132.96	1.39121e-19	4.17203e-19	1.93425e-18	FALSE
FBgn0250868	CG42239	0.692482	2.73606	132.786	1.44144e-19	4.31744e-19	2.00167e-18	FALSE
FBgn0035281	Cpr62Bc	0.660847	1.85648	132.746	1.45692e-19	4.35856e-19	2.02073e-18	FALSE
FBgn0038651	Epg5	-0.288612	6.27343	132.718	1.45972e-19	4.36168e-19	2.02217e-18	FALSE
FBgn0037467	Ufl1	-0.249988	5.48253	132.548	1.51182e-19	4.51194e-19	2.09184e-18	FALSE
FBgn0037678	CG16749	-1.21198	1.12028	132.275	1.63062e-19	4.86063e-19	2.2535e-18	TRUE
FBgn0004403	RpS14a	-0.37865	9.47971	131.957	1.70876e-19	5.08745e-19	2.35866e-18	FALSE
FBgn0039269	veli	-0.386176	5.54237	131.943	1.71382e-19	5.09641e-19	2.36281e-18	FALSE
FBgn0046696	RNaseP:RNA	0.757536	3.1395	131.872	1.74098e-19	5.17098e-19	2.39739e-18	FALSE
FBgn0021760	chb	0.324247	6.68741	131.699	1.80276e-19	5.34808e-19	2.47949e-18	FALSE
FBgn0031399	mio	0.35079	4.24041	131.694	1.80522e-19	5.34899e-19	2.47991e-18	FALSE
FBgn0036058	CG6707	-0.186637	6.82123	131.487	1.88382e-19	5.57522e-19	2.5848e-18	FALSE
FBgn0052442	Arv1	0.431195	3.48903	131.42	1.91166e-19	5.65089e-19	2.61989e-18	FALSE
FBgn0037835	CG14687	0.511679	6.37314	131.402	1.91751e-19	5.65473e-19	2.62166e-18	FALSE
FBgn0026372	RpL23A	-0.372778	10.5963	131.406	1.91574e-19	5.65473e-19	2.62166e-18	FALSE
FBgn0033241	CG2915	0.404688	5.05916	131.261	1.97465e-19	5.81632e-19	2.69658e-18	FALSE
FBgn0032685	CG10211	0.65631	5.1266	131.058	2.05974e-19	6.05978e-19	2.80945e-18	FALSE
FBgn0262577	CG43117	-1.44215	0.374979	131.412	2.09389e-19	6.15293e-19	2.85264e-18	TRUE
FBgn0264894	CG44085	-0.355405	7.3182	130.957	2.10368e-19	6.17442e-19	2.8626e-18	FALSE
FBgn0038675	CG6013	-0.411837	4.4083	130.948	2.10769e-19	6.17888e-19	2.86467e-18	FALSE
FBgn0035370	Non2	-0.300868	5.78178	130.827	2.16156e-19	6.32933e-19	2.93442e-18	FALSE
FBgn0004583	ex	0.372737	5.21104	130.585	2.27321e-19	6.64842e-19	3.08236e-18	FALSE
FBgn0015829	TfIIEbeta	-0.435453	4.34189	130.552	2.28928e-19	6.68754e-19	3.1005e-18	FALSE
FBgn0051313	CG31313	-0.580838	7.04065	130.544	2.29295e-19	6.69039e-19	3.10182e-18	FALSE
FBgn0035171	CG12502	0.386886	5.86852	130.479	2.32428e-19	6.77384e-19	3.14051e-18	FALSE
FBgn0035619	Alp10	-2.25414	0.518401	130.57	2.37711e-19	6.91969e-19	3.20813e-18	TRUE
FBgn0085396	CG34367	0.883449	1.88816	130.183	2.48268e-19	7.21009e-19	3.34277e-18	FALSE
FBgn0262124	uex	0.29261	6.42388	130.164	2.48206e-19	7.21009e-19	3.34277e-18	FALSE
FBgn0030331	CG15221	-1.16762	1.31986	129.874	2.66396e-19	7.72752e-19	3.58266e-18	TRUE
FBgn0082924	snoRNA:Or-aca2	1.4921	-1.14187	129.603	2.67948e-19	7.76345e-19	3.59932e-18	TRUE
FBgn0016131	Cdk4	0.501033	3.25804	129.726	2.72255e-19	7.87906e-19	3.65291e-18	FALSE
FBgn0038948	JMJD6	-0.343251	4.82521	129.676	2.74943e-19	7.94757e-19	3.68468e-18	FALSE
FBgn0040238	Best1	0.288956	5.60054	129.475	2.86724e-19	8.2785e-19	3.8381e-18	FALSE
FBgn0266848	wap	0.285231	5.53616	129.305	2.97158e-19	8.5698e-19	3.97316e-18	FALSE
FBgn0000244	by	0.229261	6.91039	129.072	3.12041e-19	8.98856e-19	4.16731e-18	FALSE
FBgn0010395	Itgbn	1.07159	0.592006	129.207	3.13966e-19	9.03352e-19	4.18815e-18	TRUE
FBgn0032480	Edem2	0.269111	6.42285	129.014	3.15859e-19	9.07747e-19	4.20853e-18	FALSE
FBgn0038358	Ttc26	-0.648784	2.6061	128.869	3.2615e-19	9.3624e-19	4.34062e-18	FALSE
FBgn0040009	CG17490	-0.399792	3.11197	128.791	3.31317e-19	9.49972e-19	4.40429e-18	FALSE
FBgn0031883	Caper	0.305237	7.65699	128.747	3.3413e-19	9.56934e-19	4.43657e-18	FALSE
FBgn0003891	tud	-0.294525	9.02983	128.689	3.38268e-19	9.6767e-19	4.48634e-18	FALSE
FBgn0010238	Lac	0.199246	6.56018	128.658	3.40455e-19	9.72803e-19	4.51014e-18	FALSE
FBgn0015721	ktub	0.535918	2.82219	128.519	3.51004e-19	1.0018e-18	4.64456e-18	FALSE
FBgn0039531	CG5611	0.448393	3.55144	128.415	3.5854e-19	1.02213e-18	4.73882e-18	FALSE
FBgn0040260	Ugt37D1	0.364314	5.88828	128.146	3.79251e-19	1.07993e-18	5.00681e-18	FALSE
FBgn0000212	brm	-0.311191	6.59847	128.086	3.84077e-19	1.09242e-18	5.06471e-18	FALSE
FBgn0028664	VhaM9.7-c	-0.348508	4.23117	127.998	3.91379e-19	1.11192e-18	5.1551e-18	FALSE
FBgn0050344	CG30344	0.265808	5.72265	127.969	3.93693e-19	1.11721e-18	5.17966e-18	FALSE
FBgn0264794	lncRNA:CR44024	-0.569944	5.06743	127.926	3.97316e-19	1.12621e-18	5.22135e-18	FALSE
FBgn0035921	CG13305	1.10463	2.47337	127.67	4.20248e-19	1.18985e-18	5.51641e-18	TRUE
FBgn0027588	GCS2alpha	0.234285	8.69902	127.478	4.3674e-19	1.23514e-18	5.72637e-18	FALSE
FBgn0264442	ab	0.449017	5.71634	127.36	4.47786e-19	1.26493e-18	5.86452e-18	FALSE
FBgn0263241	Mocs1	0.397238	4.497	127.174	4.65855e-19	1.31448e-18	6.09424e-18	FALSE
FBgn0039066	EloA	-0.265502	5.27557	127.151	4.68097e-19	1.31931e-18	6.11661e-18	FALSE
FBgn0033730	Cpr49Ag	-0.912533	4.40424	127.12	4.71296e-19	1.32581e-18	6.14678e-18	FALSE
FBgn0260759	CG42557	-0.293236	3.95499	127.114	4.72008e-19	1.32581e-18	6.14678e-18	FALSE
FBgn0260760	CG42558	-0.293236	3.95499	127.114	4.72008e-19	1.32581e-18	6.14678e-18	FALSE
FBgn0034725	CG6044	0.27112	7.03053	127.098	4.73339e-19	1.32805e-18	6.15715e-18	FALSE
FBgn0037874	Tctp	-0.462648	9.95958	127.06	4.77222e-19	1.33743e-18	6.20065e-18	FALSE
FBgn0036998	CG5969	0.430917	3.41025	126.852	4.99094e-19	1.39715e-18	6.47753e-18	FALSE
FBgn0064115	GatC	-0.310217	3.64214	126.775	5.07177e-19	1.41659e-18	6.56762e-18	FALSE
FBgn0004407	PolG2	-0.310217	3.64214	126.775	5.07177e-19	1.41659e-18	6.56762e-18	FALSE
FBgn0083977	CG34141	-0.447177	3.06334	126.72	5.13386e-19	1.43232e-18	6.64056e-18	FALSE
FBgn0020272	mst	0.404855	3.61133	126.682	5.17392e-19	1.44188e-18	6.68487e-18	FALSE
FBgn0033372	CG13742	-0.967954	1.3225	126.572	5.33916e-19	1.48626e-18	6.89063e-18	FALSE
FBgn0034060	Tmem131	-0.277355	5.66201	126.452	5.4302e-19	1.50991e-18	7.00027e-18	FALSE
FBgn0032803	CG13082	0.66723	2.98336	126.39	5.50726e-19	1.52791e-18	7.08376e-18	FALSE
FBgn0031098	CG17068	-0.398729	4.25781	126.39	5.50323e-19	1.52791e-18	7.08376e-18	FALSE
FBgn0015277	Pi3K59F	-0.309916	5.64364	126.21	5.71687e-19	1.5843e-18	7.34516e-18	FALSE
FBgn0039294	Cad96Cb	-1.43886	0.0878789	126.656	5.79527e-19	1.60423e-18	7.43759e-18	TRUE
FBgn0037090	Est-Q	-1.03255	5.32863	126.132	5.81295e-19	1.60733e-18	7.45198e-18	TRUE
FBgn0039644	rdog	0.30757	5.1989	126.036	5.93224e-19	1.63849e-18	7.59643e-18	FALSE
FBgn0259164	CG42269	1.06282	2.24614	125.842	6.19927e-19	1.71035e-18	7.92956e-18	TRUE
FBgn0267585	lncRNA:dntRL	-0.690693	2.10454	125.794	6.26555e-19	1.72671e-18	8.00545e-18	FALSE
FBgn0259714	DIP-epsilon	0.44345	3.69506	125.737	6.32679e-19	1.74166e-18	8.07472e-18	FALSE
FBgn0263776	CG43693	0.29199	6.91559	125.633	6.4646e-19	1.77762e-18	8.24147e-18	FALSE
FBgn0004057	Zw	0.474633	6.04877	125.358	6.85573e-19	1.88309e-18	8.73044e-18	FALSE
FBgn0015781	P5cr	-0.40206	5.06851	125.025	7.36267e-19	2.0201e-18	9.36565e-18	FALSE
FBgn0036551	CG17029	0.524098	4.38431	125.013	7.38303e-19	2.02345e-18	9.38117e-18	FALSE
FBgn0023511	Edem1	-0.427425	6.01124	125	7.40203e-19	2.02642e-18	9.39495e-18	FALSE
FBgn0051855	CG31855	-0.415529	4.04722	124.807	7.71727e-19	2.11039e-18	9.78428e-18	FALSE
FBgn0036557	mRpS31	-0.368213	5.07281	124.738	7.82955e-19	2.13874e-18	9.9157e-18	FALSE
FBgn0021847	Ttc7	-0.311714	6.42105	124.712	7.87248e-19	2.1474e-18	9.95586e-18	FALSE
FBgn0063368	Gpb5	-0.626335	3.18459	124.713	7.87856e-19	2.1474e-18	9.95586e-18	FALSE
FBgn0050343	Tsen15	1.22225	-0.372347	125.536	8.13195e-19	2.21404e-18	1.02648e-17	TRUE
FBgn0027080	TyrRS	-0.403686	6.13816	124.419	8.38438e-19	2.28027e-18	1.05718e-17	FALSE
FBgn0003248	Rh2	-0.334374	8.34611	124.354	8.50076e-19	2.30939e-18	1.07069e-17	FALSE
FBgn0261599	RpS29	-0.529607	9.94694	124.262	8.67079e-19	2.35301e-18	1.09091e-17	FALSE
FBgn0031734	CG11147	0.396167	7.98455	124.187	8.81257e-19	2.38887e-18	1.10754e-17	FALSE
FBgn0267726	CG46059	-0.991949	1.8173	124.154	8.91326e-19	2.41353e-18	1.11897e-17	FALSE
FBgn0004435	Galphaq	-0.511629	8.3894	124.128	8.92478e-19	2.41402e-18	1.11919e-17	FALSE
FBgn0046225	CG17230	-0.489538	4.35858	123.877	9.42199e-19	2.54573e-18	1.18026e-17	FALSE
FBgn0085399	CG34370	0.30404	6.07039	123.626	9.94203e-19	2.68332e-18	1.24405e-17	FALSE
FBgn0034750	CG3732	-0.324356	4.63052	123.524	1.01645e-18	2.74038e-18	1.27051e-17	FALSE
FBgn0010470	Fkbp14	0.621781	6.30624	123.514	1.01855e-18	2.74307e-18	1.27175e-17	FALSE
FBgn0040273	Spt5	-0.193857	6.27741	123.493	1.02323e-18	2.75224e-18	1.276e-17	FALSE
FBgn0034860	CG9812	0.320616	8.37408	123.489	1.02417e-18	2.75224e-18	1.276e-17	FALSE
FBgn0029826	CG6041	-0.830678	2.28103	123.384	1.05006e-18	2.81876e-18	1.30684e-17	FALSE
FBgn0031643	CG3008	0.331495	5.3305	122.953	1.14981e-18	3.0832e-18	1.42945e-17	FALSE
FBgn0052282	Drsl4	1.01253	3.12108	122.768	1.19774e-18	3.20825e-18	1.48742e-17	TRUE
FBgn0036881	Cpr76Bd	-1.2697	0.391986	122.92	1.23676e-18	3.3092e-18	1.53422e-17	TRUE
FBgn0029504	CHES-1-like	0.349461	6.83818	122.541	1.25702e-18	3.35978e-18	1.55767e-17	FALSE
FBgn0039055	Rassf	-0.234339	5.16142	122.46	1.27918e-18	3.41535e-18	1.58343e-17	FALSE
FBgn0003884	alphaTub84B	-0.255354	10.0688	122.405	1.29444e-18	3.45236e-18	1.6006e-17	FALSE
FBgn0263232	Nxf3	-0.243389	5.32666	122.3	1.32434e-18	3.52833e-18	1.63582e-17	FALSE
FBgn0085369	Drgx	0.411896	3.97511	122.22	1.34798e-18	3.58747e-18	1.66323e-17	FALSE
FBgn0082831	pps	-0.444275	6.20352	122.196	1.35453e-18	3.60103e-18	1.66952e-17	FALSE
FBgn0053294	CR33294	1.01875	0.446697	122.31	1.36723e-18	3.6309e-18	1.68337e-17	TRUE
FBgn0037931	CG18476	-0.387254	4.2141	122.042	1.40106e-18	3.71677e-18	1.72318e-17	FALSE
FBgn0000146	aub	0.843056	1.14787	121.983	1.43302e-18	3.79751e-18	1.76061e-17	FALSE
FBgn0262473	Tl	0.212001	6.50922	121.577	1.54958e-18	4.10202e-18	1.90179e-17	FALSE
FBgn0051708	DIP-zeta	0.450326	3.70725	121.57	1.55257e-18	4.10554e-18	1.90342e-17	FALSE
FBgn0035150	Rev1	-0.386752	3.86145	121.273	1.6563e-18	4.37519e-18	2.02844e-17	FALSE
FBgn0086608	CG34112	1.03178	0.321048	121.423	1.67122e-18	4.40991e-18	2.04454e-17	TRUE
FBgn0262867	Ptr	0.453996	4.12745	121.209	1.67925e-18	4.4264e-18	2.05218e-17	FALSE
FBgn0033122	CG17002	-0.364398	4.16204	121.074	1.72941e-18	4.55378e-18	2.11124e-17	FALSE
FBgn0034636	twz	0.344978	4.30171	121.05	1.73861e-18	4.57315e-18	2.12022e-17	FALSE
FBgn0037779	CG12811	0.625254	4.72573	121.026	1.74722e-18	4.59095e-18	2.12847e-17	FALSE
FBgn0010607	l(2)05714	-0.448784	3.64673	120.912	1.79203e-18	4.70371e-18	2.18075e-17	FALSE
FBgn0027565	CG5498	-0.304255	4.8204	120.893	1.79882e-18	4.71653e-18	2.18669e-17	FALSE
FBgn0040985	osi	-0.450905	7.328	120.806	1.83295e-18	4.80096e-18	2.22584e-17	FALSE
FBgn0017581	Lk6	-0.317747	10.8099	120.757	1.85291e-18	4.84812e-18	2.2477e-17	FALSE
FBgn0003149	Prm	-0.282391	7.95989	120.683	1.88316e-18	4.92209e-18	2.282e-17	FALSE
FBgn0038107	CG17327	-0.365748	3.72107	120.588	1.92339e-18	5.01142e-18	2.32341e-17	FALSE
FBgn0262166	caly	-0.395302	3.70426	120.589	1.92288e-18	5.01142e-18	2.32341e-17	FALSE
FBgn0265083	CG44194	-0.365748	3.72107	120.588	1.92339e-18	5.01142e-18	2.32341e-17	FALSE
FBgn0283469	Vps4	0.194995	6.55825	120.509	1.95597e-18	5.09096e-18	2.36029e-17	FALSE
FBgn0260859	Bet3	0.355394	4.52125	120.452	1.98085e-18	5.15031e-18	2.3878e-17	FALSE
FBgn0289444	lncRNA:CR46535	1.1934	0.596602	120.487	2.02307e-18	5.25459e-18	2.43615e-17	TRUE
FBgn0032824	CG13962	-1.06205	4.42421	120.294	2.05059e-18	5.32049e-18	2.4667e-17	TRUE
FBgn0030559	CG13404	0.340813	4.0253	120.118	2.1317e-18	5.52518e-18	2.5616e-17	FALSE
FBgn0036756	Cln3	0.829422	3.72325	120.103	2.13913e-18	5.53866e-18	2.56785e-17	FALSE
FBgn0004832	Xpac	-0.455892	3.47494	120.032	2.17257e-18	5.61938e-18	2.60527e-17	FALSE
FBgn0034939	thoc5	-0.336101	4.26376	119.926	2.2229e-18	5.74357e-18	2.66285e-17	FALSE
FBgn0029133	REG	-0.314147	6.14361	119.819	2.2751e-18	5.87233e-18	2.72255e-17	FALSE
FBgn0020521	pio	0.216978	7.22688	119.762	2.30361e-18	5.93976e-18	2.75381e-17	FALSE
FBgn0034137	CG4945	0.415706	3.15986	119.742	2.31579e-18	5.96496e-18	2.76549e-17	FALSE
FBgn0035241	CG12105	0.809328	1.40887	119.737	2.33288e-18	6.00275e-18	2.78301e-17	FALSE
FBgn0035076	Ance-5	-0.531415	6.18083	119.607	2.38373e-18	6.12726e-18	2.84074e-17	FALSE
FBgn0035558	CG11357	0.215895	5.55003	119.512	2.43369e-18	6.24919e-18	2.89727e-17	FALSE
FBgn0027085	LeuRS-m	-0.237468	4.87617	119.452	2.46593e-18	6.32545e-18	2.93262e-17	FALSE
FBgn0035751	CG14829	2.94318	-2.28305	95.0841	2.48757e-18	6.37436e-18	2.9553e-17	TRUE
FBgn0000565	MsrA	-1.40325	7.60065	119.339	2.52827e-18	6.47197e-18	3.00056e-17	TRUE
FBgn0030246	CG1582	-0.28839	5.25888	119.286	2.55779e-18	6.5408e-18	3.03247e-17	FALSE
FBgn0053301	CG33301	-1.48391	0.46118	119.386	2.63915e-18	6.74191e-18	3.12571e-17	TRUE
FBgn0250839	Jhbp2	0.337805	6.59823	119.112	2.65734e-18	6.78141e-18	3.14402e-17	FALSE
FBgn0031971	Sirup	-0.678951	8.55517	118.891	2.79019e-18	7.11313e-18	3.29781e-17	FALSE
FBgn0030329	prtp	0.201383	6.22127	118.871	2.80246e-18	7.13709e-18	3.30892e-17	FALSE
FBgn0025549	unc-119	-0.313878	5.37419	118.707	2.90592e-18	7.39298e-18	3.42756e-17	FALSE
FBgn0031285	CG3662	0.188501	9.39999	118.593	2.97999e-18	7.56764e-18	3.50853e-17	FALSE
FBgn0085195	CG34166	-2.36855	6.24581	118.592	2.98067e-18	7.56764e-18	3.50853e-17	TRUE
FBgn0038324	Tmtc4	-0.465082	2.84989	118.547	3.01353e-18	7.64327e-18	3.5436e-17	FALSE
FBgn0033574	Spn47C	0.251532	6.18425	118.509	3.03538e-18	7.69082e-18	3.56564e-17	FALSE
FBgn0030474	CG15747	-0.357033	4.17266	118.349	3.14545e-18	7.96157e-18	3.69117e-17	FALSE
FBgn0030342	CG10347	-0.329051	4.25977	118.273	3.1986e-18	8.08786e-18	3.74972e-17	FALSE
FBgn0261859	CG42788	0.28535	7.18753	118.263	3.20533e-18	8.09665e-18	3.7538e-17	FALSE
FBgn0260474	CG30002	0.764077	4.72467	118.227	3.23103e-18	8.15327e-18	3.78005e-17	FALSE
FBgn0031640	Mon1	-0.235039	4.81809	118.036	3.36982e-18	8.49486e-18	3.93841e-17	FALSE
FBgn0042135	Gdap2	0.256388	8.21565	117.968	3.42091e-18	8.61492e-18	3.99407e-17	FALSE
FBgn0034523	Nnf1a	-1.41954	0.173569	118.317	3.47266e-18	8.73637e-18	4.05038e-17	TRUE
FBgn0024150	Ac78C	-0.323793	4.75307	117.731	3.60547e-18	9.06131e-18	4.20103e-17	FALSE
FBgn0052311	zormin	-0.363947	8.33683	117.724	3.61084e-18	9.06562e-18	4.20303e-17	FALSE
FBgn0031379	CG7289	-0.261017	5.23341	117.69	3.6388e-18	9.12658e-18	4.2313e-17	FALSE
FBgn0039925	Kif3C	0.674704	3.3795	117.679	3.64966e-18	9.1446e-18	4.23965e-17	FALSE
FBgn0039856	CG1774	0.593269	5.22375	117.658	3.66447e-18	9.17246e-18	4.25256e-17	FALSE
FBgn0029863	CG3823	0.564804	4.165	117.65	3.67165e-18	9.18115e-18	4.2566e-17	FALSE
FBgn0040850	CG15210	0.570913	3.36842	117.361	3.91675e-18	9.78421e-18	4.53618e-17	FALSE
FBgn0036622	Agpat4	-1.02105	4.30686	117.173	4.08212e-18	1.01871e-17	4.72296e-17	TRUE
FBgn0260660	Mp	0.403623	6.24806	117.157	4.09521e-18	1.02095e-17	4.73334e-17	FALSE
FBgn0037202	Ssl1	-0.359483	3.92488	117.146	4.10695e-18	1.02284e-17	4.74214e-17	FALSE
FBgn0033859	fand	-0.274977	4.67796	116.995	4.24578e-18	1.05636e-17	4.89753e-17	FALSE
FBgn0035888	CG7120	0.391872	5.23928	116.962	4.27717e-18	1.06311e-17	4.9288e-17	FALSE
FBgn0040233	cana	0.345885	4.94716	116.852	4.38312e-18	1.08835e-17	5.04585e-17	FALSE
FBgn0029719	CG15473	-2.21788	-0.609928	114.035	4.39306e-18	1.08973e-17	5.05224e-17	TRUE
FBgn0032652	CG6870	0.513204	7.62403	116.63	4.60482e-18	1.14112e-17	5.29048e-17	FALSE
FBgn0051953	CR31953	-0.734083	0.882281	116.683	4.61276e-18	1.14195e-17	5.29433e-17	FALSE
FBgn0043575	PGRP-SC2	-2.29114	3.02278	116.56	4.70192e-18	1.1617e-17	5.38592e-17	TRUE
FBgn0035873	CG13670	-0.771195	3.70111	116.541	4.69928e-18	1.1617e-17	5.38592e-17	FALSE
FBgn0264305	CG43783	0.456794	4.94485	116.522	4.71683e-18	1.16423e-17	5.39763e-17	FALSE
FBgn0038873	CG5892	-2.56737	-1.09075	105.363	4.81039e-18	1.18522e-17	5.49495e-17	TRUE
FBgn0264571	lncRNA:CR43943	-1.20485	0.927551	116.538	4.81142e-18	1.18522e-17	5.49495e-17	TRUE
FBgn0260475	CG30059	0.567834	1.58389	116.244	5.04308e-18	1.24105e-17	5.75381e-17	FALSE
FBgn0036656	CG13026	1.58045	-0.289841	117.158	5.05134e-18	1.24185e-17	5.75752e-17	TRUE
FBgn0039696	Rnb	-0.370493	3.73985	116.104	5.18106e-18	1.27249e-17	5.89954e-17	FALSE
FBgn0005355	Su(fu)	-0.311908	4.40289	116.016	5.2815e-18	1.29587e-17	6.00797e-17	FALSE
FBgn0266599	Hsc70-4	-0.285782	11.1358	115.9	5.41968e-18	1.32846e-17	6.15906e-17	FALSE
FBgn0051183	CG31183	0.433244	5.29389	115.775	5.57315e-18	1.36474e-17	6.32723e-17	FALSE
FBgn0027621	Pfrx	0.322739	8.0005	115.668	5.70796e-18	1.39637e-17	6.47389e-17	FALSE
FBgn0034253	CG10936	0.60024	1.95799	115.648	5.75052e-18	1.4054e-17	6.51574e-17	FALSE
FBgn0265993	lncRNA:CR44768	-1.55221	0.166337	116.129	5.84832e-18	1.42789e-17	6.62005e-17	TRUE
FBgn0051390	MED7	-0.366527	4.04435	115.446	6.00105e-18	1.46374e-17	6.78626e-17	FALSE
FBgn0260462	CtsF	0.224849	8.57894	115.409	6.05006e-18	1.47425e-17	6.83496e-17	FALSE
FBgn0283741	prage	0.360584	4.36795	115.297	6.20425e-18	1.51034e-17	7.00228e-17	FALSE
FBgn0039751	CG1983	0.295467	4.54795	115.273	6.23747e-18	1.51694e-17	7.03288e-17	FALSE
FBgn0025676	CkIIalpha-i3	-0.382332	4.0458	115.265	6.25019e-18	1.51855e-17	7.04033e-17	FALSE
FBgn0037232	Suv3	0.320282	4.46602	115.244	6.2788e-18	1.52312e-17	7.06156e-17	FALSE
FBgn0030398	Cpr11B	-0.786199	3.55775	115.244	6.2813e-18	1.52312e-17	7.06156e-17	FALSE
FBgn0031227	Pus10	-0.563855	2.49276	115.121	6.46306e-18	1.56567e-17	7.25881e-17	FALSE
FBgn0000100	RpLP0	-0.446958	10.3091	114.921	6.74984e-18	1.63355e-17	7.5735e-17	FALSE
FBgn0024291	Sirt1	-0.23938	6.73936	114.874	6.82172e-18	1.64934e-17	7.64671e-17	FALSE
FBgn0035231	Pcyt2	0.47721	6.13091	114.801	6.9343e-18	1.67492e-17	7.76533e-17	FALSE
FBgn0051352	Unc-115a	-0.244604	6.41348	114.766	6.98954e-18	1.68663e-17	7.81959e-17	FALSE
FBgn0004856	Bx42	-0.217722	5.73392	114.741	7.02849e-18	1.69438e-17	7.85553e-17	FALSE
FBgn0038017	CG4115	0.595915	2.9234	114.35	7.68281e-18	1.85032e-17	8.57852e-17	FALSE
FBgn0259224	CG42324	-0.31746	6.04997	114.335	7.70123e-18	1.85296e-17	8.59075e-17	FALSE
FBgn0038829	CG17271	0.395032	5.94243	114.302	7.75889e-18	1.86503e-17	8.64669e-17	FALSE
FBgn0039419	CG12290	0.301547	5.35485	114.256	7.83949e-18	1.88258e-17	8.72807e-17	FALSE
FBgn0037506	Mics1	1.24878	-0.419066	114.979	8.29203e-18	1.98933e-17	9.22298e-17	TRUE
FBgn0062413	Ctr1A	0.248937	5.12725	113.976	8.35124e-18	2.0016e-17	9.27988e-17	FALSE
FBgn0032814	CG10366	-0.300794	4.29761	113.97	8.36298e-18	2.00248e-17	9.28395e-17	FALSE
FBgn0023215	Mnt	0.438808	6.25036	113.823	8.64399e-18	2.06777e-17	9.58667e-17	FALSE
FBgn0262607	CG43133	2.76313	-2.14886	90.1701	8.76513e-18	2.09473e-17	9.71167e-17	TRUE
FBgn0261990	CG42808	-0.35717	6.06288	113.738	8.81208e-18	2.10393e-17	9.75429e-17	FALSE
FBgn0052264	CG32264	0.355134	8.02445	113.641	9.0075e-18	2.14852e-17	9.96103e-17	FALSE
FBgn0028952	Kebab	-0.815792	1.36892	113.654	9.03809e-18	2.15375e-17	9.98527e-17	FALSE
FBgn0262366	CG43064	-1.02649	2.48268	113.571	9.16781e-18	2.18256e-17	1.01189e-16	TRUE
FBgn0031908	CG5177	-0.349353	5.57241	113.506	9.28712e-18	2.20885e-17	1.02407e-16	FALSE
FBgn0052095	CG32095	-0.409755	3.0262	113.459	9.39382e-18	2.23209e-17	1.03485e-16	FALSE
FBgn0286034	asRNA:CR46354	0.725336	2.3009	113.438	9.44882e-18	2.24301e-17	1.03991e-16	FALSE
FBgn0083956	ldd	0.471936	8.55099	113.373	9.56877e-18	2.26932e-17	1.05211e-16	FALSE
FBgn0264494	CG17646	0.651602	7.88615	113.31	9.70773e-18	2.30008e-17	1.06637e-16	FALSE
FBgn0033551	CG7222	-0.269861	5.10779	113.144	1.008e-17	2.386e-17	1.1062e-16	FALSE
FBgn0013770	CtsL1	-0.455823	9.43879	113.125	1.01237e-17	2.39407e-17	1.10994e-16	FALSE
FBgn0033170	sPLA2	0.817524	4.63054	113.069	1.0253e-17	2.42233e-17	1.12305e-16	FALSE
FBgn0039929	CG11076	0.246419	5.95913	112.987	1.04452e-17	2.4654e-17	1.14301e-16	FALSE
FBgn0050203	CG30203	-0.443121	4.17544	112.836	1.08103e-17	2.54916e-17	1.18185e-16	FALSE
FBgn0039302	Nup358	-0.30113	7.22332	112.813	1.08649e-17	2.55959e-17	1.18669e-16	FALSE
FBgn0024556	mEFTu1	-0.265065	6.62492	112.809	1.08761e-17	2.5598e-17	1.18678e-16	FALSE
FBgn0267431	Myo81F	1.24079	-0.0370211	113.184	1.12207e-17	2.6384e-17	1.22322e-16	TRUE
FBgn0033502	CG12910	-0.708253	4.25824	112.549	1.15385e-17	2.71056e-17	1.25668e-16	FALSE
FBgn0003463	sog	-0.262141	6.31182	112.52	1.1612e-17	2.72527e-17	1.2635e-16	FALSE
FBgn0054027	CG34027	2.01977	-1.54353	103.879	1.18231e-17	2.77218e-17	1.28524e-16	TRUE
FBgn0034276	Sardh	-0.981284	3.99755	112.189	1.25252e-17	2.93403e-17	1.36028e-16	FALSE
FBgn0029771	CG12730	0.312142	5.54049	112.103	1.27687e-17	2.98826e-17	1.38543e-16	FALSE
FBgn0038956	CAH8	-0.909432	1.23656	112.099	1.28871e-17	3.01312e-17	1.39695e-16	FALSE
FBgn0032156	CG13124	0.173335	7.94956	112.056	1.29061e-17	3.01471e-17	1.39769e-16	FALSE
FBgn0039186	CG5746	0.289686	6.03505	111.795	1.36974e-17	3.19288e-17	1.48029e-16	FALSE
FBgn0033215	Dgat2	-1.29233	4.02886	111.794	1.37073e-17	3.19288e-17	1.48029e-16	TRUE
FBgn0031110	Obp19b	-0.669454	4.67245	111.798	1.36893e-17	3.19288e-17	1.48029e-16	FALSE
FBgn0037533	CD98hc	0.224341	7.94199	111.681	1.40579e-17	3.27147e-17	1.51673e-16	FALSE
FBgn0035480	CG14984	0.418987	4.48175	111.673	1.40875e-17	3.27528e-17	1.5185e-16	FALSE
FBgn0039713	RpS8	-0.354375	10.6658	111.663	1.41183e-17	3.27937e-17	1.52039e-16	FALSE
FBgn0032123	Oatp30B	0.29546	6.4984	111.654	1.41473e-17	3.28304e-17	1.5221e-16	FALSE
FBgn0037843	CG4511	0.24954	5.0599	111.627	1.42353e-17	3.30036e-17	1.53012e-16	FALSE
FBgn0034517	Cpr57A	0.564812	2.94566	111.505	1.46494e-17	3.39005e-17	1.57171e-16	FALSE
FBgn0043536	Obp57d	0.564812	2.94566	111.505	1.46494e-17	3.39005e-17	1.57171e-16	FALSE
FBgn0031692	TpnC25D	0.360251	7.56206	111.415	1.4939e-17	3.45385e-17	1.60128e-16	FALSE
FBgn0030341	p24-1	0.271301	5.47596	111.104	1.60407e-17	3.7051e-17	1.71777e-16	FALSE
FBgn0038268	CG3631	-0.406872	3.61221	111.1	1.6063e-17	3.70682e-17	1.71857e-16	FALSE
FBgn0039927	CG11155	0.535061	7.49423	110.98	1.65031e-17	3.80484e-17	1.76401e-16	FALSE
FBgn0036502	CG7841	0.447158	4.47382	110.726	1.74935e-17	4.02942e-17	1.86813e-16	FALSE
FBgn0038168	omd	-0.266756	4.87383	110.449	1.86405e-17	4.28965e-17	1.98878e-16	FALSE
FBgn0034418	CG15118	-0.541892	6.73007	110.406	1.88249e-17	4.32808e-17	2.0066e-16	FALSE
FBgn0040339	MED22	0.415079	3.60503	110.403	1.88474e-17	4.32925e-17	2.00714e-16	FALSE
FBgn0011289	TfIIA-L	-0.217833	5.76784	110.34	1.91142e-17	4.38645e-17	2.03366e-16	FALSE
FBgn0264385	lncRNA:CR43837	-0.788654	1.63392	110.317	1.93093e-17	4.42715e-17	2.05253e-16	FALSE
FBgn0003885	alphaTub84D	0.284967	6.84093	110.262	1.9458e-17	4.45712e-17	2.06643e-16	FALSE
FBgn0260746	Ect3	0.496851	6.36913	110.128	2.00705e-17	4.59319e-17	2.12951e-16	FALSE
FBgn0019686	lok	-0.564319	2.73746	110.024	2.05797e-17	4.70538e-17	2.18152e-16	FALSE
FBgn0034479	CG8654	-0.84056	7.43436	110.005	2.06454e-17	4.71607e-17	2.18648e-16	FALSE
FBgn0050148	CG30148	1.57692	-0.507741	111.083	2.07335e-17	4.73183e-17	2.19379e-16	TRUE
FBgn0039636	Atg14	-0.276161	5.38065	109.939	2.09638e-17	4.77999e-17	2.21612e-16	FALSE
FBgn0038716	CG7342	0.787497	2.04706	109.933	2.10514e-17	4.79557e-17	2.22334e-16	FALSE
FBgn0054054	CG34054	-0.817277	3.90322	109.907	2.11254e-17	4.80802e-17	2.22911e-16	FALSE
FBgn0039928	Cals	0.312932	8.7784	109.866	2.13145e-17	4.84217e-17	2.24494e-16	FALSE
FBgn0036476	sstn	0.401674	3.25524	109.871	2.13078e-17	4.84217e-17	2.24494e-16	FALSE
FBgn0053503	Cyp12d1-d	-1.33568	2.48235	109.701	2.21954e-17	5.0377e-17	2.33559e-16	TRUE
FBgn0010401	Os-C	-2.10583	0.335343	110.316	2.27205e-17	5.15216e-17	2.38866e-16	TRUE
FBgn0026190	PH4alphaMP	-0.609727	1.95179	109.596	2.27518e-17	5.15454e-17	2.38977e-16	FALSE
FBgn0030164	CG1889	0.358014	5.30068	109.422	2.36148e-17	5.3452e-17	2.47816e-16	FALSE
FBgn0038491	CG5292	-0.33141	3.84805	109.352	2.40102e-17	5.42975e-17	2.51736e-16	FALSE
FBgn0262117	IntS3	-0.241875	6.35012	109.163	2.50689e-17	5.664e-17	2.62596e-16	FALSE
FBgn0031432	Cyp309a1	-1.1841	3.37218	109.056	2.57162e-17	5.80496e-17	2.69131e-16	TRUE
FBgn0052177	Ndfip	0.205684	5.94145	108.949	2.63432e-17	5.94109e-17	2.75443e-16	FALSE
FBgn0033905	CG18324	0.370913	3.62018	108.915	2.65653e-17	5.98576e-17	2.77513e-16	FALSE
FBgn0035816	CG13685	0.394663	5.58905	108.7	2.79088e-17	6.28276e-17	2.91283e-16	FALSE
FBgn0040076	primo-2	-0.383838	3.97049	108.681	2.8041e-17	6.30112e-17	2.92134e-16	FALSE
FBgn0040077	primo-1	-0.383838	3.97049	108.681	2.8041e-17	6.30112e-17	2.92134e-16	FALSE
FBgn0033265	coil	-0.363744	3.47202	108.616	2.8468e-17	6.39127e-17	2.96314e-16	FALSE
FBgn0033422	Or45b	-1.50786	0.250027	108.909	2.91926e-17	6.54802e-17	3.03581e-16	TRUE
FBgn0001297	kay	-0.261144	7.31003	108.349	3.02745e-17	6.78457e-17	3.14548e-16	FALSE
FBgn0032690	CG10333	0.267163	5.13287	108.34	3.0338e-17	6.79268e-17	3.14924e-16	FALSE
FBgn0030330	Tango10	-0.247579	5.32824	108.328	3.04262e-17	6.80629e-17	3.15555e-16	FALSE
FBgn0038053	CG18549	0.2877	6.24779	108.24	3.10523e-17	6.9401e-17	3.21759e-16	FALSE
FBgn0039684	Obp99d	-0.82104	2.78543	108.202	3.13648e-17	7.00363e-17	3.24705e-16	FALSE
FBgn0265266	CG13639	1.50809	-0.0695019	108.821	3.14436e-17	7.01491e-17	3.25228e-16	TRUE
FBgn0259483	Mob4	-0.248493	5.70118	108.016	3.27129e-17	7.29154e-17	3.38053e-16	FALSE
FBgn0011640	lark	-0.225208	6.40782	107.976	3.30152e-17	7.35232e-17	3.4087e-16	FALSE
FBgn0038460	CG18622	0.390649	4.06259	107.889	3.36982e-17	7.4977e-17	3.47611e-16	FALSE
FBgn0038020	GstD9	-0.541205	4.1073	107.826	3.42012e-17	7.6028e-17	3.52483e-16	FALSE
FBgn0034718	wdp	0.338251	6.52672	107.784	3.4527e-17	7.66836e-17	3.55523e-16	FALSE
FBgn0002183	dre4	-0.243572	5.44585	107.766	3.46682e-17	7.69284e-17	3.56658e-16	FALSE
FBgn0001323	knrl	0.369231	3.95866	107.671	3.54543e-17	7.86025e-17	3.64419e-16	FALSE
FBgn0036038	defl	-0.365397	3.7913	107.594	3.6099e-17	7.99604e-17	3.70715e-16	FALSE
FBgn0046302	CG10650	0.853008	1.05921	107.553	3.67976e-17	8.14352e-17	3.77553e-16	FALSE
FBgn0032253	LManI	-0.672749	5.10657	107.239	3.92023e-17	8.66798e-17	4.01867e-16	FALSE
FBgn0043005	prt	0.47073	2.99606	107.234	3.92749e-17	8.6763e-17	4.02253e-16	FALSE
FBgn0034942	CG13566	1.11552	-0.115524	107.782	3.94461e-17	8.70637e-17	4.03648e-16	TRUE
FBgn0027547	CG1927	-0.257005	6.83264	107.13	4.02129e-17	8.86774e-17	4.11129e-16	FALSE
FBgn0004118	nAChRbeta2	0.389202	5.54832	107.098	4.05184e-17	8.92717e-17	4.13884e-16	FALSE
FBgn0035917	Zasp66	0.223755	7.59741	107.084	4.06428e-17	8.94665e-17	4.14787e-16	FALSE
FBgn0034142	CG8306	0.402495	6.5233	107.077	4.07088e-17	8.95323e-17	4.15092e-16	FALSE
FBgn0034141	Dolk	0.563157	6.34923	106.967	4.17776e-17	9.18018e-17	4.25614e-16	FALSE
FBgn0037796	CG12814	0.2659	5.50555	106.931	4.21297e-17	9.24935e-17	4.28821e-16	FALSE
FBgn0029783	Sirt4	0.334217	4.22253	106.896	4.24785e-17	9.31769e-17	4.31989e-16	FALSE
FBgn0036763	TrpRS-m	-0.293607	4.55286	106.807	4.33701e-17	9.50486e-17	4.40668e-16	FALSE
FBgn0031264	uncNacbeta	-0.499447	3.33053	106.335	4.84617e-17	1.06114e-16	4.91968e-16	FALSE
FBgn0259203	CG42307	-0.252738	3.83004	106.267	4.92354e-17	1.07618e-16	4.98942e-16	FALSE
FBgn0002909	mus312	-0.252738	3.83004	106.267	4.92354e-17	1.07618e-16	4.98942e-16	FALSE
FBgn0039848	Loxl1	-0.749583	1.72454	106.17	5.0553e-17	1.10401e-16	5.11843e-16	FALSE
FBgn0003416	sl	0.369434	4.23363	106.144	5.06706e-17	1.1056e-16	5.12583e-16	FALSE
FBgn0034958	CG3907	0.174599	6.67106	106.063	5.16303e-17	1.12555e-16	5.21833e-16	FALSE
FBgn0040972	CG16978	-0.844624	5.0439	105.988	5.25494e-17	1.14459e-16	5.30657e-16	FALSE
FBgn0033438	Mmp2	0.311391	5.86792	105.95	5.30181e-17	1.15378e-16	5.3492e-16	FALSE
FBgn0039125	Ndc1	0.409086	3.31717	105.946	5.30958e-17	1.15446e-16	5.35235e-16	FALSE
FBgn0035475	CG10866	0.349123	3.67273	105.914	5.34963e-17	1.16215e-16	5.38801e-16	FALSE
FBgn0285955	cv-c	0.261639	6.9106	105.628	5.71821e-17	1.24114e-16	5.7542e-16	FALSE
FBgn0066101	LpR1	0.325479	7.06274	105.573	5.79334e-17	1.25635e-16	5.82471e-16	FALSE
FBgn0010038	GstD2	0.650215	2.25073	105.54	5.85078e-17	1.2677e-16	5.87733e-16	FALSE
FBgn0032470	Ttc30	-0.848466	1.65576	105.537	5.86714e-17	1.27013e-16	5.88863e-16	FALSE
FBgn0021764	sdk	0.401656	5.46173	105.401	6.03272e-17	1.30484e-16	6.04954e-16	FALSE
FBgn0267207	lncRNA:CR45647	-1.46464	1.10829	105.448	6.08025e-17	1.31397e-16	6.09189e-16	TRUE
FBgn0263406	lncRNA:CR43452	0.96654	0.569598	105.31	6.3036e-17	1.36106e-16	6.31017e-16	FALSE
FBgn0038926	CG13409	-0.437624	5.1949	105.135	6.42328e-17	1.38569e-16	6.42439e-16	FALSE
FBgn0040206	krz	0.300904	5.86065	105.001	6.62978e-17	1.429e-16	6.62518e-16	FALSE
FBgn0000504	dsx	0.3602	5.44069	104.969	6.67984e-17	1.43854e-16	6.66941e-16	FALSE
FBgn0034229	CtsK2	-0.43949	7.90795	104.957	6.69968e-17	1.44156e-16	6.68342e-16	FALSE
FBgn0033038	CG7791	-0.235433	5.08772	104.92	6.75781e-17	1.45281e-16	6.73557e-16	FALSE
FBgn0261793	Trf2	0.425362	6.76554	104.878	6.82484e-17	1.46595e-16	6.7965e-16	FALSE
FBgn0036574	elg1	0.498242	2.71972	104.857	6.86702e-17	1.47374e-16	6.83259e-16	FALSE
FBgn0031008	CG8010	-0.334859	4.30936	104.717	7.092e-17	1.52071e-16	7.05035e-16	FALSE
FBgn0263662	lncRNA:Irar	-0.939594	1.33805	104.712	7.1498e-17	1.53178e-16	7.10169e-16	FALSE
FBgn0000044	Act57B	-0.324601	9.62466	104.582	7.32043e-17	1.56698e-16	7.26489e-16	FALSE
FBgn0052699	LPCAT	0.414944	6.01766	104.404	7.63594e-17	1.63311e-16	7.57148e-16	FALSE
FBgn0013997	Nrx-IV	0.206767	6.56111	104.341	7.74928e-17	1.65593e-16	7.67725e-16	FALSE
FBgn0029911	CG14435	0.26143	5.63193	104.336	7.75912e-17	1.6566e-16	7.6804e-16	FALSE
FBgn0259150	OtopLc	0.423924	6.43255	104.286	7.85222e-17	1.67504e-16	7.76587e-16	FALSE
FBgn0038149	GILT1	0.275609	6.52219	104.226	7.96424e-17	1.69748e-16	7.8699e-16	FALSE
FBgn0033958	jef	0.372106	7.8554	104.194	8.02411e-17	1.70877e-16	7.92226e-16	FALSE
FBgn0029588	CR14798	0.800602	1.50322	104.053	8.34065e-17	1.77466e-16	8.22772e-16	FALSE
FBgn0001257	ImpL2	-0.466173	6.16762	103.776	8.86163e-17	1.88389e-16	8.73416e-16	FALSE
FBgn0038827	Fancd2	0.851946	0.970443	103.596	9.35019e-17	1.98606e-16	9.20782e-16	FALSE
FBgn0015714	Cyp6a17	0.365162	6.57728	103.52	9.41831e-17	1.99882e-16	9.26697e-16	FALSE
FBgn0040392	CG14050	0.951805	0.521099	103.587	9.48629e-17	2.01152e-16	9.32589e-16	FALSE
FBgn0039800	Npc2g	-0.809553	8.45503	103.462	9.55028e-17	2.02336e-16	9.38078e-16	FALSE
FBgn0260225	CR42499	1.94065	-0.929521	101.955	9.82924e-17	2.08069e-16	9.64656e-16	TRUE
FBgn0013746	alien	-0.223474	5.76166	103.33	9.85516e-17	2.0844e-16	9.66377e-16	FALSE
FBgn0285947	RpS10b	-0.350751	9.89565	103.288	9.9525e-17	2.1032e-16	9.7509e-16	FALSE
FBgn0030317	pkm	-0.635898	8.96278	103.112	1.03797e-16	2.19162e-16	1.01609e-15	FALSE
FBgn0028886	CG15279	0.370953	4.23419	103.064	1.05022e-16	2.21559e-16	1.0272e-15	FALSE
FBgn0040794	CG13056	-2.00582	-0.744083	101.417	1.07837e-16	2.27304e-16	1.05383e-15	TRUE
FBgn0024947	NTPase	0.202673	6.78113	102.899	1.09213e-16	2.30009e-16	1.06637e-15	FALSE
FBgn0003060	CG9757	-1.01141	2.93222	102.83	1.11153e-16	2.33897e-16	1.0844e-15	TRUE
FBgn0029853	Josd	-0.4856	3.39921	102.785	1.12274e-16	2.36055e-16	1.09441e-15	FALSE
FBgn0038042	Scgbeta	0.576501	4.91403	102.611	1.17e-16	2.45783e-16	1.13951e-15	FALSE
FBgn0037150	CG7133	0.329732	3.96418	102.597	1.17431e-16	2.46481e-16	1.14274e-15	FALSE
FBgn0015376	cutlet	0.734191	1.17417	102.574	1.18897e-16	2.49347e-16	1.15603e-15	FALSE
FBgn0265702	asRNA:CR44509	-1.36495	3.32685	102.387	1.23526e-16	2.58837e-16	1.20003e-15	TRUE
FBgn0032882	Ns4	0.231245	4.78426	102.353	1.24441e-16	2.60534e-16	1.20789e-15	FALSE
FBgn0031808	Nepl5	0.363108	5.98305	102.031	1.34402e-16	2.81153e-16	1.30349e-15	FALSE
FBgn0086357	Sec61alpha	0.419423	7.53954	101.96	1.36708e-16	2.85735e-16	1.32474e-15	FALSE
FBgn0039902	Zip102B	0.213487	5.9798	101.892	1.38959e-16	2.90195e-16	1.34541e-15	FALSE
FBgn0026189	promL	0.248841	6.49519	101.868	1.39772e-16	2.91647e-16	1.35214e-15	FALSE
FBgn0087005	rtp	-0.642507	9.0802	101.764	1.43303e-16	2.98765e-16	1.38514e-15	FALSE
FBgn0033095	chk	0.276405	5.85469	101.691	1.45832e-16	3.0346e-16	1.40691e-15	FALSE
FBgn0266525	CG45092	0.276405	5.85469	101.691	1.45832e-16	3.0346e-16	1.40691e-15	FALSE
FBgn0052406	PVRAP	0.311954	4.67049	101.689	1.45922e-16	3.0346e-16	1.40691e-15	FALSE
FBgn0042094	Ak3	0.334684	3.76148	101.62	1.48428e-16	3.08414e-16	1.42988e-15	FALSE
FBgn0261341	verm	0.458776	4.49652	101.497	1.52828e-16	3.1729e-16	1.47103e-15	FALSE
FBgn0034542	Fem-1	-0.198068	6.04948	101.467	1.5392e-16	3.1929e-16	1.4803e-15	FALSE
FBgn0260954	CG42586	-3.31326	-1.17795	90.1021	1.55493e-16	3.22284e-16	1.49418e-15	TRUE
FBgn0038953	CG18596	-0.311925	4.04771	101.398	1.56532e-16	3.23898e-16	1.50167e-15	FALSE
FBgn0262518	Rab8	0.191916	6.31648	101.397	1.56515e-16	3.23898e-16	1.50167e-15	FALSE
FBgn0034789	PIP5K59B	-0.450962	7.11883	101.337	1.58787e-16	3.2829e-16	1.52203e-15	FALSE
FBgn0285991	hpRNA:CR18854	-0.274316	8.7719	101.311	1.59807e-16	3.30125e-16	1.53053e-15	FALSE
FBgn0038274	Nup93-2	-0.355471	3.82408	101.286	1.60833e-16	3.31967e-16	1.53908e-15	FALSE
FBgn0044011	Spn43Ad	-0.690277	2.66769	101.244	1.62589e-16	3.35313e-16	1.55459e-15	FALSE
FBgn0035028	Start1	0.258152	4.51967	101.115	1.67557e-16	3.45271e-16	1.60076e-15	FALSE
FBgn0031534	Snx1	-0.222273	5.87976	100.914	1.7585e-16	3.62059e-16	1.67859e-15	FALSE
FBgn0030013	GIIIspla2	-0.682011	5.71167	100.86	1.78145e-16	3.66482e-16	1.6991e-15	FALSE
FBgn0038880	SIFaR	0.533191	3.47538	100.817	1.80083e-16	3.70162e-16	1.71616e-15	FALSE
FBgn0046878	Obp83cd	-0.94579	2.96307	100.696	1.85489e-16	3.80858e-16	1.76575e-15	FALSE
FBgn0011672	Mvl	0.237728	6.18133	100.69	1.85594e-16	3.80858e-16	1.76575e-15	FALSE
FBgn0030694	CG15602	-0.348038	3.96565	100.651	1.87452e-16	3.84354e-16	1.78196e-15	FALSE
FBgn0011745	Arp1	0.240876	6.36545	100.604	1.89517e-16	3.88268e-16	1.8001e-15	FALSE
FBgn0004580	Cbp53E	0.262508	7.71412	100.469	1.95797e-16	4.00803e-16	1.85821e-15	FALSE
FBgn0033538	CG11883	0.271726	5.72489	100.36	2.01046e-16	4.1121e-16	1.90646e-15	FALSE
FBgn0036973	Rbbp5	-0.361116	3.36333	100.35	2.01615e-16	4.12033e-16	1.91028e-15	FALSE
FBgn0287590	CG46460	-0.473289	5.4671	100.302	2.03892e-16	4.16343e-16	1.93026e-15	FALSE
FBgn0004516	Gad1	0.28286	8.20323	100.079	2.15185e-16	4.39043e-16	2.03551e-15	FALSE
FBgn0011232	scat	-0.26927	5.06143	100.048	2.16789e-16	4.41952e-16	2.04899e-15	FALSE
FBgn0015033	Cyp4d8	0.411612	3.89982	100.009	2.18934e-16	4.45959e-16	2.06757e-15	FALSE
FBgn0031515	CG9664	0.617035	4.4721	99.7845	2.31132e-16	4.70421e-16	2.18098e-15	FALSE
FBgn0039461	CG5500	-0.41884	3.43672	99.7576	2.32733e-16	4.73291e-16	2.19429e-15	FALSE
FBgn0035943	CG5653	-0.433524	4.89177	99.5748	2.43187e-16	4.94145e-16	2.29097e-15	FALSE
FBgn0029580	CG14778	0.52057	2.5796	99.4559	2.50592e-16	5.08776e-16	2.3588e-15	FALSE
FBgn0034286	dpr13	0.334292	4.81947	99.406	2.53366e-16	5.13987e-16	2.38296e-15	FALSE
FBgn0036684	CG3764	0.329438	5.83975	99.3633	2.56005e-16	5.18918e-16	2.40582e-15	FALSE
FBgn0019985	mGluR	0.55885	5.63843	98.9963	2.7993e-16	5.6695e-16	2.62851e-15	FALSE
FBgn0032217	CG4972	-0.254124	6.05443	98.9202	2.85173e-16	5.77098e-16	2.67556e-15	FALSE
FBgn0286075	DNAlig3	0.256871	4.42842	98.8675	2.8889e-16	5.84143e-16	2.70822e-15	FALSE
FBgn0051793	CG31793	0.267361	5.22255	98.838	2.90949e-16	5.87829e-16	2.72531e-15	FALSE
FBgn0030890	CG7536	0.259083	5.53686	98.8129	2.92736e-16	5.90959e-16	2.73982e-15	FALSE
FBgn0262579	Sarm	-0.270953	9.31142	98.7997	2.93677e-16	5.92001e-16	2.74465e-15	FALSE
FBgn0030858	IntS2	-0.327635	4.76505	98.7991	2.93729e-16	5.92001e-16	2.74465e-15	FALSE
FBgn0035152	CG3386	-0.36135	3.54051	98.7263	2.99114e-16	6.02365e-16	2.79271e-15	FALSE
FBgn0051664	CG31664	0.764112	1.60883	98.718	3.00759e-16	6.05186e-16	2.80578e-15	FALSE
FBgn0030574	sbm	0.332104	7.42769	98.6568	3.04095e-16	6.11405e-16	2.83461e-15	FALSE
FBgn0029873	CG3918	-0.378339	4.04326	98.5465	3.12486e-16	6.27766e-16	2.91047e-15	FALSE
FBgn0260479	CG31904	0.722884	2.38306	98.4696	3.18813e-16	6.39958e-16	2.96699e-15	FALSE
FBgn0262801	twr	0.360635	5.87164	98.2286	3.37646e-16	6.77216e-16	3.13973e-15	FALSE
FBgn0029799	CG15772	-0.466865	4.50032	98.0602	3.51893e-16	7.0522e-16	3.26956e-15	FALSE
FBgn0038912	CG6656	-0.794824	6.57163	97.9644	3.60213e-16	7.21312e-16	3.34417e-15	FALSE
FBgn0033793	CG3955	-0.323695	5.27264	97.9084	3.65196e-16	7.30379e-16	3.3862e-15	FALSE
FBgn0003965	v	-0.678587	6.0561	97.9069	3.65329e-16	7.30379e-16	3.3862e-15	FALSE
FBgn0259170	alpha-Man-Ia	0.252401	7.07108	97.8437	3.71032e-16	7.41184e-16	3.4363e-15	FALSE
FBgn0013767	Crz	0.421223	4.74963	97.7521	3.79469e-16	7.57428e-16	3.51161e-15	FALSE
FBgn0004514	Oct-TyrR	0.379918	4.07667	97.7164	3.82901e-16	7.63665e-16	3.54053e-15	FALSE
FBgn0031805	Nepl4	-0.635675	5.98938	97.6602	3.88118e-16	7.73448e-16	3.58588e-15	FALSE
FBgn0035445	Ids	-0.379052	3.65205	97.5306	4.00817e-16	7.98114e-16	3.70024e-15	FALSE
FBgn0052581	sordd2	-0.3932	4.74407	97.3059	4.23422e-16	8.4245e-16	3.90579e-15	FALSE
FBgn0037149	CG14561	-0.99563	0.876381	97.3203	4.2798e-16	8.50837e-16	3.94468e-15	FALSE
FBgn0036890	CG9368	-0.323196	4.95041	97.1901	4.35649e-16	8.6539e-16	4.01215e-15	FALSE
FBgn0085339	CG34310	0.457237	3.08344	97.1697	4.38116e-16	8.69596e-16	4.03165e-15	FALSE
FBgn0053474	CG33474	1.34397	-0.650101	98.0836	4.40829e-16	8.74282e-16	4.05337e-15	TRUE
FBgn0032780	CG13085	0.703526	1.92623	97.1103	4.45435e-16	8.82711e-16	4.09245e-15	FALSE
FBgn0015924	crq	-0.153579	7.47256	97.0841	4.47156e-16	8.85416e-16	4.105e-15	FALSE
FBgn0031644	CG15625	-1.33109	-0.00432611	97.3408	4.62271e-16	9.14615e-16	4.24037e-15	TRUE
FBgn0026239	gukh	0.333785	5.11274	96.669	4.9533e-16	9.79244e-16	4.54e-15	FALSE
FBgn0028542	NimB4	-0.42617	4.76371	96.6577	4.96724e-16	9.81218e-16	4.54915e-15	FALSE
FBgn0027491	Cdk5alpha	-0.328803	7.0836	96.5801	5.06308e-16	9.99354e-16	4.63324e-15	FALSE
FBgn0040011	Slmap	-0.203464	6.22947	96.4266	5.25873e-16	1.03715e-15	4.80846e-15	FALSE
FBgn0031220	CG4822	0.515614	7.25609	96.3894	5.30723e-16	1.04588e-15	4.84896e-15	FALSE
FBgn0037561	CG9630	-0.393958	3.5634	96.295	5.43483e-16	1.07018e-15	4.96159e-15	FALSE
FBgn0050361	mtt	0.390747	4.98206	96.2119	5.54556e-16	1.09112e-15	5.05868e-15	FALSE
FBgn0259734	Nost	0.36142	4.76248	96.1625	5.6137e-16	1.10365e-15	5.11678e-15	FALSE
FBgn0266686	lncRNA:CR45176	-1.18621	0.950088	96.2157	5.62943e-16	1.10587e-15	5.12706e-15	TRUE
FBgn0002525	Lam	-0.214262	5.62436	96.0502	5.77183e-16	1.13294e-15	5.25259e-15	FALSE
FBgn0038603	PKD	-0.215816	6.90733	96.0298	5.80097e-16	1.13776e-15	5.27494e-15	FALSE
FBgn0286506	Mpi	0.375122	5.92176	96.0028	5.83996e-16	1.14451e-15	5.3062e-15	FALSE
FBgn0040256	Ugt35C1	-0.538692	6.21964	95.9709	5.88624e-16	1.15267e-15	5.34404e-15	FALSE
FBgn0050163	Cpr60D	0.722894	1.7952	95.806	6.15024e-16	1.20342e-15	5.57932e-15	FALSE
FBgn0030073	CG10962	1.1486	3.02557	95.7868	6.16584e-16	1.20457e-15	5.58467e-15	TRUE
FBgn0030433	mRpL49	-0.353822	4.23932	95.7871	6.16179e-16	1.20457e-15	5.58467e-15	FALSE
FBgn0033631	Sod3	0.496625	5.87975	95.7346	6.24133e-16	1.21836e-15	5.6486e-15	FALSE
FBgn0040056	CG17698	0.309084	7.0326	95.6327	6.40095e-16	1.24854e-15	5.78851e-15	FALSE
FBgn0039161	CG13606	0.364912	3.8481	95.4411	6.71502e-16	1.30877e-15	6.06777e-15	FALSE
FBgn0052191	CG32191	0.650664	4.54349	95.346	6.87412e-16	1.33873e-15	6.20665e-15	FALSE
FBgn0033351	AIMP1	-0.338615	4.56152	95.2854	6.97823e-16	1.35794e-15	6.29572e-15	FALSE
FBgn0036111	Aps	-0.181181	7.14267	95.2582	7.02503e-16	1.36598e-15	6.33298e-15	FALSE
FBgn0285910	VhaAC39-1	-0.196622	7.62794	95.0111	7.47044e-16	1.45145e-15	6.72924e-15	FALSE
FBgn0034401	MetRS	-0.314792	5.51084	95.0063	7.47934e-16	1.45204e-15	6.73199e-15	FALSE
FBgn0262598	mtsh	1.00813	0.0301815	95.2212	7.58068e-16	1.47056e-15	6.81787e-15	TRUE
FBgn0035889	mkg-p	-0.216017	3.95231	94.9166	7.65065e-16	1.48182e-15	6.87007e-15	FALSE
FBgn0053057	Tpt	-0.216017	3.95231	94.9166	7.65065e-16	1.48182e-15	6.87007e-15	FALSE
FBgn0015040	Cyp9c1	-0.543388	4.62764	94.8996	7.68125e-16	1.48659e-15	6.89217e-15	FALSE
FBgn0010520	Bka	0.430169	3.3778	94.8482	7.78347e-16	1.50494e-15	6.97727e-15	FALSE
FBgn0286758	snoRNA:Me18S-G1358c	-0.898556	2.26576	94.8511	7.78822e-16	1.50494e-15	6.97727e-15	FALSE
FBgn0019890	Smg5	-0.181585	7.61028	94.8025	7.8689e-16	1.51935e-15	7.04408e-15	FALSE
FBgn0016685	Nlp	0.36792	5.85948	94.6693	8.13466e-16	1.56945e-15	7.27631e-15	FALSE
FBgn0014861	Mcm2	0.84525	1.36107	94.5894	8.3439e-16	1.60857e-15	7.45768e-15	FALSE
FBgn0029885	CG3224	0.324374	4.91484	94.5304	8.42161e-16	1.62229e-15	7.5213e-15	FALSE
FBgn0261508	CG42656	1.6872	-1.05828	94.5633	8.8964e-16	1.71242e-15	7.93918e-15	TRUE
FBgn0031216	Zir	-0.368111	6.38021	94.2479	9.03722e-16	1.73818e-15	8.05859e-15	FALSE
FBgn0262732	mbf1	-0.260095	6.29384	94.2095	9.12455e-16	1.75362e-15	8.13017e-15	FALSE
FBgn0050145	Obp57e	-2.31059	-0.846598	89.3691	9.21726e-16	1.77006e-15	8.20643e-15	TRUE
FBgn0003520	stau	-0.437179	7.54637	94.1191	9.33323e-16	1.79095e-15	8.30326e-15	FALSE
FBgn0029894	CG14440	-0.334247	5.34414	94.0272	9.55031e-16	1.83119e-15	8.48982e-15	FALSE
FBgn0037015	cmpy	0.3409	4.50341	93.9997	9.61696e-16	1.84255e-15	8.54247e-15	FALSE
FBgn0045035	tefu	-0.360964	5.01035	93.9356	9.77195e-16	1.8708e-15	8.67345e-15	FALSE
FBgn0037492	Dtwd2	-0.584714	1.98272	93.9126	9.84962e-16	1.88421e-15	8.73565e-15	FALSE
FBgn0082988	snoRNA:Psi28S-2442b	1.67145	-1.52072	90.7869	9.87485e-16	1.88759e-15	8.75129e-15	TRUE
FBgn0032434	CG5421	2.01755	-1.72878	86.0121	9.96327e-16	1.90302e-15	8.82286e-15	TRUE
FBgn0035285	CG12025	-0.19474	7.52769	93.7988	1.01125e-15	1.93004e-15	8.94811e-15	FALSE
FBgn0000810	fs(1)K10	-0.311053	4.22356	93.7759	1.01727e-15	1.94004e-15	8.99449e-15	FALSE
FBgn0040637	CG11458	1.22105	2.87234	93.7586	1.02257e-15	1.94866e-15	9.03442e-15	TRUE
FBgn0033903	CG8323	0.438095	4.45991	93.7308	1.02874e-15	1.9589e-15	9.08193e-15	FALSE
FBgn0030122	Aladin	0.401848	2.95789	93.7182	1.0326e-15	1.96475e-15	9.10903e-15	FALSE
FBgn0032283	CG7296	-0.560626	6.62548	93.5684	1.0714e-15	2.03701e-15	9.44406e-15	FALSE
FBgn0038301	CG6654	-0.531234	5.67413	93.561	1.0734e-15	2.03925e-15	9.45444e-15	FALSE
FBgn0002783	mor	-0.182862	6.30317	93.4886	1.09309e-15	2.07508e-15	9.62055e-15	FALSE
FBgn0037299	Vps37B	0.275406	5.06891	93.4749	1.09688e-15	2.07926e-15	9.63991e-15	FALSE
FBgn0029891	Pink1	-0.274351	7.93222	93.4745	1.09697e-15	2.07926e-15	9.63991e-15	FALSE
FBgn0004914	Hnf4	0.288997	7.00413	93.467	1.09902e-15	2.08156e-15	9.65061e-15	FALSE
FBgn0015245	Hsp60A	-0.230154	8.90217	93.3955	1.11892e-15	2.11763e-15	9.81784e-15	FALSE
FBgn0037643	ScsbetaA	-0.565194	9.04984	93.3172	1.14116e-15	2.15807e-15	1.00053e-14	FALSE
FBgn0034009	CG8155	-0.311319	5.48817	93.216	1.17057e-15	2.21201e-15	1.02554e-14	FALSE
FBgn0011701	repo	0.27846	5.66005	93.0671	1.21525e-15	2.2947e-15	1.06388e-14	FALSE
FBgn0037369	CG2100	0.365165	3.53886	92.9432	1.25423e-15	2.3665e-15	1.09716e-14	FALSE
FBgn0259824	Hip14	0.239534	5.78987	92.8409	1.28646e-15	2.42548e-15	1.12451e-14	FALSE
FBgn0035872	Cpsf6	0.197341	6.17198	92.7272	1.32385e-15	2.49407e-15	1.15631e-14	FALSE
FBgn0033235	CG8728	-0.245775	5.56939	92.5608	1.3806e-15	2.59901e-15	1.20496e-14	FALSE
FBgn0267914	asRNA:CR46195	-0.964484	2.39026	92.5175	1.39794e-15	2.62966e-15	1.21917e-14	FALSE
FBgn0011737	Wee1	-0.301619	5.58879	92.4794	1.40925e-15	2.64893e-15	1.2281e-14	FALSE
FBgn0032398	CG6766	0.179054	6.50576	92.378	1.4458e-15	2.71558e-15	1.25901e-14	FALSE
FBgn0051716	Cnot4	-0.175833	7.47059	92.3674	1.44968e-15	2.72081e-15	1.26143e-14	FALSE
FBgn0025739	pon	-1.07872	0.777731	92.4055	1.45992e-15	2.73796e-15	1.26938e-14	TRUE
FBgn0083121	Uhg7	-0.384052	6.90079	92.3198	1.46723e-15	2.74958e-15	1.27477e-14	FALSE
FBgn0086693	iav	0.755564	0.920599	92.2649	1.50136e-15	2.81143e-15	1.30345e-14	FALSE
FBgn0034911	GlyT	0.42642	5.39955	92.2025	1.5114e-15	2.82809e-15	1.31117e-14	FALSE
FBgn0039347	CG5071	0.64352	2.64289	92.1998	1.51395e-15	2.83074e-15	1.3124e-14	FALSE
FBgn0262057	Spn77Ba	0.333277	6.82212	92.1409	1.53508e-15	2.86807e-15	1.32971e-14	FALSE
FBgn0262904	asRNA:CR43259	0.536552	2.67874	92.0832	1.55916e-15	2.91087e-15	1.34955e-14	FALSE
FBgn0036992	Hpd	-0.817675	7.62948	92.075	1.56091e-15	2.91196e-15	1.35005e-14	FALSE
FBgn0036364	CG14109	0.357463	4.90425	92.0328	1.57771e-15	2.94109e-15	1.36356e-14	FALSE
FBgn0260431	CG42526	-0.521704	1.90189	92.0248	1.58453e-15	2.9516e-15	1.36843e-14	FALSE
FBgn0028537	CG31775	-3.18971	-1.39135	82.1918	1.59029e-15	2.9601e-15	1.37237e-14	TRUE
FBgn0028662	VhaPPA1-1	0.16466	7.27867	91.6942	1.71892e-15	3.19712e-15	1.48226e-14	FALSE
FBgn0028540	CG9008	0.427703	4.91175	91.6445	1.74078e-15	3.23537e-15	1.49999e-14	FALSE
FBgn0035210	msd5	-0.807246	1.02576	91.6748	1.74241e-15	3.23597e-15	1.50027e-14	FALSE
FBgn0259834	out	0.323178	4.99741	91.6356	1.74469e-15	3.23778e-15	1.50111e-14	FALSE
FBgn0033128	Tsp42Eg	-0.276873	4.69846	91.6153	1.75374e-15	3.25216e-15	1.50777e-14	FALSE
FBgn0032388	CG6686	0.231814	5.97887	91.4839	1.81313e-15	3.35977e-15	1.55767e-14	FALSE
FBgn0033367	PPO2	0.530731	6.6537	91.4035	1.85055e-15	3.42655e-15	1.58863e-14	FALSE
FBgn0003741	tra	-0.343809	3.92599	91.3923	1.85634e-15	3.43471e-15	1.59241e-14	FALSE
FBgn0036760	CG5567	0.316719	5.35652	91.3482	1.87674e-15	3.46988e-15	1.60872e-14	FALSE
FBgn0020642	Lcp65Ac	-1.06413	0.421822	91.4259	1.89944e-15	3.50924e-15	1.62696e-14	TRUE
FBgn0046999	CG6429	0.439295	4.59651	91.2567	1.92096e-15	3.54635e-15	1.64417e-14	FALSE
FBgn0039153	GatB	0.311971	3.66565	91.2257	1.93675e-15	3.57284e-15	1.65645e-14	FALSE
FBgn0286027	Rnmt	0.382728	3.12986	91.2174	1.94122e-15	3.57842e-15	1.65904e-14	FALSE
FBgn0264384	lncRNA:CR43836	1.08888	1.50135	91.2126	1.9515e-15	3.59472e-15	1.66659e-14	TRUE
FBgn0003250	Rh4	-0.45191	10.0062	91.0866	2.00577e-15	3.69194e-15	1.71167e-14	FALSE
FBgn0287831	speck	-0.461723	7.50808	91.0622	2.01826e-15	3.71219e-15	1.72106e-14	FALSE
FBgn0036764	CG5535	0.602005	4.81961	91.0589	2.02003e-15	3.71268e-15	1.72129e-14	FALSE
FBgn0029167	Hml	-0.612026	8.76157	90.9805	2.06066e-15	3.78457e-15	1.75461e-14	FALSE
FBgn0030653	CG7860	0.931506	1.40235	90.7883	2.17518e-15	3.99193e-15	1.85075e-14	FALSE
FBgn0036714	CG7692	0.302693	4.97294	90.6966	2.21525e-15	4.06247e-15	1.88346e-14	FALSE
FBgn0032194	ath	-0.323684	3.94168	90.6289	2.25445e-15	4.1313e-15	1.91536e-14	FALSE
FBgn0033526	Caf1-105	0.500536	2.10163	90.6033	2.2725e-15	4.1613e-15	1.92928e-14	FALSE
FBgn0083120	Uhg8	0.96736	1.36323	90.5953	2.28494e-15	4.181e-15	1.93841e-14	FALSE
FBgn0039674	CG1907	0.356614	6.53953	90.5021	2.32788e-15	4.25645e-15	1.97339e-14	FALSE
FBgn0033081	geminin	0.328992	3.7367	90.4762	2.3441e-15	4.28295e-15	1.98567e-14	FALSE
FBgn0026326	Mad1	-0.26814	4.61816	90.429	2.3718e-15	4.33037e-15	2.00766e-14	FALSE
FBgn0250847	CG14034	1.48131	-0.518628	91.131	2.37734e-15	4.33729e-15	2.01087e-14	TRUE
FBgn0000566	Cth	0.329396	5.54533	90.3528	2.41833e-15	4.40884e-15	2.04404e-14	FALSE
FBgn0264343	CG43799	-1.07626	0.844979	90.3903	2.43418e-15	4.43448e-15	2.05593e-14	TRUE
FBgn0038286	CG6966	-0.320034	6.90258	89.9967	2.6489e-15	4.8221e-15	2.23564e-14	FALSE
FBgn0011642	Zyx	0.24437	6.88008	89.8665	2.73865e-15	4.98184e-15	2.30969e-14	FALSE
FBgn0004687	Mlc-c	-0.20501	6.55108	89.6999	2.85811e-15	5.19535e-15	2.40868e-14	FALSE
FBgn0040343	CG3713	0.851093	1.39229	89.6535	2.90838e-15	5.28286e-15	2.44925e-14	FALSE
FBgn0044048	Ilp5	0.551097	3.99041	89.5689	2.95655e-15	5.36642e-15	2.488e-14	FALSE
FBgn0032883	Rhau	-0.253861	4.37152	89.509	3.00196e-15	5.44089e-15	2.52252e-14	FALSE
FBgn0038842	hdly	0.28374	5.04598	89.5091	3.00157e-15	5.44089e-15	2.52252e-14	FALSE
FBgn0259101	CG42249	0.926628	0.858447	89.5128	3.031e-15	5.48952e-15	2.54507e-14	FALSE
FBgn0260658	CG42541	0.53138	6.59326	89.3664	3.11349e-15	5.6348e-15	2.61242e-14	FALSE
FBgn0033246	ACC	0.516285	9.54337	89.2646	3.19596e-15	5.77985e-15	2.67967e-14	FALSE
FBgn0053170	CG33170	0.414433	4.93784	89.2513	3.20699e-15	5.79558e-15	2.68697e-14	FALSE
FBgn0051523	CG31523	0.323926	7.98936	89.2398	3.21642e-15	5.8084e-15	2.69291e-14	FALSE
FBgn0016650	Lgr1	0.468656	4.95534	89.2348	3.22061e-15	5.81173e-15	2.69445e-14	FALSE
FBgn0267693	asRNA:CR46029	0.982177	1.81441	89.1865	3.27205e-15	5.90027e-15	2.7355e-14	FALSE
FBgn0085354	CG34325	0.319072	4.20407	89.0372	3.3891e-15	6.10691e-15	2.8313e-14	FALSE
FBgn0265050	asRNA:CR44165	1.37279	-0.810444	86.2156	3.42456e-15	6.16631e-15	2.85885e-14	TRUE
FBgn0012034	AcCoAS	0.484711	9.68715	88.9252	3.48759e-15	6.27527e-15	2.90936e-14	FALSE
FBgn0038965	mats	-0.277186	4.52121	88.9093	3.50209e-15	6.29679e-15	2.91934e-14	FALSE
FBgn0002921	Atpalpha	0.271051	11.4767	88.8956	3.51426e-15	6.31411e-15	2.92737e-14	FALSE
FBgn0032507	CG9377	-1.41417	4.45668	88.8931	3.5172e-15	6.31481e-15	2.92769e-14	TRUE
FBgn0266590	lncRNA:CR45115	-0.714171	2.5868	88.8523	3.55757e-15	6.38268e-15	2.95916e-14	FALSE
FBgn0030973	CG7332	-0.258198	6.57351	88.6691	3.72553e-15	6.67919e-15	3.09663e-14	FALSE
FBgn0015797	Rab6	0.20705	5.70948	88.5935	3.79889e-15	6.80581e-15	3.15533e-14	FALSE
FBgn0013772	Cyp6a8	0.546973	4.54973	88.5408	3.8514e-15	6.89491e-15	3.19664e-14	FALSE
FBgn0005536	Mbs	0.272875	7.5008	88.503	3.88861e-15	6.9565e-15	3.22519e-14	FALSE
FBgn0038472	bdwf	-0.361851	3.1852	88.4742	3.91968e-15	7.00703e-15	3.24862e-14	FALSE
FBgn0050424	cGlr2	-0.615615	2.4882	88.4711	3.92535e-15	7.01212e-15	3.25098e-14	FALSE
FBgn0036875	CG9449	-0.414963	5.06126	88.4422	3.95019e-15	7.05142e-15	3.2692e-14	FALSE
FBgn0053113	Rtnl1	0.211378	9.0671	88.4266	3.96607e-15	7.07469e-15	3.27999e-14	FALSE
FBgn0020306	dom	0.262356	7.70182	88.3487	4.04667e-15	7.21327e-15	3.34424e-14	FALSE
FBgn0031256	shv	0.41382	5.45686	88.3066	4.09095e-15	7.28697e-15	3.37841e-14	FALSE
FBgn0259878	Fs	0.583815	4.38669	88.2511	4.15062e-15	7.38796e-15	3.42523e-14	FALSE
FBgn0262968	lncRNA:CR43279	1.79424	-1.48153	84.7696	4.15373e-15	7.38819e-15	3.42534e-14	TRUE
FBgn0051633	CG31633	-0.387478	3.41206	88.1917	4.21599e-15	7.49357e-15	3.47419e-14	FALSE
FBgn0051675	CG31675	-0.416564	3.38973	88.169	4.24089e-15	7.53243e-15	3.49221e-14	FALSE
FBgn0266869	asRNA:CR45330	1.99844	-1.89788	77.7101	4.32739e-15	7.68058e-15	3.56089e-14	TRUE
FBgn0287620	lncRNA:CR46489	-1.41368	-0.0612348	88.2877	4.53721e-15	8.04723e-15	3.73088e-14	TRUE
FBgn0262983	CG43291	0.790118	1.40682	87.8593	4.61394e-15	8.17749e-15	3.79127e-14	FALSE
FBgn0030141	Gga	-0.265937	5.05515	87.6821	4.80874e-15	8.51665e-15	3.94852e-14	FALSE
FBgn0030269	CDK2AP1	0.265261	4.25344	87.6752	4.81815e-15	8.52724e-15	3.95343e-14	FALSE
FBgn0023179	amon	0.245458	7.95057	87.6708	4.82279e-15	8.52936e-15	3.95441e-14	FALSE
FBgn0035078	Tpc2	1.07443	-0.10911	87.9489	4.83093e-15	8.53768e-15	3.95827e-14	TRUE
FBgn0053054	Targ1	0.396879	3.14195	87.6228	4.88596e-15	8.62266e-15	3.99766e-14	FALSE
FBgn0029723	Proc-R	0.249647	4.90461	87.6221	4.8842e-15	8.62266e-15	3.99766e-14	FALSE
FBgn0262870	axo	0.307647	7.21416	87.6142	4.89414e-15	8.63097e-15	4.00152e-14	FALSE
FBgn0033380	Phax	-0.318364	4.03706	87.5898	4.9265e-15	8.68187e-15	4.02512e-14	FALSE
FBgn0037109	MED1	-0.287939	5.63685	87.5321	4.99956e-15	8.80437e-15	4.08191e-14	FALSE
FBgn0287225	bor	0.285711	5.59062	87.5036	5.0367e-15	8.86349e-15	4.10932e-14	FALSE
FBgn0032015	Ostgamma	0.337594	5.42721	87.4651	5.0873e-15	8.9462e-15	4.14766e-14	FALSE
FBgn0262107	asRNA:CR42860	-0.710931	1.63778	87.4663	5.10199e-15	8.96568e-15	4.15669e-14	FALSE
FBgn0266521	stai	-0.250167	7.18596	87.4292	5.13495e-15	9.01721e-15	4.18059e-14	FALSE
FBgn0030087	CG7766	-0.207725	8.00932	87.2783	5.34019e-15	9.371e-15	4.34461e-14	FALSE
FBgn0015794	Rab18	0.338534	5.88871	87.2513	5.37779e-15	9.43032e-15	4.37212e-14	FALSE
FBgn0034997	CG3376	0.385122	6.23852	87.2436	5.38855e-15	9.44252e-15	4.37777e-14	FALSE
FBgn0051760	CG31760	0.2945	5.84642	87.1748	5.48585e-15	9.59948e-15	4.45054e-14	FALSE
FBgn0043533	Obp56f	-1.33102	0.320485	87.3763	5.48582e-15	9.59948e-15	4.45054e-14	TRUE
FBgn0039612	Nepl19	0.422874	4.42372	87.1544	5.51569e-15	9.63811e-15	4.46845e-14	FALSE
FBgn0263077	M7BP	-0.698537	9.30061	87.1539	5.51567e-15	9.63811e-15	4.46845e-14	FALSE
FBgn0026754	Ugt37C1	-1.98875	-0.578642	86.0574	5.546e-15	9.68425e-15	4.48984e-14	TRUE
FBgn0036314	Sf3a2	-0.350804	4.35362	87.1024	5.59078e-15	9.75559e-15	4.52292e-14	FALSE
FBgn0267035	asRNA:CR45479	-0.778759	3.37518	86.9386	5.83648e-15	1.01772e-14	4.71837e-14	FALSE
FBgn0037697	GstZ2	-0.675962	5.09075	86.9268	5.85164e-15	1.01893e-14	4.72399e-14	FALSE
FBgn0040843	CG15213	-1.31778	0.281178	87.1482	5.84833e-15	1.01893e-14	4.72399e-14	TRUE
FBgn0036847	CNPYb	-0.280804	4.80634	86.8746	5.93186e-15	1.03217e-14	4.78539e-14	FALSE
FBgn0266906	asRNA:CR45366	1.14495	-0.2119	87.2305	5.97741e-15	1.03937e-14	4.81876e-14	TRUE
FBgn0004921	Ggamma1	-0.266192	9.94069	86.8381	5.98832e-15	1.04054e-14	4.82418e-14	FALSE
FBgn0015034	Cyp4e1	0.47322	3.28577	86.8221	6.01622e-15	1.04466e-14	4.84327e-14	FALSE
FBgn0053208	Mical	-0.282572	7.96993	86.775	6.08768e-15	1.05633e-14	4.89737e-14	FALSE
FBgn0039420	CG6154	0.365672	4.37185	86.7618	6.10943e-15	1.05936e-14	4.91144e-14	FALSE
FBgn0086358	Tab2	-0.359929	6.2594	86.5484	6.45832e-15	1.11907e-14	5.18829e-14	FALSE
FBgn0028737	eEF1beta	-0.440832	8.93464	86.5387	6.47465e-15	1.12112e-14	5.19778e-14	FALSE
FBgn0262115	CG17683	-0.187069	5.78223	86.4887	6.5597e-15	1.13506e-14	5.26239e-14	FALSE
FBgn0031395	CG10874	0.311738	5.06469	86.4795	6.57561e-15	1.13702e-14	5.27148e-14	FALSE
FBgn0024754	Flo1	0.166211	6.5658	86.3743	6.75869e-15	1.16786e-14	5.41448e-14	FALSE
FBgn0036919	Grasp65	0.319606	5.42588	86.3207	6.85411e-15	1.18353e-14	5.4871e-14	FALSE
FBgn0284436	CCT8	-0.2328	6.28224	86.2928	6.90419e-15	1.19134e-14	5.52335e-14	FALSE
FBgn0030616	RpL37-1	-0.38115	10.1031	86.2143	7.04729e-15	1.21519e-14	5.63392e-14	FALSE
FBgn0031030	Tao	-0.350695	7.55748	86.1931	7.08652e-15	1.22111e-14	5.66134e-14	FALSE
FBgn0030768	Nemp	-0.283006	3.76156	86.1877	7.09875e-15	1.22237e-14	5.66719e-14	FALSE
FBgn0039332	alrm	0.471139	7.2983	86.1215	7.22054e-15	1.24248e-14	5.76042e-14	FALSE
FBgn0034237	eIF3b	-0.383864	8.48776	86.0894	7.28138e-15	1.25208e-14	5.80493e-14	FALSE
FBgn0031987	CG12375	-0.30222	5.17691	86.0735	7.31187e-15	1.25558e-14	5.82118e-14	FALSE
FBgn0038065	Snx3	-0.2303	6.881	86.0746	7.30961e-15	1.25558e-14	5.82118e-14	FALSE
FBgn0017590	klg	0.331035	6.2351	85.7825	7.8909e-15	1.35314e-14	6.27349e-14	FALSE
FBgn0262619	DNAlig1	0.540455	2.06504	85.7911	7.88665e-15	1.35314e-14	6.27349e-14	FALSE
FBgn0034475	Obp56h	0.646882	2.95465	85.7116	8.04435e-15	1.3785e-14	6.39107e-14	FALSE
FBgn0286870	lncRNA:enrr	-0.507537	4.53768	85.6454	8.18029e-15	1.40083e-14	6.49459e-14	FALSE
FBgn0086687	Desat1	0.73361	11.3796	85.5743	8.33369e-15	1.42612e-14	6.61182e-14	FALSE
FBgn0287696	mus302	-0.42032	2.8895	85.4935	8.51806e-15	1.45666e-14	6.75344e-14	FALSE
FBgn0050077	Blos1	-0.360253	3.5895	85.4818	8.54162e-15	1.45969e-14	6.76746e-14	FALSE
FBgn0032394	Hacd1	0.413187	6.19959	85.4615	8.58422e-15	1.46596e-14	6.79653e-14	FALSE
FBgn0005694	Aef1	-0.205793	6.03428	85.4483	8.61411e-15	1.46905e-14	6.81087e-14	FALSE
FBgn0030077	CG15365	-0.567258	2.55011	85.452	8.61416e-15	1.46905e-14	6.81087e-14	FALSE
FBgn0050418	nord	0.370036	3.80564	85.3663	8.80428e-15	1.50044e-14	6.95641e-14	FALSE
FBgn0026872	CG14777	0.327986	5.68973	85.3519	8.83509e-15	1.50466e-14	6.97597e-14	FALSE
FBgn0033108	CG15236	-0.297829	6.85672	85.3183	8.91334e-15	1.51695e-14	7.03293e-14	FALSE
FBgn0036702	Afg3l2	0.199472	6.86469	85.3018	8.95201e-15	1.52249e-14	7.0586e-14	FALSE
FBgn0033968	hui	0.42566	5.72383	85.2026	9.18869e-15	1.56167e-14	7.24026e-14	FALSE
FBgn0053977	Dpm3	-0.420205	3.15561	85.183	9.24084e-15	1.56946e-14	7.27637e-14	FALSE
FBgn0033491	CG18011	-0.361976	3.50476	84.9951	9.70799e-15	1.6466e-14	7.63401e-14	FALSE
FBgn0030884	CG6847	0.333011	3.71071	84.9948	9.70829e-15	1.6466e-14	7.63401e-14	FALSE
FBgn0037470	Tailor	0.212453	5.0976	84.9384	9.85059e-15	1.66845e-14	7.73533e-14	FALSE
FBgn0039528	dsd	0.292279	6.50505	84.9403	9.84535e-15	1.66845e-14	7.73533e-14	FALSE
FBgn0028379	fan	-1.29869	0.0116435	85.2203	9.93177e-15	1.68106e-14	7.79376e-14	TRUE
FBgn0032916	CG9257	-0.260803	4.42152	84.8687	1.00338e-14	1.69716e-14	7.86843e-14	FALSE
FBgn0037622	CG8202	-0.261643	4.4048	84.8596	1.00578e-14	1.70007e-14	7.88191e-14	FALSE
FBgn0034136	DAT	0.459998	3.14164	84.8295	1.01424e-14	1.71321e-14	7.94283e-14	FALSE
FBgn0036155	CG6163	0.39963	2.73611	84.809	1.01999e-14	1.72175e-14	7.98242e-14	FALSE
FBgn0052553	lncRNA:CR32553	-0.918251	2.30166	84.7656	1.03257e-14	1.7418e-14	8.07539e-14	FALSE
FBgn0261269	conv	0.622856	1.75896	84.7361	1.04163e-14	1.75589e-14	8.14072e-14	FALSE
FBgn0036396	CG17359	-0.540122	2.38482	84.7043	1.04895e-14	1.76702e-14	8.19233e-14	FALSE
FBgn0029823	Shmt	-0.619088	7.28505	84.6212	1.07095e-14	1.80287e-14	8.35852e-14	FALSE
FBgn0085407	Pvf3	0.268967	6.44415	84.6129	1.0733e-14	1.80559e-14	8.37115e-14	FALSE
FBgn0038290	CG6912	0.539928	5.1826	84.5427	1.0934e-14	1.83817e-14	8.52217e-14	FALSE
FBgn0030881	CG12985	-1.21889	-0.115076	84.8715	1.09525e-14	1.84002e-14	8.53076e-14	TRUE
FBgn0262139	trh	0.273382	4.22433	84.5024	1.10528e-14	1.85562e-14	8.60307e-14	FALSE
FBgn0029975	spidey	-0.174864	7.22205	84.4891	1.10898e-14	1.86058e-14	8.62606e-14	FALSE
FBgn0035047	Pof	0.294857	3.85628	84.4842	1.11072e-14	1.86224e-14	8.63376e-14	FALSE
FBgn0027532	CG7139	0.161137	6.15159	84.4591	1.11778e-14	1.87282e-14	8.68281e-14	FALSE
FBgn0024994	Ugalt	0.347556	3.44478	84.4362	1.12501e-14	1.88365e-14	8.73305e-14	FALSE
FBgn0039175	beta-PheRS	-0.252469	4.78284	84.196	1.19832e-14	2.00505e-14	9.29588e-14	FALSE
FBgn0266406	asRNA:CR45046	1.17841	6.56337	83.9463	1.28019e-14	2.14059e-14	9.92426e-14	TRUE
FBgn0036446	Mgat4a	-0.296909	6.1642	83.9341	1.28435e-14	2.1461e-14	9.94981e-14	FALSE
FBgn0263607	l(3)72Dp	0.364016	5.4389	83.8559	1.31122e-14	2.18953e-14	1.01512e-13	FALSE
FBgn0038803	CG5191	0.274102	6.49653	83.7811	1.33751e-14	2.23192e-14	1.03477e-13	FALSE
FBgn0262532	CR43086	-0.730693	1.72978	83.7637	1.34751e-14	2.2471e-14	1.04181e-13	FALSE
FBgn0259730	tal-1A	-0.314657	3.36446	83.7395	1.35287e-14	2.25e-14	1.04315e-13	FALSE
FBgn0259731	tal-2A	-0.314657	3.36446	83.7395	1.35287e-14	2.25e-14	1.04315e-13	FALSE
FBgn0259732	tal-3A	-0.314657	3.36446	83.7395	1.35287e-14	2.25e-14	1.04315e-13	FALSE
FBgn0259733	tal-AA	-0.314657	3.36446	83.7395	1.35287e-14	2.25e-14	1.04315e-13	FALSE
FBgn0015351	Mettl4	-0.559084	2.23938	83.7293	1.35788e-14	2.25681e-14	1.04631e-13	FALSE
FBgn0033734	CG8520	0.252625	5.44909	83.6606	1.38094e-14	2.2936e-14	1.06337e-13	FALSE
FBgn0010434	cora	-0.189985	8.43849	83.5945	1.40536e-14	2.33261e-14	1.08145e-13	FALSE
FBgn0001091	Gapdh1	0.383375	9.39312	83.5577	1.41916e-14	2.35394e-14	1.09134e-13	FALSE
FBgn0039280	Mocs2B	-0.409707	3.17155	83.5287	1.43086e-14	2.37017e-14	1.09887e-13	FALSE
FBgn0260229	Mocs2A	-0.409707	3.17155	83.5287	1.43086e-14	2.37017e-14	1.09887e-13	FALSE
FBgn0013263	Trl	0.209722	6.0919	83.5118	1.43658e-14	2.37806e-14	1.10253e-13	FALSE
FBgn0260874	Ir76a	-0.693199	1.61899	83.4404	1.46875e-14	2.4297e-14	1.12647e-13	FALSE
FBgn0265003	koi	0.188259	5.75387	83.3427	1.5026e-14	2.48404e-14	1.15166e-13	FALSE
FBgn0037102	CRIF	-0.322511	4.38454	83.2167	1.55397e-14	2.56726e-14	1.19024e-13	FALSE
FBgn0029818	GAA1	0.221204	5.63001	83.1553	1.57942e-14	2.60238e-14	1.20652e-13	FALSE
FBgn0037617	nom	-0.470002	2.91446	83.1608	1.5781e-14	2.60238e-14	1.20652e-13	FALSE
FBgn0052702	Cubn	0.414708	4.54945	83.1594	1.57781e-14	2.60238e-14	1.20652e-13	FALSE
FBgn0028648	mRpL50	-0.36498	3.80698	83.1572	1.57908e-14	2.60238e-14	1.20652e-13	FALSE
FBgn0003117	pnr	0.479369	2.19853	82.9899	1.65291e-14	2.72165e-14	1.26182e-13	FALSE
FBgn0036032	CG16711	-0.395062	6.56697	82.8815	1.69888e-14	2.7955e-14	1.29606e-13	FALSE
FBgn0000121	Arr2	-0.640062	13.5937	82.7477	1.7606e-14	2.89514e-14	1.34225e-13	FALSE
FBgn0011603	ine	0.219103	5.88218	82.7352	1.76649e-14	2.90289e-14	1.34585e-13	FALSE
FBgn0031700	CG14022	-0.447717	3.56104	82.7185	1.775e-14	2.91496e-14	1.35145e-13	FALSE
FBgn0264475	lncRNA:CR43883	1.25486	-0.78331	83.2696	1.81463e-14	2.97806e-14	1.3807e-13	TRUE
FBgn0260659	CG42542	0.238968	6.1284	82.4948	1.88361e-14	3.08923e-14	1.43224e-13	FALSE
FBgn0038916	dnd	-0.642808	2.29221	82.485	1.89104e-14	3.09937e-14	1.43694e-13	FALSE
FBgn0043012	AP-2sigma	0.312029	5.19611	82.4432	1.90976e-14	3.12799e-14	1.45021e-13	FALSE
FBgn0031836	CG11050	0.192131	7.45003	82.4023	1.93073e-14	3.16025e-14	1.46516e-13	FALSE
FBgn0036450	Tdrd3	-0.223011	5.04539	82.3928	1.93567e-14	3.16625e-14	1.46795e-13	FALSE
FBgn0033875	CG6357	0.501071	6.84255	82.3663	1.94941e-14	3.18662e-14	1.47739e-13	FALSE
FBgn0030556	mRNA-cap	-0.179817	6.03579	82.3577	1.9539e-14	3.19186e-14	1.47982e-13	FALSE
FBgn0259236	comm3	0.420869	4.16306	82.316	1.97619e-14	3.22616e-14	1.49572e-13	FALSE
FBgn0037134	CG7407	0.271584	4.98544	82.2916	1.98877e-14	3.24455e-14	1.50425e-13	FALSE
FBgn0035957	Argk2	0.775787	1.21252	82.3033	1.99322e-14	3.24968e-14	1.50663e-13	FALSE
FBgn0266417	ringer	-0.255496	5.74217	82.1786	2.04984e-14	3.3398e-14	1.54841e-13	FALSE
FBgn0033229	CG12822	-0.259857	5.65615	82.1097	2.08799e-14	3.39973e-14	1.57619e-13	FALSE
FBgn0038099	CG7091	0.826752	0.510054	82.1608	2.09497e-14	3.40885e-14	1.58042e-13	FALSE
FBgn0033252	CG12769	0.425351	5.18726	82.0728	2.10871e-14	3.42898e-14	1.58975e-13	FALSE
FBgn0002891	PolZ1	0.348705	3.67809	82.058	2.11773e-14	3.44139e-14	1.59551e-13	FALSE
FBgn0289578	CG4199	0.216289	6.92876	81.9381	2.18621e-14	3.55035e-14	1.64602e-13	FALSE
FBgn0266929	lncRNA:CR45380	-2.07767	-0.923373	79.81	2.23627e-14	3.62927e-14	1.68261e-13	TRUE
FBgn0029925	CG3040	-0.24622	4.68719	81.7943	2.27224e-14	3.68523e-14	1.70856e-13	FALSE
FBgn0266464	Nsf2	0.193383	5.46762	81.7544	2.29664e-14	3.72237e-14	1.72578e-13	FALSE
FBgn0266100	CG44837	0.363981	5.21684	81.7428	2.30378e-14	3.73151e-14	1.73002e-13	FALSE
FBgn0039527	CG5639	0.595357	3.04769	81.497	2.46243e-14	3.98588e-14	1.84794e-13	FALSE
FBgn0028515	EndoGI	0.239324	5.37824	81.4826	2.47053e-14	3.99639e-14	1.85282e-13	FALSE
FBgn0037683	CG18473	-1.02254	1.56396	81.4651	2.49316e-14	4.03037e-14	1.86857e-13	TRUE
FBgn0263620	asRNA:CR43629	0.617802	1.87851	81.4453	2.50056e-14	4.0397e-14	1.8729e-13	FALSE
FBgn0053200	VepD	-0.473743	2.54201	81.3934	2.53277e-14	4.08908e-14	1.89579e-13	FALSE
FBgn0004698	Xpc	0.218785	6.26099	81.2632	2.62071e-14	4.2283e-14	1.96034e-13	FALSE
FBgn0034569	dgt3	0.702187	1.39178	81.2141	2.66641e-14	4.29924e-14	1.99323e-13	FALSE
FBgn0041709	yellow-g	-0.830604	0.946664	81.225	2.66985e-14	4.30199e-14	1.9945e-13	FALSE
FBgn0040823	dpr6	0.402344	4.22233	81.1829	2.67842e-14	4.313e-14	1.99961e-13	FALSE
FBgn0038461	EMC2B	0.23477	5.68636	81.1796	2.68033e-14	4.31329e-14	1.99974e-13	FALSE
FBgn0043841	vir-1	-0.322335	9.35248	81.1005	2.73805e-14	4.40331e-14	2.04148e-13	FALSE
FBgn0037024	tzn	0.25351	5.49237	81.0145	2.80227e-14	4.50367e-14	2.08801e-13	FALSE
FBgn0005198	gig	-0.248015	6.2763	80.8993	2.89062e-14	4.64266e-14	2.15244e-13	FALSE
FBgn0034182	SmydA-7	0.328803	3.54351	80.8468	2.93283e-14	4.70741e-14	2.18246e-13	FALSE
FBgn0030833	CG8915	0.361025	3.5545	80.7805	2.98576e-14	4.78807e-14	2.21986e-13	FALSE
FBgn0030985	Obp18a	0.364724	5.70291	80.7779	2.98694e-14	4.78807e-14	2.21986e-13	FALSE
FBgn0033402	Myd88	0.211433	5.52092	80.7601	3.00133e-14	4.80804e-14	2.22912e-13	FALSE
FBgn0030234	CG15211	-0.526504	3.89548	80.5676	3.16224e-14	5.06255e-14	2.34711e-13	FALSE
FBgn0035868	CG7194	-0.866196	0.910442	80.5014	3.24594e-14	5.1932e-14	2.40769e-13	FALSE
FBgn0052057	dpr10	0.354906	4.51006	80.3802	3.326e-14	5.31785e-14	2.46548e-13	FALSE
FBgn0032719	CG17321	-0.307509	5.56197	80.3689	3.33598e-14	5.33038e-14	2.47129e-13	FALSE
FBgn0030984	tgy	-2.24614	-1.21488	75.5773	3.34128e-14	5.33542e-14	2.47362e-13	TRUE
FBgn0038318	CG6236	0.239486	5.31613	80.3593	3.34461e-14	5.3373e-14	2.4745e-13	FALSE
FBgn0004509	Fur1	0.234457	6.94275	80.2764	3.4205e-14	5.45489e-14	2.52901e-13	FALSE
FBgn0289650	jbug	0.275844	8.60357	80.2712	3.42528e-14	5.45902e-14	2.53093e-13	FALSE
FBgn0013305	Nmda1	-0.217745	8.06637	80.2134	3.47935e-14	5.54163e-14	2.56923e-13	FALSE
FBgn0030894	Mvb12	0.254158	4.21474	80.204	3.48876e-14	5.55305e-14	2.57452e-13	FALSE
FBgn0033236	CG14764	-0.168634	5.76839	80.1945	3.49722e-14	5.56295e-14	2.57911e-13	FALSE
FBgn0030892	Swt1	0.370386	4.63622	80.1922	3.49951e-14	5.56303e-14	2.57915e-13	FALSE
FBgn0264990	CG44141	0.624237	3.29874	80.1543	3.53697e-14	5.61898e-14	2.60509e-13	FALSE
FBgn0039667	FipoQ	0.446442	3.87402	80.1498	3.54067e-14	5.62126e-14	2.60615e-13	FALSE
FBgn0031106	Syx16	-0.301185	4.71618	80.1162	3.5723e-14	5.66786e-14	2.62775e-13	FALSE
FBgn0083991	CG34155	0.36974	4.12817	79.9984	3.68872e-14	5.84884e-14	2.71166e-13	FALSE
FBgn0029648	CG3603	0.58841	3.63221	79.9913	3.69642e-14	5.85731e-14	2.71558e-13	FALSE
FBgn0034670	CG13488	-1.31668	-0.378613	80.3175	3.71219e-14	5.87854e-14	2.72543e-13	TRUE
FBgn0284081	CG46303	1.17925	1.49773	79.9132	3.79058e-14	5.99886e-14	2.78121e-13	TRUE
FBgn0030778	CG4678	0.351322	5.98102	79.8664	3.82254e-14	6.04559e-14	2.80287e-13	FALSE
FBgn0053080	CG33080	-0.316228	6.38678	79.8216	3.86926e-14	6.11168e-14	2.83352e-13	FALSE
FBgn0085428	Nox	-1.1065	0.79984	79.8696	3.86704e-14	6.11168e-14	2.83352e-13	TRUE
FBgn0029105	alpha-Catr	-0.439173	6.06423	79.778	3.91532e-14	6.18051e-14	2.86543e-13	FALSE
FBgn0038429	CG14882	0.313381	3.20497	79.7663	3.92949e-14	6.19894e-14	2.87397e-13	FALSE
FBgn0037301	Mms19	0.247482	4.6501	79.7026	3.99644e-14	6.30055e-14	2.92108e-13	FALSE
FBgn0038849	CG7079	0.586518	3.84196	79.6455	4.05985e-14	6.39646e-14	2.96555e-13	FALSE
FBgn0030914	CG6106	0.708005	1.091	79.6335	4.09686e-14	6.45068e-14	2.99068e-13	FALSE
FBgn0033137	Tsp42Ep	-0.943674	0.571421	79.6136	4.1682e-14	6.55884e-14	3.04083e-13	FALSE
FBgn0033304	Cyp6a13	0.354618	4.37247	79.532	4.18642e-14	6.57917e-14	3.05026e-13	FALSE
FBgn0000083	AnxB9	0.221097	8.05099	79.533	4.18487e-14	6.57917e-14	3.05026e-13	FALSE
FBgn0004907	14-3-3zeta	-0.182302	10.453	79.4798	4.24579e-14	6.66826e-14	3.09156e-13	FALSE
FBgn0041712	yellow-d	0.466472	5.16737	79.3943	4.34583e-14	6.82106e-14	3.1624e-13	FALSE
FBgn0030744	CG9992	0.275096	3.8777	79.3111	4.4464e-14	6.9745e-14	3.23354e-13	FALSE
FBgn0035238	CG12104	-0.334157	4.14519	79.2695	4.49679e-14	7.04909e-14	3.26812e-13	FALSE
FBgn0002576	lz	-0.651168	4.26416	79.2368	4.53692e-14	7.1075e-14	3.2952e-13	FALSE
FBgn0032343	Idua	0.294452	3.33837	79.205	4.57746e-14	7.1665e-14	3.32256e-13	FALSE
FBgn0034381	List	0.295673	4.91649	79.1705	4.61891e-14	7.22684e-14	3.35053e-13	FALSE
FBgn0040099	lectin-28C	-0.50009	6.05958	78.9133	4.95448e-14	7.74699e-14	3.59168e-13	FALSE
FBgn0037057	CG10512	-0.457226	6.02227	78.9017	4.97007e-14	7.76648e-14	3.60072e-13	FALSE
FBgn0043010	Fsn	-0.226762	4.78975	78.886	4.99158e-14	7.79519e-14	3.61403e-13	FALSE
FBgn0027378	MRG15	-0.223633	4.30399	78.8454	5.04778e-14	7.878e-14	3.65243e-13	FALSE
FBgn0033978	Cyp6a23	-0.430023	3.77423	78.818	5.08641e-14	7.9333e-14	3.67806e-13	FALSE
FBgn0035923	CG6511	-0.355588	4.04347	78.794	5.11954e-14	7.97996e-14	3.6997e-13	FALSE
FBgn0033673	CG8298	0.280813	4.19196	78.7389	5.19694e-14	8.09553e-14	3.75327e-13	FALSE
FBgn0284243	betaTub56D	-0.211248	8.67045	78.6559	5.31517e-14	8.27451e-14	3.83625e-13	FALSE
FBgn0034959	Xxylt	-0.450733	6.13695	78.6446	5.33169e-14	8.29503e-14	3.84577e-13	FALSE
FBgn0040608	CG14246	0.914983	0.228682	78.7508	5.33569e-14	8.29605e-14	3.84624e-13	FALSE
FBgn0032282	CG7299	0.592405	6.2446	78.6179	5.37071e-14	8.34527e-14	3.86906e-13	FALSE
FBgn0086695	hd	0.627276	1.38853	78.5156	5.54419e-14	8.60944e-14	3.99154e-13	FALSE
FBgn0259215	Ir93a	-1.4431	-0.446012	78.7541	5.62769e-14	8.73365e-14	4.04912e-13	TRUE
FBgn0037293	RabGGTa	-0.202882	4.80908	78.4339	5.64804e-14	8.75807e-14	4.06045e-13	FALSE
FBgn0265816	lncRNA:CR44605	-2.3868	-1.68358	69.6806	5.65048e-14	8.75807e-14	4.06045e-13	TRUE
FBgn0085212	CG34183	-0.490682	2.52725	78.4243	5.66794e-14	8.77965e-14	4.07045e-13	FALSE
FBgn0052152	CG32152	0.246988	4.61663	78.368	5.75095e-14	8.90268e-14	4.12749e-13	FALSE
FBgn0261931	Hecw	-0.383926	5.54356	78.2894	5.8759e-14	9.09045e-14	4.21454e-13	FALSE
FBgn0034931	CG2812	0.396717	2.86484	78.1299	6.14222e-14	9.49654e-14	4.40282e-13	FALSE
FBgn0029693	Cmtr1	-0.244436	4.92992	78.0916	6.20335e-14	9.58508e-14	4.44387e-13	FALSE
FBgn0029170	TwdlT	0.870376	3.6497	78.0882	6.21111e-14	9.59112e-14	4.44666e-13	FALSE
FBgn0020270	mre11	0.270214	4.64994	78.019	6.32824e-14	9.7659e-14	4.5277e-13	FALSE
FBgn0004584	Rrp1	0.374076	2.96666	78.0087	6.34932e-14	9.79236e-14	4.53996e-13	FALSE
FBgn0040370	CG13375	0.400885	5.16103	77.8738	6.58552e-14	1.01503e-13	4.70593e-13	FALSE
FBgn0036671	CG9951	-0.31022	4.08056	77.8681	6.59711e-14	1.01619e-13	4.71129e-13	FALSE
FBgn0267542	asRNA:CR45882	1.19357	-0.424575	78.298	6.65196e-14	1.024e-13	4.74751e-13	TRUE
FBgn0040235	c12.1	-0.293708	4.8588	77.7947	6.73013e-14	1.03539e-13	4.80032e-13	FALSE
FBgn0036980	RhoBTB	0.158124	6.69909	77.7443	6.82397e-14	1.04918e-13	4.86424e-13	FALSE
FBgn0039688	Kul	-0.641206	7.29925	77.6967	6.91366e-14	1.06231e-13	4.92513e-13	FALSE
FBgn0035600	Cyt-c1	-0.244938	8.42081	77.6792	6.94706e-14	1.06678e-13	4.94586e-13	FALSE
FBgn0262869	Gfrl	0.398849	6.46681	77.6634	6.97729e-14	1.07076e-13	4.96431e-13	FALSE
FBgn0025709	CNT2	0.72278	1.22069	77.6616	7.01789e-14	1.07633e-13	4.99012e-13	FALSE
FBgn0034530	Rcd6	0.499224	2.35549	77.6364	7.03691e-14	1.07858e-13	5.00055e-13	FALSE
FBgn0035355	CG16985	0.540968	2.96273	77.5785	7.14622e-14	1.09466e-13	5.0751e-13	FALSE
FBgn0033667	reb	0.922251	0.0238018	77.7166	7.19743e-14	1.10182e-13	5.10831e-13	FALSE
FBgn0039328	CHKov2	0.363762	4.07917	77.4714	7.35733e-14	1.12561e-13	5.21859e-13	FALSE
FBgn0034951	CG3860	0.154757	6.43923	77.4412	7.41731e-14	1.13409e-13	5.25789e-13	FALSE
FBgn0028544	Vajk3	-0.6719	1.715	77.4416	7.43546e-14	1.13616e-13	5.26751e-13	FALSE
FBgn0035331	MsR1	0.468122	3.65589	77.3628	7.5815e-14	1.15776e-13	5.36767e-13	FALSE
FBgn0034379	CG15073	-0.361756	3.17206	77.3561	7.59641e-14	1.15933e-13	5.37492e-13	FALSE
FBgn0031478	CG8814	0.263301	6.15179	77.3504	7.60517e-14	1.15995e-13	5.37781e-13	FALSE
FBgn0030263	CG2076	-0.195702	7.1697	77.2971	7.71755e-14	1.17637e-13	5.45393e-13	FALSE
FBgn0259705	CG42359	0.324221	3.03929	77.2838	7.74967e-14	1.18054e-13	5.47326e-13	FALSE
FBgn0034474	Obp56g	0.408443	7.60185	77.2631	7.79019e-14	1.18599e-13	5.49851e-13	FALSE
FBgn0030348	CG10352	0.442777	3.26799	77.1802	7.97351e-14	1.21315e-13	5.62445e-13	FALSE
FBgn0038319	mRpL9	-0.331973	4.3316	77.1669	8.00058e-14	1.21652e-13	5.64009e-13	FALSE
FBgn0036264	CG11529	0.685404	2.93202	77.1648	8.00919e-14	1.21709e-13	5.6427e-13	FALSE
FBgn0034051	Mlf	-0.18334	7.52028	77.083	8.18682e-14	1.24332e-13	5.76433e-13	FALSE
FBgn0035578	CG13707	0.38228	3.44526	76.9666	8.45704e-14	1.28357e-13	5.95094e-13	FALSE
FBgn0039006	Cyp6d4	0.465279	3.35609	76.9221	8.56196e-14	1.29833e-13	6.01938e-13	FALSE
FBgn0034282	Mapmodulin	0.195687	6.66506	76.9196	8.56475e-14	1.29833e-13	6.01938e-13	FALSE
FBgn0033810	CG4646	-0.39006	3.90932	76.8516	8.72922e-14	1.32246e-13	6.13123e-13	FALSE
FBgn0033528	trsn	0.38375	3.65336	76.8184	8.8102e-14	1.33391e-13	6.18433e-13	FALSE
FBgn0010497	dmGlut	0.462777	2.99556	76.7877	8.88717e-14	1.34475e-13	6.23456e-13	FALSE
FBgn0029932	CG4607	0.338753	5.98681	76.7549	8.96353e-14	1.35547e-13	6.2843e-13	FALSE
FBgn0286511	Pld	0.306212	3.94822	76.6752	9.16547e-14	1.38517e-13	6.42197e-13	FALSE
FBgn0265991	Zasp52	0.279092	7.74846	76.62	9.3044e-14	1.40531e-13	6.51534e-13	FALSE
FBgn0029644	CG14421	-1.85497	-1.29816	74.9072	9.38814e-14	1.4171e-13	6.56999e-13	TRUE
FBgn0086361	alph	-0.151724	6.65028	76.4716	9.69437e-14	1.46243e-13	6.78017e-13	FALSE
FBgn0033232	CG12159	-0.296218	4.67063	76.4689	9.70198e-14	1.46269e-13	6.78137e-13	FALSE
FBgn0038424	Fntb	-0.238776	4.56264	76.4576	9.73251e-14	1.4664e-13	6.79858e-13	FALSE
FBgn0033482	CG1371	0.16058	6.47512	76.4542	9.74136e-14	1.46685e-13	6.80064e-13	FALSE
FBgn0051704	CG31704	0.699812	5.34589	76.4304	9.80577e-14	1.47565e-13	6.84146e-13	FALSE
FBgn0034392	MFS15	-0.258935	4.56829	76.3461	1.0038e-13	1.50968e-13	6.99924e-13	FALSE
FBgn0020930	Dgkepsilon	-0.308791	6.20319	76.3315	1.00783e-13	1.51483e-13	7.02309e-13	FALSE
FBgn0036289	CG10657	0.416432	5.44435	76.3274	1.00897e-13	1.51562e-13	7.02676e-13	FALSE
FBgn0038147	CCHa2	0.619991	6.8752	76.3168	1.01195e-13	1.51917e-13	7.04324e-13	FALSE
FBgn0030271	CG15202	0.358717	4.60076	76.3116	1.01345e-13	1.52052e-13	7.04948e-13	FALSE
FBgn0033087	Hsepi	0.219977	4.79071	76.304	1.01554e-13	1.52273e-13	7.05975e-13	FALSE
FBgn0034068	casp	0.153838	5.92525	76.2983	1.01714e-13	1.5242e-13	7.06654e-13	FALSE
FBgn0015402	ksr	-0.281448	5.27893	76.2949	1.01812e-13	1.52476e-13	7.06912e-13	FALSE
FBgn0038332	CG6136	-0.42459	2.67991	76.2607	1.02853e-13	1.53941e-13	7.13707e-13	FALSE
FBgn0065094	sncRNA:419	0.639614	0.770482	76.2789	1.03231e-13	1.54415e-13	7.15903e-13	FALSE
FBgn0026369	Sara	-0.207083	6.64364	76.2365	1.03472e-13	1.54682e-13	7.17142e-13	FALSE
FBgn0034247	CG6484	0.522664	3.15349	76.2059	1.044e-13	1.55974e-13	7.23133e-13	FALSE
FBgn0035203	Acat2	-0.280486	4.33157	76.1958	1.04658e-13	1.56267e-13	7.2449e-13	FALSE
FBgn0029113	Uba2	-0.190336	5.52316	76.1347	1.06436e-13	1.58826e-13	7.36352e-13	FALSE
FBgn0011327	Uch-L5	0.310157	3.81776	76.1204	1.06887e-13	1.59403e-13	7.3903e-13	FALSE
FBgn0051098	CG31098	0.248942	4.3072	76.0924	1.07706e-13	1.60528e-13	7.44246e-13	FALSE
FBgn0051189	CG31189	0.541821	3.65762	75.9711	1.11417e-13	1.65959e-13	7.69426e-13	FALSE
FBgn0065059	snoRNA:660	-0.331381	6.60319	75.9383	1.12402e-13	1.67326e-13	7.75761e-13	FALSE
FBgn0039849	CG11334	-0.523818	5.06639	75.9049	1.13451e-13	1.68786e-13	7.82531e-13	FALSE
FBgn0028387	chm	-0.320411	4.02044	75.8915	1.139e-13	1.69353e-13	7.85161e-13	FALSE
FBgn0029962	CARPA	0.371541	3.79751	75.7156	1.19613e-13	1.77741e-13	8.2405e-13	FALSE
FBgn0032779	Alp12	0.380466	4.50555	75.6617	1.21398e-13	1.80285e-13	8.35844e-13	FALSE
FBgn0086450	su(r)	0.45423	6.14275	75.6517	1.21728e-13	1.80668e-13	8.37618e-13	FALSE
FBgn0031673	CG31650	-0.182435	5.81447	75.6054	1.23309e-13	1.82905e-13	8.47991e-13	FALSE
FBgn0031869	CG18304	-0.279739	5.00956	75.4813	1.27646e-13	1.89225e-13	8.77289e-13	FALSE
FBgn0036623	Agpat3	-0.465112	7.37348	75.3888	1.30978e-13	1.93933e-13	8.99117e-13	FALSE
FBgn0035640	mad2	1.32315	-1.09693	75.6266	1.30967e-13	1.93933e-13	8.99117e-13	TRUE
FBgn0022097	Vha36-1	0.19163	7.20503	75.3792	1.3133e-13	1.94338e-13	9.00998e-13	FALSE
FBgn0265048	cv-d	0.374526	7.03536	75.373	1.31557e-13	1.94557e-13	9.02012e-13	FALSE
FBgn0036588	CG13068	-1.04601	0.769119	75.3776	1.33122e-13	1.96755e-13	9.12203e-13	TRUE
FBgn0020278	loco	0.203984	5.34061	75.3194	1.33538e-13	1.97253e-13	9.1451e-13	FALSE
FBgn0000611	exd	0.223447	7.25758	75.2889	1.34676e-13	1.98815e-13	9.21754e-13	FALSE
FBgn0259175	ome	0.267975	5.80286	75.2659	1.35546e-13	1.9998e-13	9.27156e-13	FALSE
FBgn0029573	CG14770	-1.30193	-0.268722	75.5454	1.3641e-13	2.01136e-13	9.32512e-13	TRUE
FBgn0030484	GstT4	0.258921	6.24059	75.1981	1.38136e-13	2.03559e-13	9.43749e-13	FALSE
FBgn0034965	ppk29	0.847628	0.621661	75.2203	1.39066e-13	2.04809e-13	9.49543e-13	FALSE
FBgn0265453	lncRNA:CR44353	-1.29916	-0.490885	75.563	1.39329e-13	2.05075e-13	9.50773e-13	TRUE
FBgn0023095	caps	0.24907	6.30017	75.0663	1.43312e-13	2.10812e-13	9.77374e-13	FALSE
FBgn0030061	CG1785	0.36736	4.66175	75.0504	1.43952e-13	2.11628e-13	9.81156e-13	FALSE
FBgn0038194	Cyp6d5	0.335468	8.4122	75.0457	1.44138e-13	2.11777e-13	9.81847e-13	FALSE
FBgn0031682	CG5828	-0.266815	3.97543	74.9368	1.48628e-13	2.18245e-13	1.01183e-12	FALSE
FBgn0259199	Snup	-0.267608	3.23638	74.9138	1.4961e-13	2.19426e-13	1.01731e-12	FALSE
FBgn0259200	CG42304	-0.267608	3.23638	74.9138	1.4961e-13	2.19426e-13	1.01731e-12	FALSE
FBgn0037249	eIF3a	-0.19591	8.17798	74.8802	1.50964e-13	2.21281e-13	1.02591e-12	FALSE
FBgn0000422	Ddc	0.421869	7.08591	74.7472	1.56687e-13	2.29534e-13	1.06417e-12	FALSE
FBgn0036929	CG7668	0.279446	4.95908	74.7326	1.57331e-13	2.30342e-13	1.06792e-12	FALSE
FBgn0000043	Act42A	-0.244604	4.94241	74.6238	1.62201e-13	2.37332e-13	1.10033e-12	FALSE
FBgn0039008	CG6972	0.334728	4.06242	74.5442	1.65889e-13	2.42585e-13	1.12468e-12	FALSE
FBgn0033812	Pex13	-0.18273	5.65517	74.4773	1.68994e-13	2.46982e-13	1.14506e-12	FALSE
FBgn0037876	CG4820	-0.412582	3.04165	74.3519	1.75125e-13	2.55791e-13	1.18591e-12	FALSE
FBgn0031970	CG7227	-0.778253	5.61685	74.2804	1.78593e-13	2.6055e-13	1.20797e-12	FALSE
FBgn0262004	CG42822	0.95917	0.106702	74.4028	1.78504e-13	2.6055e-13	1.20797e-12	FALSE
FBgn0004381	Klp68D	-0.226857	5.96874	74.2329	1.80988e-13	2.63889e-13	1.22345e-12	FALSE
FBgn0027074	Ugt36F1	-0.669364	2.60858	74.1774	1.8398e-13	2.68094e-13	1.24294e-12	FALSE
FBgn0035753	RpL18	-0.273296	9.536	74.1506	1.85217e-13	2.69739e-13	1.25057e-12	FALSE
FBgn0052850	Rnf11	0.265545	5.54047	73.9576	1.95549e-13	2.84617e-13	1.31955e-12	FALSE
FBgn0260400	elav	-0.47654	6.76994	73.8594	2.01023e-13	2.92413e-13	1.3557e-12	FALSE
FBgn0261602	RpL8	-0.309829	10.4329	73.8096	2.03861e-13	2.96369e-13	1.37403e-12	FALSE
FBgn0033375	Ctu1	-0.339627	3.86893	73.7928	2.04875e-13	2.97668e-13	1.38006e-12	FALSE
FBgn0033809	CG4630	0.339627	4.3292	73.7751	2.05878e-13	2.9895e-13	1.386e-12	FALSE
FBgn0050403	CG30403	0.774801	0.86414	73.7992	2.06014e-13	2.98973e-13	1.38611e-12	FALSE
FBgn0029785	RpL35	-0.323044	9.87189	73.7519	2.07198e-13	3.00517e-13	1.39326e-12	FALSE
FBgn0000392	cup	0.395971	2.68384	73.7322	2.08491e-13	3.02215e-13	1.40114e-12	FALSE
FBgn0265059	lncRNA:CR44170	-1.10318	0.431082	73.7672	2.1172e-13	3.06716e-13	1.42201e-12	TRUE
FBgn0000032	Acph-1	0.286167	4.06988	73.5506	2.19334e-13	3.17562e-13	1.47229e-12	FALSE
FBgn0003557	Su(dx)	0.166611	6.85718	73.5232	2.20996e-13	3.19782e-13	1.48258e-12	FALSE
FBgn0014011	Rac2	0.308773	5.23438	73.4756	2.23987e-13	3.2392e-13	1.50177e-12	FALSE
FBgn0052547	CG32547	0.381621	4.32636	73.4556	2.25281e-13	3.25602e-13	1.50957e-12	FALSE
FBgn0267659	lncRNA:CR45997	-2.25609	-0.646479	71.7435	2.25577e-13	3.2584e-13	1.51067e-12	TRUE
FBgn0266376	lncRNA:CR45018	0.43252	3.67471	73.4456	2.25946e-13	3.26183e-13	1.51226e-12	FALSE
FBgn0000533	ea	0.329538	4.71999	73.3511	2.31994e-13	3.34721e-13	1.55184e-12	FALSE
FBgn0033019	CG10395	-0.318322	3.88371	73.3484	2.32224e-13	3.34857e-13	1.55247e-12	FALSE
FBgn0035824	CG8281	-0.321639	3.64672	73.2554	2.38412e-13	3.43581e-13	1.59292e-12	FALSE
FBgn0037231	Vps24	-0.165313	6.23525	73.1447	2.45923e-13	3.54199e-13	1.64215e-12	FALSE
FBgn0260233	CG42507	0.237761	5.70545	73.1306	2.46907e-13	3.5541e-13	1.64776e-12	FALSE
FBgn0052819	CG32819	-1.24211	-0.957335	73.2767	2.48887e-13	3.58052e-13	1.66001e-12	TRUE
FBgn0033901	O-fut1	-0.257654	4.29662	72.9915	2.56839e-13	3.69279e-13	1.71206e-12	FALSE
FBgn0284221	Sema5c	0.235855	5.1765	72.9286	2.61427e-13	3.75658e-13	1.74164e-12	FALSE
FBgn0040609	CG3348	-1.25018	4.47856	72.9043	2.63256e-13	3.78068e-13	1.75281e-12	TRUE
FBgn0265633	lncRNA:CR44440	1.4385	-1.1373	73.0008	2.63648e-13	3.78412e-13	1.7544e-12	TRUE
FBgn0023512	eIF2Bepsilon	-0.230536	4.93958	72.8293	2.68883e-13	3.85703e-13	1.78821e-12	FALSE
FBgn0014454	Acp1	0.881798	1.62326	72.8327	2.6939e-13	3.86206e-13	1.79054e-12	FALSE
FBgn0263093	CR43361	0.428127	3.41994	72.7628	2.74084e-13	3.92709e-13	1.82069e-12	FALSE
FBgn0027081	ThrRS	-0.194145	6.83871	72.7369	2.76012e-13	3.95244e-13	1.83244e-12	FALSE
FBgn0036761	MED19	-0.244291	4.95773	72.683	2.80262e-13	4.01098e-13	1.85958e-12	FALSE
FBgn0037834	Art1	0.265464	4.68483	72.6799	2.8051e-13	4.01221e-13	1.86015e-12	FALSE
FBgn0032870	CG2608	0.237416	4.58132	72.634	2.84185e-13	4.06245e-13	1.88344e-12	FALSE
FBgn0032178	Spn31A	0.312017	3.41669	72.5544	2.90761e-13	4.15405e-13	1.92591e-12	FALSE
FBgn0039909	ND-49	0.154636	8.13993	72.5149	2.93942e-13	4.19708e-13	1.94586e-12	FALSE
FBgn0050394	CG30394	-0.222001	4.58948	72.4771	2.97119e-13	4.24001e-13	1.96577e-12	FALSE
FBgn0275436	PheRS-m	-0.183433	5.5037	72.4218	3.01821e-13	4.30463e-13	1.99573e-12	FALSE
FBgn0028375	heix	-0.276851	4.25675	72.3832	3.05181e-13	4.35006e-13	2.01679e-12	FALSE
FBgn0263344	asRNA:CR43425	0.798575	0.948289	72.2881	3.15843e-13	4.49945e-13	2.08605e-12	FALSE
FBgn0036094	CG14153	0.51444	3.3781	72.2473	3.17266e-13	4.51714e-13	2.09425e-12	FALSE
FBgn0033677	CG8321	-0.289143	5.44424	72.2058	3.20923e-13	4.56658e-13	2.11717e-12	FALSE
FBgn0035785	ppk26	0.626802	1.11594	72.2051	3.22521e-13	4.5867e-13	2.1265e-12	FALSE
FBgn0264554	asRNA:CR43933	0.679404	3.25145	72.16	3.25271e-13	4.62314e-13	2.1434e-12	FALSE
FBgn0283438	CG46280	0.155189	6.01374	72.1443	3.26585e-13	4.63917e-13	2.15083e-12	FALSE
FBgn0052698	CARPB	0.44527	6.03636	72.1105	3.29738e-13	4.68128e-13	2.17035e-12	FALSE
FBgn0050342	Prp38	-0.266763	4.12949	72.0318	3.37259e-13	4.78533e-13	2.21859e-12	FALSE
FBgn0034177	AsnRS-m	-0.449208	2.81825	72.0048	3.40004e-13	4.82151e-13	2.23536e-12	FALSE
FBgn0034049	bdg	0.207293	4.9771	71.8922	3.50884e-13	4.97297e-13	2.30558e-12	FALSE
FBgn0037339	Pi4KIIalpha	-0.166118	6.04022	71.8802	3.5208e-13	4.98707e-13	2.31212e-12	FALSE
FBgn0261403	sxc	0.183496	7.45077	71.8632	3.53795e-13	5.00851e-13	2.32206e-12	FALSE
FBgn0033258	uno	-0.409075	2.38645	71.856	3.54839e-13	5.02042e-13	2.32758e-12	FALSE
FBgn0014018	Rel	0.222156	7.2449	71.784	3.61871e-13	5.11699e-13	2.37236e-12	FALSE
FBgn0085351	inaF-A	-0.640275	5.60636	71.7447	3.65956e-13	5.17181e-13	2.39777e-12	FALSE
FBgn0050051	Tmem18	-0.396251	2.60657	71.5972	3.81951e-13	5.39478e-13	2.50115e-12	FALSE
FBgn0035024	CG11414	-0.221967	5.62474	71.5809	3.83455e-13	5.41295e-13	2.50957e-12	FALSE
FBgn0085452	CG34423	-0.624009	3.87991	71.5325	3.88877e-13	5.48637e-13	2.54361e-12	FALSE
FBgn0267803	asRNA:CR46128	-0.571596	1.93589	71.4278	4.0124e-13	5.65758e-13	2.62299e-12	FALSE
FBgn0031977	baf	0.329057	4.91808	71.3509	4.09498e-13	5.77074e-13	2.67545e-12	FALSE
FBgn0029664	CG10802	-0.278484	4.65885	71.3443	4.10283e-13	5.77853e-13	2.67906e-12	FALSE
FBgn0036116	CG7888	0.228118	7.1135	71.3378	4.11039e-13	5.78588e-13	2.68247e-12	FALSE
FBgn0027508	Tnks	-0.310441	6.20389	71.3264	4.1238e-13	5.80126e-13	2.6896e-12	FALSE
FBgn0013688	mt:srRNA	0.90982	6.14384	71.3234	4.12727e-13	5.80126e-13	2.6896e-12	FALSE
FBgn0010747	Srp54k	-0.257136	6.28491	71.3225	4.12832e-13	5.80126e-13	2.6896e-12	FALSE
FBgn0264075	tgo	0.24476	5.21669	71.2778	4.18153e-13	5.87271e-13	2.72272e-12	FALSE
FBgn0035770	pst	0.434741	9.57122	71.2581	4.20503e-13	5.90237e-13	2.73648e-12	FALSE
FBgn0083124	Uhg4	-0.397911	4.4267	71.2284	4.24125e-13	5.94986e-13	2.75849e-12	FALSE
FBgn0028490	CG31705	0.275967	9.19136	71.2138	4.25873e-13	5.96954e-13	2.76762e-12	FALSE
FBgn0259918	inaF-B	-0.60997	7.81668	71.2127	4.26009e-13	5.96954e-13	2.76762e-12	FALSE
FBgn0265974	ttv	0.266594	5.57596	71.1756	4.30552e-13	6.02979e-13	2.79555e-12	FALSE
FBgn0030055	Rubicon	-0.212713	5.18357	71.1677	4.31529e-13	6.04006e-13	2.80031e-12	FALSE
FBgn0027579	mino	0.422971	7.57258	71.1536	4.33269e-13	6.06101e-13	2.81002e-12	FALSE
FBgn0033005	CG3107	-0.200211	6.66449	71.0979	4.40231e-13	6.15494e-13	2.85357e-12	FALSE
FBgn0085320	CG34291	-2.18261	2.07249	71.0728	4.48477e-13	6.26317e-13	2.90375e-12	TRUE
FBgn0035192	galene	0.776091	0.970877	71.0559	4.48436e-13	6.26317e-13	2.90375e-12	FALSE
FBgn0037026	CG3634	-0.228866	5.05445	70.924	4.62733e-13	6.45863e-13	2.99437e-12	FALSE
FBgn0284245	eEF1alpha1	-0.483673	12.8885	70.8982	4.66164e-13	6.50286e-13	3.01488e-12	FALSE
FBgn0034532	CG13436	0.850887	0.430979	70.8689	4.77438e-13	6.65639e-13	3.08606e-12	FALSE
FBgn0017577	Mcm5	0.758358	0.829622	70.8175	4.81033e-13	6.70275e-13	3.10755e-12	FALSE
FBgn0030260	CG1537	0.453662	3.3537	70.7417	4.87721e-13	6.79213e-13	3.14899e-12	FALSE
FBgn0033032	kune	0.255172	4.76315	70.7028	4.93041e-13	6.86237e-13	3.18155e-12	FALSE
FBgn0032699	CG10383	0.284666	4.9156	70.6887	4.95036e-13	6.88627e-13	3.19263e-12	FALSE
FBgn0004106	Cdk1	1.18634	-0.926265	71.1848	5.06705e-13	7.04465e-13	3.26606e-12	TRUE
FBgn0004858	elB	0.210016	5.09106	70.5755	5.114e-13	7.10595e-13	3.29448e-12	FALSE
FBgn0011604	Iswi	-0.221312	5.71292	70.5735	5.11691e-13	7.10601e-13	3.29451e-12	FALSE
FBgn0040079	pkaap	0.158968	5.48103	70.5576	5.14031e-13	7.13452e-13	3.30773e-12	FALSE
FBgn0286070	cnk	-0.239426	5.49583	70.555	5.14408e-13	7.13576e-13	3.3083e-12	FALSE
FBgn0031800	CG9497	0.429581	6.19336	70.437	5.32154e-13	7.3778e-13	3.42052e-12	FALSE
FBgn0030869	Socs16D	-0.220405	6.55592	70.4176	5.35129e-13	7.41492e-13	3.43773e-12	FALSE
FBgn0033413	prel	-0.144962	6.83915	70.384	5.40336e-13	7.48288e-13	3.46924e-12	FALSE
FBgn0039487	gb	0.345675	4.41382	70.3814	5.40785e-13	7.48494e-13	3.47019e-12	FALSE
FBgn0025525	bab2	0.263976	5.12683	70.3737	5.41943e-13	7.49678e-13	3.47568e-12	FALSE
FBgn0033906	ReepB	0.331602	7.05968	70.3565	5.44614e-13	7.52953e-13	3.49087e-12	FALSE
FBgn0265046	CG44163	1.14535	-0.496445	70.7577	5.45882e-13	7.53866e-13	3.4951e-12	TRUE
FBgn0002872	mu2	-0.365519	2.937	70.351	5.45747e-13	7.53866e-13	3.4951e-12	FALSE
FBgn0002441	l(3)mbt	-0.218185	5.65634	70.3315	5.48547e-13	7.57127e-13	3.51021e-12	FALSE
FBgn0030241	feo	0.968171	0.0875335	70.3545	5.63495e-13	7.77326e-13	3.60386e-12	FALSE
FBgn0032399	CG6785	-0.757202	1.31042	70.2464	5.64302e-13	7.77575e-13	3.60502e-12	FALSE
FBgn0011336	Stt3B	0.245807	6.72667	70.2337	5.64219e-13	7.77575e-13	3.60502e-12	FALSE
FBgn0260812	inaF-D	-0.603791	7.5317	70.2223	5.66068e-13	7.79577e-13	3.6143e-12	FALSE
FBgn0050022	CG30022	0.326774	4.64986	70.1964	5.70318e-13	7.84993e-13	3.63941e-12	FALSE
FBgn0031868	Rat1	0.263464	4.61387	70.1609	5.76173e-13	7.92613e-13	3.67474e-12	FALSE
FBgn0035575	CG7509	0.729043	3.40808	70.1508	5.78033e-13	7.94732e-13	3.68456e-12	FALSE
FBgn0001185	her	-0.240012	4.70637	70.1451	5.78801e-13	7.95347e-13	3.68741e-12	FALSE
FBgn0011746	ana	0.346694	4.53885	70.1104	5.84639e-13	8.02925e-13	3.72255e-12	FALSE
FBgn0030065	CG12075	0.31099	5.71817	70.1048	5.85553e-13	8.03736e-13	3.72631e-12	FALSE
FBgn0003459	stwl	0.303632	3.78484	69.9822	6.06763e-13	8.32389e-13	3.85915e-12	FALSE
FBgn0003607	Su(var)205	-0.226601	6.1257	69.9048	6.20315e-13	8.5051e-13	3.94316e-12	FALSE
FBgn0035710	SP1173	-0.245964	6.05283	69.8489	6.30391e-13	8.63848e-13	4.005e-12	FALSE
FBgn0013699	mt:tRNA:Leu-TAA	1.1959	2.59454	69.8447	6.31797e-13	8.651e-13	4.0108e-12	TRUE
FBgn0031012	CG8051	0.515262	4.3981	69.8404	6.32001e-13	8.651e-13	4.0108e-12	FALSE
FBgn0261705	CG42741	0.445228	2.41922	69.8359	6.33308e-13	8.66411e-13	4.01688e-12	FALSE
FBgn0286051	Rexo5	-0.217349	4.99143	69.802	6.38985e-13	8.73697e-13	4.05066e-12	FALSE
FBgn0032382	Mal-B2	0.32464	7.2793	69.745	6.49591e-13	8.8771e-13	4.11563e-12	FALSE
FBgn0050010	CG30010	0.447461	2.6195	69.7386	6.51244e-13	8.89478e-13	4.12383e-12	FALSE
FBgn0082989	snoRNA:Psi28S-2442a	1.30573	-1.46265	68.4516	6.52532e-13	8.90748e-13	4.12972e-12	TRUE
FBgn0038202	CG12402	0.333499	4.10487	69.727	6.53084e-13	8.91012e-13	4.13094e-12	FALSE
FBgn0023550	FarO	-1.1879	0.67238	69.7903	6.55728e-13	8.94128e-13	4.14538e-12	TRUE
FBgn0038837	KaiR1D	0.331514	4.96818	69.7047	6.572e-13	8.95643e-13	4.15241e-12	FALSE
FBgn0036993	CG5910	0.338877	4.82098	69.6772	6.62454e-13	9.02308e-13	4.18331e-12	FALSE
FBgn0030792	CG4789	-0.27509	5.46221	69.6605	6.65647e-13	9.0616e-13	4.20117e-12	FALSE
FBgn0022213	Cse1	0.23026	4.83693	69.5922	6.78927e-13	9.23732e-13	4.28264e-12	FALSE
FBgn0265191	Gyg	0.210616	6.79866	69.5781	6.81682e-13	9.26972e-13	4.29766e-12	FALSE
FBgn0038195	CG3061	-0.175503	7.20197	69.5067	6.95902e-13	9.45791e-13	4.38491e-12	FALSE
FBgn0010830	l(3)04053	-0.260907	4.86728	69.442	7.0906e-13	9.63146e-13	4.46537e-12	FALSE
FBgn0026570	CG5704	0.565726	2.43975	69.4228	7.13607e-13	9.68793e-13	4.49155e-12	FALSE
FBgn0038108	CG7518	-0.285203	7.05866	69.4148	7.14646e-13	9.69674e-13	4.49563e-12	FALSE
FBgn0032166	CG4619	0.244053	4.77821	69.3782	7.2228e-13	9.79496e-13	4.54117e-12	FALSE
FBgn0261703	gce	0.274695	6.52795	69.3614	7.2578e-13	9.83705e-13	4.56068e-12	FALSE
FBgn0086779	step	0.174225	5.7035	69.2946	7.39955e-13	1.00237e-12	4.64722e-12	FALSE
FBgn0033608	CG13220	0.381202	5.50296	69.2781	7.43516e-13	1.00665e-12	4.66704e-12	FALSE
FBgn0034505	CG16739	-1.29347	0.411826	69.3585	7.48988e-13	1.0135e-12	4.69883e-12	TRUE
FBgn0065101	sncRNA:204	0.441329	2.56526	69.2334	7.53732e-13	1.01937e-12	4.72601e-12	FALSE
FBgn0034511	GNBP-like3	-1.42615	4.91141	69.2228	7.55568e-13	1.02129e-12	4.73495e-12	TRUE
FBgn0031356	CG17660	0.203603	5.5376	69.1955	7.61522e-13	1.02878e-12	4.76966e-12	FALSE
FBgn0016641	PTP-ER	-0.277872	6.29	69.1637	7.68572e-13	1.03774e-12	4.8112e-12	FALSE
FBgn0026196	nop5	0.451534	5.51592	69.1364	7.74669e-13	1.0454e-12	4.84673e-12	FALSE
FBgn0030520	Pdcd4	-0.236304	7.63694	69.127	7.76772e-13	1.0471e-12	4.85462e-12	FALSE
FBgn0036844	Mkp3	0.300343	6.23461	69.1272	7.76738e-13	1.0471e-12	4.85462e-12	FALSE
FBgn0031998	SLC5A11	-0.333	6.28385	69.1126	7.80043e-13	1.05094e-12	4.87241e-12	FALSE
FBgn0039213	atl	0.181382	7.31317	69.0938	7.84286e-13	1.05609e-12	4.89626e-12	FALSE
FBgn0004619	GluRIA	0.256073	5.04537	69.0909	7.84954e-13	1.05641e-12	4.89777e-12	FALSE
FBgn0010215	alpha-Cat	-0.202616	6.89048	69.0602	7.91965e-13	1.06527e-12	4.93884e-12	FALSE
FBgn0002989	okr	-0.383435	2.72246	69.0315	7.99077e-13	1.07425e-12	4.98049e-12	FALSE
FBgn0033135	Tsp42En	0.394736	3.14799	69.0246	8.00496e-13	1.07558e-12	4.98664e-12	FALSE
FBgn0037942	CG14721	0.312347	4.07004	68.9884	8.08798e-13	1.08615e-12	5.03563e-12	FALSE
FBgn0284247	ds	-0.358567	4.10233	68.9375	8.20827e-13	1.10171e-12	5.10776e-12	FALSE
FBgn0034436	CG11961	-0.33608	5.50684	68.9043	8.28645e-13	1.11115e-12	5.15154e-12	FALSE
FBgn0003231	ref(2)P	0.204495	8.44416	68.9038	8.28758e-13	1.11115e-12	5.15154e-12	FALSE
FBgn0029928	CG3032	-0.678685	1.20059	68.9083	8.31133e-13	1.11373e-12	5.16352e-12	FALSE
FBgn0037911	CG10898	-0.36783	3.97191	68.8765	8.35519e-13	1.11901e-12	5.18797e-12	FALSE
FBgn0032691	Atac2	-0.316003	3.31698	68.8743	8.36151e-13	1.11925e-12	5.18909e-12	FALSE
FBgn0039594	snu	0.183419	8.40389	68.8638	8.38431e-13	1.1217e-12	5.20044e-12	FALSE
FBgn0017430	Nelf-E	-0.276903	3.92274	68.8496	8.42068e-13	1.12595e-12	5.22019e-12	FALSE
FBgn0031302	CG14340	0.508703	2.18746	68.8168	8.50919e-13	1.13718e-12	5.27222e-12	FALSE
FBgn0030739	SWIP	-0.263189	3.79762	68.7699	8.61805e-13	1.15111e-12	5.33679e-12	FALSE
FBgn0019940	Rh6	-0.506043	8.62057	68.7657	8.62665e-13	1.15164e-12	5.33925e-12	FALSE
FBgn0039101	CG16710	-2.26257	-1.47337	63.279	8.68974e-13	1.15943e-12	5.37541e-12	TRUE
FBgn0038376	Hmt-1	0.171552	6.13384	68.7091	8.76968e-13	1.1691e-12	5.4202e-12	FALSE
FBgn0261461	RhoGAP18B	0.185288	6.50332	68.7084	8.77157e-13	1.1691e-12	5.4202e-12	FALSE
FBgn0261004	asl	0.569673	1.7666	68.679	8.86371e-13	1.18059e-12	5.47347e-12	FALSE
FBgn0035839	CG7550	-0.46566	2.77058	68.673	8.86728e-13	1.18059e-12	5.47347e-12	FALSE
FBgn0085237	CG34208	-1.20307	0.578263	68.7148	8.95935e-13	1.1922e-12	5.52733e-12	TRUE
FBgn0051809	CG31809	0.366018	4.63447	68.5974	9.05962e-13	1.2049e-12	5.5862e-12	FALSE
FBgn0028425	JhI-21	-0.484277	5.70941	68.5787	9.10885e-13	1.2108e-12	5.61355e-12	FALSE
FBgn0264989	CG44140	0.594482	3.84897	68.5213	9.26404e-13	1.23077e-12	5.70613e-12	FALSE
FBgn0265815	lncRNA:CR44604	-2.21934	-1.63184	62.2213	9.28602e-13	1.23303e-12	5.71661e-12	TRUE
FBgn0266489	CG45088	-0.22671	6.25986	68.3519	9.73061e-13	1.29137e-12	5.98711e-12	FALSE
FBgn0032785	CG10026	-0.501809	4.61616	68.3434	9.75504e-13	1.29392e-12	5.99893e-12	FALSE
FBgn0038100	Paip2	-0.298443	5.40852	68.3355	9.77723e-13	1.29618e-12	6.00937e-12	FALSE
FBgn0001987	Gli	0.223263	5.11738	68.2431	1.0044e-12	1.33083e-12	6.17005e-12	FALSE
FBgn0034025	Pgant1	-0.197263	4.76751	68.1755	1.02441e-12	1.35662e-12	6.28958e-12	FALSE
FBgn0011455	ND-SGDH	-0.275577	6.98538	68.1501	1.03203e-12	1.36598e-12	6.33299e-12	FALSE
FBgn0026565	Ass	-0.75138	4.27168	68.1349	1.03672e-12	1.37146e-12	6.3584e-12	FALSE
FBgn0029646	CG14423	-2.25168	-1.67777	63.4512	1.03894e-12	1.37366e-12	6.36862e-12	TRUE
FBgn0011225	jar	0.210377	8.10457	68.108	1.04478e-12	1.38065e-12	6.401e-12	FALSE
FBgn0260634	eIF4G2	-0.417251	6.60783	68.0581	1.06009e-12	1.39959e-12	6.48882e-12	FALSE
FBgn0284252	Letm1	0.155064	7.32966	68.0577	1.06024e-12	1.39959e-12	6.48882e-12	FALSE
FBgn0032935	Atg18b	0.21604	5.42183	68.0367	1.06676e-12	1.40745e-12	6.52528e-12	FALSE
FBgn0051637	CG31637	-0.155132	6.27122	67.954	1.09282e-12	1.44107e-12	6.68112e-12	FALSE
FBgn0024432	Dlc90F	-0.262478	5.43132	67.9518	1.09352e-12	1.44123e-12	6.68188e-12	FALSE
FBgn0087013	Karybeta3	-0.250143	8.6885	67.7931	1.14545e-12	1.50887e-12	6.99546e-12	FALSE
FBgn0264548	lncRNA:CR43927	-0.840249	0.888892	67.8145	1.14759e-12	1.51088e-12	7.00479e-12	FALSE
FBgn0027581	CG6191	-0.225463	6.27831	67.7268	1.16788e-12	1.53677e-12	7.12484e-12	FALSE
FBgn0085290	Targ3	0.893908	0.266576	67.7101	1.19689e-12	1.57412e-12	7.29796e-12	FALSE
FBgn0015025	CkIIalpha-i1	-0.449396	2.16085	67.6393	1.19947e-12	1.57668e-12	7.30986e-12	FALSE
FBgn0051469	Argp	-0.43308	2.69668	67.6137	1.20788e-12	1.5869e-12	7.35723e-12	FALSE
FBgn0032026	CG7627	0.313356	6.00346	67.5362	1.23489e-12	1.62149e-12	7.51761e-12	FALSE
FBgn0004396	CrebA	0.340929	5.17615	67.5345	1.23552e-12	1.62149e-12	7.51761e-12	FALSE
FBgn0032284	CG7294	-1.10481	2.0603	67.5185	1.24367e-12	1.63132e-12	7.56319e-12	TRUE
FBgn0036687	CG6652	-1.03921	0.428377	67.4778	1.28197e-12	1.68067e-12	7.792e-12	TRUE
FBgn0086365	Orct2	0.626064	4.47798	67.3911	1.28863e-12	1.68852e-12	7.82836e-12	FALSE
FBgn0029849	Efr	0.199314	5.43588	67.3854	1.29069e-12	1.69032e-12	7.83673e-12	FALSE
FBgn0000173	ben	-0.23241	7.31449	67.3769	1.29389e-12	1.69361e-12	7.85198e-12	FALSE
FBgn0031460	CG15399	-0.726005	1.44652	67.3643	1.30263e-12	1.70416e-12	7.90086e-12	FALSE
FBgn0037917	wkd	-0.176116	6.36976	67.3347	1.31e-12	1.7129e-12	7.94139e-12	FALSE
FBgn0020407	asun	-0.364986	3.14512	67.2787	1.33221e-12	1.74102e-12	8.07179e-12	FALSE
FBgn0035867	CG13671	-0.232306	4.26219	67.2721	1.33444e-12	1.74302e-12	8.08104e-12	FALSE
FBgn0040717	Nplp4	0.661609	1.70274	67.2687	1.3383e-12	1.74715e-12	8.10018e-12	FALSE
FBgn0052380	SMSr	-0.269713	4.63322	67.2566	1.3404e-12	1.74897e-12	8.10862e-12	FALSE
FBgn0044030	mRpS14	0.388842	3.89145	67.2455	1.34503e-12	1.75408e-12	8.13232e-12	FALSE
FBgn0050187	CG30187	0.552114	1.25019	67.2306	1.35545e-12	1.76675e-12	8.19105e-12	FALSE
FBgn0036695	Papst2	-0.272886	4.33401	67.1577	1.37998e-12	1.79777e-12	8.33488e-12	FALSE
FBgn0043792	CG30427	-0.342093	5.01701	67.1335	1.38972e-12	1.80952e-12	8.38935e-12	FALSE
FBgn0035517	CG1265	0.267238	4.07765	67.0937	1.40628e-12	1.83012e-12	8.48487e-12	FALSE
FBgn0001296	kar	-0.256829	5.99563	67.0627	1.41889e-12	1.84556e-12	8.55646e-12	FALSE
FBgn0032001	CG8360	0.328698	5.6197	66.9956	1.44713e-12	1.88131e-12	8.7222e-12	FALSE
FBgn0039704	neo	0.713344	0.972184	67.0101	1.44936e-12	1.88235e-12	8.727e-12	FALSE
FBgn0031195	CG17600	0.354283	4.06728	66.989	1.4502e-12	1.88235e-12	8.727e-12	FALSE
FBgn0067864	Patj	-0.368026	5.97544	66.9898	1.44961e-12	1.88235e-12	8.727e-12	FALSE
FBgn0028582	lqf	-0.558959	8.39734	66.9356	1.4729e-12	1.9108e-12	8.85892e-12	FALSE
FBgn0052603	CG32603	-0.760695	1.51258	66.8709	1.50536e-12	1.9519e-12	9.04947e-12	FALSE
FBgn0261477	slim	0.171556	6.44853	66.7844	1.53987e-12	1.99561e-12	9.2521e-12	FALSE
FBgn0085350	inaF-C	-0.63726	5.64503	66.7673	1.54767e-12	2.00467e-12	9.29412e-12	FALSE
FBgn0020910	RpL3	-0.280049	10.9105	66.7523	1.55453e-12	2.0125e-12	9.33039e-12	FALSE
FBgn0035771	Sec63	0.261544	7.76361	66.6597	1.59748e-12	2.06702e-12	9.58319e-12	FALSE
FBgn0035777	CG8563	-0.965956	0.973841	66.6683	1.6035e-12	2.07373e-12	9.6143e-12	FALSE
FBgn0038855	Tbc1d22	-0.232228	4.53591	66.6253	1.61381e-12	2.08598e-12	9.67109e-12	FALSE
FBgn0041180	Tep4	-0.282363	8.73316	66.6218	1.61543e-12	2.08699e-12	9.67576e-12	FALSE
FBgn0010278	Ssrp	-0.311313	4.76467	66.5918	1.6298e-12	2.10446e-12	9.75678e-12	FALSE
FBgn0027330	l(1)G0020	0.401505	3.6364	66.5336	1.65839e-12	2.14026e-12	9.92276e-12	FALSE
FBgn0038279	Sdr	0.274974	4.52665	66.5157	1.66682e-12	2.15003e-12	9.96802e-12	FALSE
FBgn0025595	AkhR	-0.425805	4.25817	66.4675	1.69081e-12	2.17984e-12	1.01062e-11	FALSE
FBgn0039451	CG6420	-0.241576	6.09502	66.4601	1.69428e-12	2.18317e-12	1.01217e-11	FALSE
FBgn0035309	CG15879	0.647335	1.39486	66.4443	1.70734e-12	2.19886e-12	1.01944e-11	FALSE
FBgn0010225	Gel	-0.476554	9.77878	66.4275	1.71065e-12	2.20199e-12	1.02089e-11	FALSE
FBgn0283427	FASN1	0.601557	11.4501	66.4051	1.72201e-12	2.21545e-12	1.02714e-11	FALSE
FBgn0267541	lncRNA:CR45881	1.18709	-0.56015	66.7291	1.75154e-12	2.25228e-12	1.04421e-11	TRUE
FBgn0250837	dUTPase	0.511885	2.79797	66.3242	1.76454e-12	2.26783e-12	1.05142e-11	FALSE
FBgn0022724	Taf8	-0.381193	2.47421	66.2678	1.79457e-12	2.30523e-12	1.06876e-11	FALSE
FBgn0035121	Tudor-SN	0.379562	7.13585	66.2145	1.82168e-12	2.33884e-12	1.08434e-11	FALSE
FBgn0032109	CG17005	1.33509	0.298346	66.2258	1.87964e-12	2.41201e-12	1.11826e-11	TRUE
FBgn0036772	CG5290	-0.346733	3.66725	66.1073	1.88076e-12	2.4122e-12	1.11835e-11	FALSE
FBgn0053970	osy	0.310039	7.2764	66.0543	1.91e-12	2.44844e-12	1.13515e-11	FALSE
FBgn0053469	CG33469	1.57298	-1.69142	62.567	1.92236e-12	2.46302e-12	1.14191e-11	TRUE
FBgn0020616	SA1	-0.190702	5.60985	65.9841	1.95013e-12	2.49731e-12	1.15781e-11	FALSE
FBgn0036279	Ncc69	-0.283217	7.02221	65.9539	1.96763e-12	2.51841e-12	1.16759e-11	FALSE
FBgn0033431	CG1827	0.466508	4.36341	65.8901	2.00533e-12	2.56535e-12	1.18935e-11	FALSE
FBgn0030432	CG4404	0.249837	5.87821	65.8833	2.00916e-12	2.56892e-12	1.19101e-11	FALSE
FBgn0015791	Rab14	-0.152986	6.95784	65.8628	2.02138e-12	2.58322e-12	1.19764e-11	FALSE
FBgn0029976	snz	-0.274406	6.54221	65.8529	2.02729e-12	2.58944e-12	1.20052e-11	FALSE
FBgn0033216	CG1946	-1.98266	-1.0753	63.3532	2.03249e-12	2.59475e-12	1.20298e-11	TRUE
FBgn0267540	lncRNA:CR45880	1.36342	-0.979521	65.9912	2.05624e-12	2.62372e-12	1.21642e-11	TRUE
FBgn0024320	Npc1a	0.245648	7.64515	65.7621	2.08256e-12	2.65457e-12	1.23072e-11	FALSE
FBgn0000439	Dfd	0.3059	5.16073	65.7631	2.08198e-12	2.65457e-12	1.23072e-11	FALSE
FBgn0031260	Spp	0.374693	6.06927	65.7571	2.08567e-12	2.65716e-12	1.23192e-11	FALSE
FBgn0034948	PPP1R15	-0.163614	6.42975	65.7544	2.08733e-12	2.65792e-12	1.23227e-11	FALSE
FBgn0003261	Rm62	-0.148143	9.47591	65.7426	2.09464e-12	2.66587e-12	1.23596e-11	FALSE
FBgn0259167	CG42272	0.762608	1.7341	65.733	2.10477e-12	2.67738e-12	1.2413e-11	FALSE
FBgn0026479	Drp1	-0.128875	6.38208	65.6925	2.12597e-12	2.70296e-12	1.25316e-11	FALSE
FBgn0032512	Bdp1	-0.344695	5.43359	65.6775	2.13547e-12	2.71366e-12	1.25811e-11	FALSE
FBgn0010333	Rac1	-0.187124	5.93514	65.6445	2.15643e-12	2.73889e-12	1.26981e-11	FALSE
FBgn0030014	CG15337	-1.28193	0.30512	65.7455	2.16802e-12	2.7522e-12	1.27598e-11	TRUE
FBgn0038262	CG14857	0.871564	0.272567	65.6743	2.17814e-12	2.76363e-12	1.28128e-11	FALSE
FBgn0035085	CG3770	0.98022	-0.0394416	65.7197	2.20131e-12	2.7916e-12	1.29425e-11	FALSE
FBgn0034742	CG4294	-0.428952	6.20038	65.4801	2.26425e-12	2.86996e-12	1.33058e-11	FALSE
FBgn0035398	Cht7	0.596181	1.98663	65.4626	2.27922e-12	2.88746e-12	1.3387e-11	FALSE
FBgn0267976	Tim23	0.27783	6.30742	65.3728	2.33757e-12	2.95987e-12	1.37226e-11	FALSE
FBgn0032363	Dlg5	0.239072	6.30182	65.3311	2.36669e-12	2.99522e-12	1.38865e-11	FALSE
FBgn0038632	CG14301	0.76857	1.01074	65.2734	2.41984e-12	3.06092e-12	1.41911e-11	FALSE
FBgn0036053	iPLA2-VIA	0.224499	6.72272	65.2054	2.45678e-12	3.10606e-12	1.44004e-11	FALSE
FBgn0016059	Sema1b	0.192317	6.52245	65.1951	2.46431e-12	3.11399e-12	1.44372e-11	FALSE
FBgn0041342	Pcyt1	0.168548	7.42718	65.1172	2.52208e-12	3.18538e-12	1.47682e-11	FALSE
FBgn0031865	Nha1	-0.596664	3.99544	65.0862	2.54594e-12	3.21387e-12	1.49003e-11	FALSE
FBgn0000499	dsh	-0.226066	5.57283	65.0759	2.55327e-12	3.2215e-12	1.49356e-11	FALSE
FBgn0039203	Jhbp12	0.425149	3.79353	65.0567	2.56844e-12	3.23899e-12	1.50167e-11	FALSE
FBgn0033033	scaf	0.250232	6.78975	65.0127	2.60177e-12	3.27935e-12	1.52038e-11	FALSE
FBgn0288469	Pex23	-0.303129	6.20586	65.0097	2.60412e-12	3.28065e-12	1.52098e-11	FALSE
FBgn0053193	sav	-0.241474	3.72451	64.9896	2.6203e-12	3.29936e-12	1.52966e-11	FALSE
FBgn0052029	Cpr66D	0.714257	1.6479	64.9947	2.62179e-12	3.29956e-12	1.52975e-11	FALSE
FBgn0038396	CG5013	-0.526026	2.32623	64.9858	2.62506e-12	3.30201e-12	1.53089e-11	FALSE
FBgn0033890	Ctf4	0.695555	1.06613	64.9265	2.68176e-12	3.37162e-12	1.56316e-11	FALSE
FBgn0020251	sfl	0.257672	6.0162	64.9085	2.68381e-12	3.37249e-12	1.56356e-11	FALSE
FBgn0052271	CG32271	-0.479403	3.07008	64.905	2.68763e-12	3.37558e-12	1.565e-11	FALSE
FBgn0020391	Nrk	0.376891	3.11987	64.8999	2.69165e-12	3.37831e-12	1.56626e-11	FALSE
FBgn0052537	CG32537	-0.286563	3.91203	64.8982	2.69253e-12	3.37831e-12	1.56626e-11	FALSE
FBgn0036984	CG13248	-0.216489	5.75445	64.8696	2.71512e-12	3.40494e-12	1.57861e-11	FALSE
FBgn0027561	CG18659	0.155638	6.58547	64.831	2.74653e-12	3.44259e-12	1.59607e-11	FALSE
FBgn0001965	Sos	-0.243846	6.50579	64.8263	2.75035e-12	3.44564e-12	1.59748e-11	FALSE
FBgn0266836	lncRNA:CR45298	-1.30534	-0.592341	64.9866	2.79944e-12	3.50537e-12	1.62517e-11	TRUE
FBgn0024985	Rilpl	-0.224178	7.23518	64.7623	2.80338e-12	3.50745e-12	1.62613e-11	FALSE
FBgn0086908	egg	-0.213107	4.97909	64.7617	2.80392e-12	3.50745e-12	1.62613e-11	FALSE
FBgn0086442	mib2	-0.183924	6.24862	64.6765	2.87606e-12	3.59588e-12	1.66713e-11	FALSE
FBgn0264326	PolE1	0.477409	2.30776	64.6041	2.9414e-12	3.67571e-12	1.70414e-11	FALSE
FBgn0034529	FAM21	-0.318673	4.27646	64.5984	2.94418e-12	3.67734e-12	1.7049e-11	FALSE
FBgn0035482	CG14985	-0.402572	2.57093	64.5888	2.95418e-12	3.68797e-12	1.70983e-11	FALSE
FBgn0263289	scrib	-0.250302	8.4787	64.5847	2.95595e-12	3.68833e-12	1.71e-11	FALSE
FBgn0266311	asRNA:CR44976	1.07589	-0.360025	64.878	2.96758e-12	3.69913e-12	1.715e-11	TRUE
FBgn0036193	CG14135	-0.337479	3.48463	64.5733	2.96676e-12	3.69913e-12	1.715e-11	FALSE
FBgn0005664	Crys	0.79868	1.06876	64.5532	3.00004e-12	3.73771e-12	1.73289e-11	FALSE
FBgn0264492	CkIIalpha	0.187381	6.56886	64.5136	3.01938e-12	3.75991e-12	1.74318e-11	FALSE
FBgn0052820	CG32820	-1.16885	-0.488884	64.7541	3.08749e-12	3.8428e-12	1.78161e-11	TRUE
FBgn0026869	Tdg	0.331606	7.24589	64.4124	3.11205e-12	3.87118e-12	1.79477e-11	FALSE
FBgn0036306	CG10973	-0.318169	4.02023	64.4115	3.11341e-12	3.87118e-12	1.79477e-11	FALSE
FBgn0025712	CG13920	-0.234699	5.16439	64.2775	3.24022e-12	4.02684e-12	1.86694e-11	FALSE
FBgn0052636	lncRNA:CR32636	-1.41867	-0.332397	64.44	3.25729e-12	4.04603e-12	1.87583e-11	TRUE
[truncated: 9,513 more rows]
