# Supplementary material for: Time-Series RNA Sequencing Reveals Temperature-Specific and Temperature-Compensated Circadian Genes in Drosophila
Source: bioRxiv. 2025 Nov 4:2025.11.04.686609. Preprint. [Version 1] doi: 10.1101/2025.11.04.686609 (PMC12637615; doi:10.1101/2025.11.04.686609)
Supplement: Supplement 4 [file media-4.xlsx]

## Sheet: T29.DD_vs_T25.DD.diff.result
geneID	geneName	logFC	logCPM	F	PValue	qvalue	padj	FC2qval0.05
FBgn0013275	Hsp70Aa	1.16008	3.52198	673.297	3.35783e-44	1.61489e-40	3.86553e-40	TRUE
FBgn0013276	Hsp70Ab	1.15354	3.66184	613.375	1.4546e-42	3.49782e-39	8.37269e-39	TRUE
FBgn0051354	Hsp70Bbb	0.914014	2.10438	397.843	3.09079e-35	4.95486e-32	1.18604e-31	FALSE
FBgn0013278	Hsp70Bb	0.85533	2.53963	377.684	2.14873e-34	2.58348e-31	6.18404e-31	FALSE
FBgn0013279	Hsp70Bc	0.851208	2.58772	301.119	8.09203e-31	7.78343e-28	1.86311e-27	FALSE
FBgn0001225	Hsp26	1.08493	3.09474	284.483	5.97872e-30	4.79226e-27	1.14712e-26	TRUE
FBgn0001224	Hsp23	0.673726	4.20497	264.799	7.1693e-29	4.92564e-26	1.17904e-25	FALSE
FBgn0035695	CG10226	-0.397887	6.63406	222.571	2.44841e-26	1.4719e-23	3.52326e-23	FALSE
FBgn0013277	Hsp70Ba	0.981205	-0.0586898	196.818	1.5689e-24	8.38372e-22	2.0068e-21	FALSE
FBgn0263106	DnaJ-1	0.280308	7.35335	184.736	9.29566e-24	4.47058e-21	1.07012e-20	FALSE
FBgn0051781	lncRNA:CR31781	0.507876	6.62624	183.323	1.17856e-23	5.15281e-21	1.23342e-20	FALSE
FBgn0037672	sage	0.734812	2.38243	163.609	3.7184e-22	1.49025e-19	3.56719e-19	FALSE
FBgn0034493	CG8908	0.538883	3.23917	146.274	9.63192e-21	3.56331e-18	8.52944e-18	FALSE
FBgn0028984	Spn88Ea	-0.305183	6.30999	142.813	1.89713e-20	6.51708e-18	1.55998e-17	FALSE
FBgn0026418	Hsp110	0.206871	7.60084	140.47	3.02209e-20	9.68946e-18	2.31935e-17	FALSE
FBgn0001230	Hsp68	0.449818	4.57153	139.784	3.46744e-20	1.04225e-17	2.49483e-17	FALSE
FBgn0046113	GluRIIC	0.537138	3.10538	139.314	3.81452e-20	1.07913e-17	2.58311e-17	FALSE
FBgn0264817	pre-lola-G	0.579257	3.75704	138.222	4.74958e-20	1.26901e-17	3.03762e-17	FALSE
FBgn0013772	Cyp6a8	-0.717427	4.54973	137.273	5.74968e-20	1.45537e-17	3.4837e-17	FALSE
FBgn0003719	tld	0.620211	2.49832	135.578	8.13464e-20	1.9561e-17	4.6823e-17	FALSE
FBgn0034261	HPS4	-0.215587	6.90629	131.041	2.06717e-19	4.73414e-17	1.1332e-16	FALSE
FBgn0259219	CG42319	-0.314374	5.74546	125.723	6.34126e-19	1.38624e-16	3.31821e-16	FALSE
FBgn0024352	Stip1	0.368709	6.41479	111.355	1.51457e-17	3.16698e-15	7.58076e-15	FALSE
FBgn0030481	CG1662	0.265431	5.16321	108.033	3.25801e-17	6.33428e-15	1.51623e-14	FALSE
FBgn0036772	CG5290	0.425655	3.66725	107.989	3.29271e-17	6.33428e-15	1.51623e-14	FALSE
FBgn0035207	Herc4	0.30117	8.18886	106.811	4.33236e-17	8.01373e-15	1.91823e-14	FALSE
FBgn0032156	CG13124	-0.169247	7.94956	106.527	4.63032e-17	8.24767e-15	1.97423e-14	FALSE
FBgn0029882	CG3226	0.334723	5.0931	104.681	7.1502e-17	1.22813e-14	2.93975e-14	FALSE
FBgn0039325	CG10560	-0.436598	6.76378	100.359	2.01086e-16	3.33478e-14	7.98241e-14	FALSE
FBgn0036290	CG10638	0.267715	4.95035	97.575	3.9632e-16	6.35343e-14	1.52081e-13	FALSE
FBgn0036607	CG13059	1.07243	0.888882	93.4871	9.67805e-16	1.50145e-13	3.59399e-13	TRUE
FBgn0001223	Hsp22	1.26525	5.55102	90.2348	2.49313e-15	3.63341e-13	8.69723e-13	TRUE
FBgn0001228	CG4456	1.26525	5.55102	90.2348	2.49313e-15	3.63341e-13	8.69723e-13	TRUE
FBgn0032961	CG1416	0.311703	6.56652	88.9601	3.45641e-15	4.78251e-13	1.14478e-12	FALSE
FBgn0011573	Cdc37	0.217553	5.87284	88.9331	3.48049e-15	4.78251e-13	1.14478e-12	FALSE
FBgn0086558	Ubi-p5E	-0.212508	9.77694	88.0992	4.31626e-15	5.6267e-13	1.34685e-12	FALSE
FBgn0262732	mbf1	0.249853	6.29384	87.9849	4.44584e-15	5.6267e-13	1.34685e-12	FALSE
FBgn0036505	CG7945	0.177482	6.10989	88.0525	4.3688e-15	5.6267e-13	1.34685e-12	FALSE
FBgn0037956	CG6959	-0.220501	5.83061	86.3034	6.88508e-15	8.27814e-13	1.98153e-12	FALSE
FBgn0003559	su(f)	0.199217	5.25338	86.3556	6.79183e-15	8.27814e-13	1.98153e-12	FALSE
FBgn0036257	RhoGAP68F	-0.174311	6.0557	86.0246	7.40585e-15	8.6871e-13	2.07942e-12	FALSE
FBgn0086384	Mer	0.210076	4.97959	84.6776	1.05517e-14	1.20825e-12	2.89217e-12	FALSE
FBgn0035439	CG14961	0.806563	0.924286	84.3105	1.19289e-14	1.33418e-12	3.19361e-12	FALSE
FBgn0036843	Sfxn2	-0.228436	5.3653	83.5306	1.42942e-14	1.5624e-12	3.73989e-12	FALSE
FBgn0044050	Ilp3	0.43456	3.35818	82.938	1.6743e-14	1.78939e-12	4.28323e-12	FALSE
FBgn0032666	CG5758	-0.184063	9.07552	81.7471	2.30108e-14	2.40579e-12	5.75871e-12	FALSE
FBgn0014184	Oda	-0.200497	10.3461	80.9251	2.8706e-14	2.93737e-12	7.03114e-12	FALSE
FBgn0032405	firl	-0.554381	4.33439	79.6961	4.00423e-14	3.95535e-12	9.46787e-12	FALSE
FBgn0086365	Orct2	-0.718858	4.47798	79.6722	4.02993e-14	3.95535e-12	9.46787e-12	FALSE
FBgn0034394	CG15096	-0.628264	7.06807	79.1569	4.63596e-14	4.45916e-12	1.06738e-11	FALSE
FBgn0003512	Sry-delta	0.237892	4.38667	78.7752	5.14534e-14	4.78473e-12	1.14531e-11	FALSE
FBgn0031590	CG3702	-0.192946	6.27607	78.7549	5.17341e-14	4.78473e-12	1.14531e-11	FALSE
FBgn0043575	PGRP-SC2	1.36826	3.02278	78.6839	5.29153e-14	4.80163e-12	1.14936e-11	TRUE
FBgn0034494	CG10444	-0.230956	5.66591	77.836	6.65419e-14	5.92632e-12	1.41857e-11	FALSE
FBgn0030159	CG9689	0.279359	6.38637	77.4459	7.40764e-14	6.47741e-12	1.55049e-11	FALSE
FBgn0037046	CG10581	-0.60604	2.26847	77.2739	7.78019e-14	6.68168e-12	1.59938e-11	FALSE
FBgn0028491	CG2930	-0.273291	5.10082	77.0088	8.35641e-14	7.05065e-12	1.6877e-11	FALSE
FBgn0265993	lncRNA:CR44768	0.883522	0.166337	76.8385	9.44639e-14	7.83288e-12	1.87495e-11	FALSE
FBgn0262473	Tl	-0.168112	6.50922	75.8477	1.15269e-13	9.39604e-12	2.24912e-11	FALSE
FBgn0030263	CG2076	0.192487	7.1697	75.1668	1.39344e-13	1.11692e-11	2.67355e-11	FALSE
FBgn0003741	tra	0.302056	3.92599	75.0204	1.45196e-13	1.14474e-11	2.74015e-11	FALSE
FBgn0036585	CG13071	1.05522	-0.28642	74.5648	1.86438e-13	1.44619e-11	3.46173e-11	TRUE
FBgn0284436	CCT8	0.213996	6.28224	73.6943	2.1059e-13	1.60761e-11	3.84812e-11	FALSE
FBgn0037944	CG6923	0.353423	5.4062	73.5188	2.21274e-13	1.66278e-11	3.98016e-11	FALSE
FBgn0261270	Sps1	0.315128	4.40278	73.0155	2.55118e-13	1.88761e-11	4.51834e-11	FALSE
FBgn0043576	PGRP-SC1a	2.03533	-1.47362	65.4696	2.83823e-13	2.06818e-11	4.95057e-11	TRUE
FBgn0035542	TP53INP	-0.210542	8.66371	71.6431	3.76706e-13	2.70403e-11	6.47259e-11	FALSE
FBgn0288846	unc-45	0.179999	5.3454	70.5065	5.21632e-13	3.68926e-11	8.83091e-11	FALSE
FBgn0037292	plh	-0.487565	3.57928	69.579	6.81751e-13	4.75183e-11	1.13744e-10	FALSE
FBgn0030258	CG1552	-0.355454	6.62658	68.2904	9.90641e-13	6.80616e-11	1.62918e-10	FALSE
FBgn0001186	Hex-A	-0.156117	8.22101	67.67	1.18745e-12	8.04341e-11	1.92534e-10	FALSE
FBgn0035205	Ctr9	0.200551	7.15647	66.6407	1.60644e-12	1.07304e-10	2.56852e-10	FALSE
FBgn0033728	Cpr49Ae	-0.470273	4.86178	66.446	1.70144e-12	1.12092e-10	2.68314e-10	FALSE
FBgn0259203	CG42307	0.193746	3.83004	65.2661	2.41332e-12	1.52716e-10	3.65555e-10	FALSE
FBgn0031048	CG12237	0.22482	5.98619	65.2705	2.40972e-12	1.52716e-10	3.65555e-10	FALSE
FBgn0002909	mus312	0.193746	3.83004	65.2661	2.41332e-12	1.52716e-10	3.65555e-10	FALSE
FBgn0031022	CG12204	0.44808	2.71016	64.6042	2.94075e-12	1.83676e-10	4.39662e-10	FALSE
FBgn0035923	CG6511	0.310507	4.04347	63.7239	3.82562e-12	2.3588e-10	5.64622e-10	FALSE
FBgn0031668	CG31917	0.204875	4.04871	63.4285	4.18096e-12	2.51345e-10	6.0164e-10	FALSE
FBgn0265968	Tfb5	0.204875	4.04871	63.4285	4.18096e-12	2.51345e-10	6.0164e-10	FALSE
FBgn0036770	Prestin	-0.189355	5.45801	63.1875	4.49494e-12	2.66884e-10	6.38837e-10	FALSE
FBgn0267585	lncRNA:dntRL	0.436445	2.10454	63.1157	4.599e-12	2.69733e-10	6.45655e-10	FALSE
FBgn0004516	Gad1	-0.224836	8.20323	63.0292	4.71462e-12	2.73182e-10	6.53913e-10	FALSE
FBgn0025632	CG4313	0.298248	3.68857	62.8852	4.92528e-12	2.81991e-10	6.74998e-10	FALSE
FBgn0039609	Nepl17	0.871683	1.828	61.8613	6.7506e-12	3.81951e-10	9.14269e-10	FALSE
FBgn0033327	PGRP-SC1b	2.29126	-2.17086	55.7541	6.90884e-12	3.86359e-10	9.24821e-10	TRUE
FBgn0032402	PLCXD	-0.323566	6.49753	61.711	7.02957e-12	3.88592e-10	9.30166e-10	FALSE
FBgn0016031	lama	-0.193883	5.9557	61.5081	7.47773e-12	4.08668e-10	9.78222e-10	FALSE
FBgn0051522	CG31522	-0.191183	7.11533	61.4157	7.69128e-12	4.15616e-10	9.94854e-10	FALSE
FBgn0032724	CG10428	0.247971	4.02214	61.1866	8.24958e-12	4.28223e-10	1.02503e-09	FALSE
FBgn0005355	Su(fu)	0.221987	4.40289	61.174	8.28074e-12	4.28223e-10	1.02503e-09	FALSE
FBgn0011589	Elk	0.350063	5.07937	61.2015	8.21091e-12	4.28223e-10	1.02503e-09	FALSE
FBgn0029950	rumpel	-0.349235	5.65684	61.2716	8.03693e-12	4.28223e-10	1.02503e-09	FALSE
FBgn0287586	CG46456	-0.19333	5.95234	60.9852	8.77201e-12	4.44078e-10	1.06298e-09	FALSE
FBgn0035526	CG1316	0.19299	6.34534	61.0132	8.69712e-12	4.44078e-10	1.06298e-09	FALSE
FBgn0036927	Gabat	-0.1749	7.82606	60.9303	8.92048e-12	4.4689e-10	1.06971e-09	FALSE
FBgn0033135	Tsp42En	0.370604	3.14799	60.5922	9.89728e-12	4.89547e-10	1.17182e-09	FALSE
FBgn0266691	lncRNA:CR45181	1.02012	-0.301823	60.8371	9.97555e-12	4.89547e-10	1.17182e-09	TRUE
FBgn0037081	barc	0.14725	5.81029	60.0322	1.17515e-11	5.68027e-10	1.35968e-09	FALSE
FBgn0039544	CG12877	0.225721	4.48435	60.0092	1.18357e-11	5.68027e-10	1.35968e-09	FALSE
FBgn0264822	asRNA:CR44030	0.311932	4.18445	59.9839	1.19291e-11	5.68027e-10	1.35968e-09	FALSE
FBgn0029814	CG15765	-0.212681	8.06163	59.18	1.52884e-11	7.20853e-10	1.7255e-09	FALSE
FBgn0003071	Pfk	-0.154136	8.11589	58.8394	1.69912e-11	7.93361e-10	1.89906e-09	FALSE
FBgn0036566	ClC-c	-0.145463	7.09482	58.2024	2.07142e-11	9.57896e-10	2.2929e-09	FALSE
FBgn0051092	LpR2	-0.203342	6.85962	58.0029	2.20443e-11	1.0097e-09	2.41689e-09	FALSE
FBgn0037447	Neurochondrin	-0.264924	5.3938	57.9663	2.22979e-11	1.01168e-09	2.42163e-09	FALSE
FBgn0027791	O-fut2	0.302651	3.75876	57.6794	2.43936e-11	1.09642e-09	2.62448e-09	FALSE
FBgn0038194	Cyp6d5	-0.293931	8.4122	57.4199	2.64539e-11	1.17801e-09	2.81979e-09	FALSE
FBgn0052091	CG32091	-0.318404	5.34949	56.6999	3.31706e-11	1.46356e-09	3.5033e-09	FALSE
FBgn0029663	CG10804	-0.246593	5.87078	56.2264	3.85155e-11	1.68394e-09	4.03082e-09	FALSE
FBgn0034802	CNBP	-0.164337	8.41267	56.107	3.99972e-11	1.73297e-09	4.14818e-09	FALSE
FBgn0037560	CR18228	0.297531	4.62269	55.9956	4.14341e-11	1.7792e-09	4.25884e-09	FALSE
FBgn0034267	CG4984	0.252853	3.06939	55.8102	4.39511e-11	1.87057e-09	4.47757e-09	FALSE
FBgn0032727	Bhmt	-0.239617	4.43719	55.706	4.54173e-11	1.91602e-09	4.58635e-09	FALSE
FBgn0034487	Efhc1.2	0.766393	-0.145276	55.372	5.33779e-11	2.19412e-09	5.25202e-09	FALSE
FBgn0004362	HmgD	-0.196128	5.79733	55.2334	5.27716e-11	2.19412e-09	5.25202e-09	FALSE
FBgn0265767	zyd	-0.165724	6.5501	55.2042	5.32646e-11	2.19412e-09	5.25202e-09	FALSE
FBgn0038037	Cyp9f2	-0.254439	7.79388	54.6396	6.37757e-11	2.5993e-09	6.22191e-09	FALSE
FBgn0035280	Cpr62Bb	-0.448868	3.83242	54.2684	7.18346e-11	2.90316e-09	6.94924e-09	FALSE
FBgn0262947	lncRNA:CR43266	0.263298	3.42771	53.9901	7.85431e-11	3.14782e-09	7.5349e-09	FALSE
FBgn0021895	ytr	0.127703	6.66371	53.9531	7.94651e-11	3.15845e-09	7.56035e-09	FALSE
FBgn0085320	CG34291	1.28677	2.07249	53.7329	8.59488e-11	3.38816e-09	8.11019e-09	TRUE
FBgn0035087	CG2765	-0.20776	7.22105	53.6446	8.77521e-11	3.43112e-09	8.21302e-09	FALSE
FBgn0262871	lute	-0.218754	6.3079	53.3299	9.71181e-11	3.76671e-09	9.01632e-09	FALSE
FBgn0037810	sle	0.26952	4.25695	53.0081	1.07764e-10	4.11845e-09	9.85827e-09	FALSE
FBgn0037934	CG6830	-0.268286	4.77909	52.9986	1.08089e-10	4.11845e-09	9.85827e-09	FALSE
FBgn0264571	lncRNA:CR43943	0.638386	0.927551	53.0048	1.08756e-10	4.11845e-09	9.85827e-09	FALSE
FBgn0262631	lncRNA:CR43148	0.350227	2.69998	52.8196	1.1458e-10	4.3051e-09	1.03051e-08	FALSE
FBgn0003159	CG2841	-0.169241	6.32656	52.6764	1.19972e-10	4.47275e-09	1.07063e-08	FALSE
FBgn0020372	TM4SF	-0.304323	7.24712	52.5924	1.23284e-10	4.56087e-09	1.09173e-08	FALSE
FBgn0039925	Kif3C	-0.48319	3.3795	52.1892	1.40564e-10	5.16045e-09	1.23525e-08	FALSE
FBgn0029506	Tsp42Ee	-0.184181	7.51881	52.1307	1.43233e-10	5.21858e-09	1.24916e-08	FALSE
FBgn0046222	Wdr33	0.191429	4.82325	51.9754	1.50663e-10	5.44802e-09	1.30408e-08	FALSE
FBgn0039890	Abcd1	-0.158592	7.40809	51.9427	1.52278e-10	5.46533e-09	1.30823e-08	FALSE
FBgn0015546	spel1	-0.232302	4.33695	51.814	1.58813e-10	5.65765e-09	1.35426e-08	FALSE
FBgn0034480	CG16898	0.74272	3.33814	51.6222	1.69108e-10	5.9801e-09	1.43145e-08	FALSE
FBgn0039915	Gat	-0.326569	7.53615	51.5188	1.74869e-10	6.13868e-09	1.46941e-08	FALSE
FBgn0266489	CG45088	0.195748	6.25986	51.4884	1.76615e-10	6.15507e-09	1.47333e-08	FALSE
FBgn0027581	CG6191	0.194528	6.27831	50.9331	2.11852e-10	7.32996e-09	1.75456e-08	FALSE
FBgn0029935	CG4615	-0.187723	5.36455	50.7541	2.24684e-10	7.71841e-09	1.84755e-08	FALSE
FBgn0266917	Sf3a1	0.16057	5.05795	50.5414	2.40969e-10	8.21912e-09	1.9674e-08	FALSE
FBgn0034793	asrij	0.274709	4.59336	50.3052	2.6048e-10	8.82206e-09	2.11172e-08	FALSE
FBgn0264385	lncRNA:CR43837	0.461861	1.63392	50.1569	2.73997e-10	9.21496e-09	2.20577e-08	FALSE
FBgn0038839	Ktl	-0.170187	7.02268	50.0202	2.86165e-10	9.55736e-09	2.28773e-08	FALSE
FBgn0022023	eIF3h	0.229947	7.66875	49.9262	2.95202e-10	9.7912e-09	2.3437e-08	FALSE
FBgn0032585	Nepl8	1.66907	-2.05888	48.2251	3.05261e-10	1.00555e-08	2.40696e-08	TRUE
FBgn0039848	Loxl1	0.448695	1.72454	49.7277	3.15708e-10	1.03289e-08	2.4724e-08	FALSE
FBgn0015714	Cyp6a17	-0.254338	6.57728	49.6597	3.22432e-10	1.04775e-08	2.50799e-08	FALSE
FBgn0030364	Lsm12a	0.153157	5.66928	49.587	3.30295e-10	1.0661e-08	2.55192e-08	FALSE
FBgn0031801	CG9498	-0.254834	6.56524	49.5452	3.34901e-10	1.06914e-08	2.55917e-08	FALSE
FBgn0013308	Odc2	-0.800143	1.88918	49.5503	3.3568e-10	1.06914e-08	2.55917e-08	FALSE
FBgn0032857	CG10947	-0.239358	5.28667	49.4979	3.40202e-10	1.07641e-08	2.57658e-08	FALSE
FBgn0267798	lncRNA:CR46123	0.402054	2.83672	49.4389	3.47064e-10	1.09094e-08	2.61137e-08	FALSE
FBgn0014906	Hydr2	-0.219201	6.83844	49.2302	3.71825e-10	1.16119e-08	2.77951e-08	FALSE
FBgn0036186	CG6071	0.526163	1.45578	49.1014	3.8933e-10	1.20801e-08	2.89159e-08	FALSE
FBgn0003209	raw	-0.155481	6.73029	49.032	3.97167e-10	1.20837e-08	2.89246e-08	FALSE
FBgn0024315	Picot	-0.127383	7.29015	49.0354	3.96715e-10	1.20837e-08	2.89246e-08	FALSE
FBgn0035231	Pcyt2	-0.314898	6.13091	49.0144	3.99497e-10	1.20837e-08	2.89246e-08	FALSE
FBgn0015245	Hsp60A	0.166637	8.90217	49.0634	3.93042e-10	1.20837e-08	2.89246e-08	FALSE
FBgn0050359	Mal-A5	-0.178686	6.85497	48.9025	4.14674e-10	1.24644e-08	2.98358e-08	FALSE
FBgn0287186	scro	-0.217009	5.00365	48.8509	4.21864e-10	1.26017e-08	3.01646e-08	FALSE
FBgn0033317	CG8635	0.188709	5.60772	48.7797	4.32002e-10	1.28249e-08	3.06988e-08	FALSE
FBgn0050145	Obp57e	0.996255	-0.846598	47.0826	4.67709e-10	1.37998e-08	3.30323e-08	FALSE
FBgn0029723	Proc-R	-0.188044	4.90461	48.4801	4.77466e-10	1.39407e-08	3.33697e-08	FALSE
FBgn0030576	CG15890	-0.239728	4.7173	48.475	4.78283e-10	1.39407e-08	3.33697e-08	FALSE
FBgn0051793	CG31793	-0.188908	5.22255	48.3153	5.04511e-10	1.46166e-08	3.49875e-08	FALSE
FBgn0034936	Stoml2	0.192532	5.33225	48.2523	5.15265e-10	1.48388e-08	3.55193e-08	FALSE
FBgn0052636	lncRNA:CR32636	0.865045	-0.332397	47.9882	5.83134e-10	1.66933e-08	3.99586e-08	FALSE
FBgn0278608	Dsp1	-0.1927	7.01846	47.769	6.05965e-10	1.72443e-08	4.12774e-08	FALSE
FBgn0261575	tobi	0.691304	2.66136	47.5975	6.42235e-10	1.81689e-08	4.34907e-08	FALSE
FBgn0267913	asRNA:CR46194	-0.188003	6.24828	47.5756	6.46687e-10	1.81879e-08	4.35361e-08	FALSE
FBgn0033638	atos	-0.234014	7.12087	47.4887	6.65874e-10	1.86186e-08	4.45671e-08	FALSE
FBgn0266898	lncRNA:CR45358	1.02798	-1.33157	45.8895	7.3468e-10	2.04238e-08	4.8888e-08	TRUE
FBgn0069973	CG40485	-0.255172	6.46029	47.16	7.43933e-10	2.05621e-08	4.92193e-08	FALSE
FBgn0039324	CG10553	-0.453168	5.81614	46.8949	8.13662e-10	2.23609e-08	5.3525e-08	FALSE
FBgn0263776	CG43693	-0.178798	6.91559	46.7945	8.41777e-10	2.30021e-08	5.50598e-08	FALSE
FBgn0038107	CG17327	0.219829	3.72107	46.4099	9.59173e-10	2.58235e-08	6.18133e-08	FALSE
FBgn0033483	egr	-0.182362	5.16493	46.4035	9.61135e-10	2.58235e-08	6.18133e-08	FALSE
FBgn0265083	CG44194	0.219829	3.72107	46.4099	9.59173e-10	2.58235e-08	6.18133e-08	FALSE
FBgn0265050	asRNA:CR44165	-1.59056	-0.810444	45.4464	9.96011e-10	2.66119e-08	6.37005e-08	TRUE
FBgn0036995	atk	-0.686678	4.48728	46.2487	1.01307e-09	2.69182e-08	6.44337e-08	FALSE
FBgn0003742	tra2	0.180683	4.41277	46.0743	1.07497e-09	2.8406e-08	6.7995e-08	FALSE
FBgn0260789	mxc	0.271777	4.41951	45.9397	1.12543e-09	2.95768e-08	7.07976e-08	FALSE
FBgn0000357	Cp18	0.696829	0.158362	45.5867	1.31177e-09	3.42865e-08	8.2071e-08	FALSE
FBgn0030799	CG4872	-0.354281	3.91032	45.4374	1.33603e-09	3.4732e-08	8.31375e-08	FALSE
FBgn0035969	CG4476	-0.833641	1.72848	45.3818	1.36366e-09	3.52596e-08	8.44005e-08	FALSE
FBgn0263006	SERCA	-0.157092	10.0638	45.248	1.42541e-09	3.66591e-08	8.77503e-08	FALSE
FBgn0035152	CG3386	0.236168	3.54051	45.2004	1.44907e-09	3.70693e-08	8.87322e-08	FALSE
FBgn0036380	CG8757	0.454132	3.40182	45.0905	1.50475e-09	3.82901e-08	9.16545e-08	FALSE
FBgn0038145	Droj2	0.136637	8.78976	45.0683	1.51596e-09	3.83724e-08	9.18513e-08	FALSE
FBgn0032812	Hakai	0.242084	3.9235	44.9482	1.57992e-09	3.97818e-08	9.52252e-08	FALSE
FBgn0037676	CG8861	-0.244486	5.92339	44.9036	1.60417e-09	4.01821e-08	9.61833e-08	FALSE
FBgn0033917	SmydA-1	0.321177	2.40962	44.8617	1.62815e-09	4.05715e-08	9.71154e-08	FALSE
FBgn0023535	arg	0.615587	3.42884	44.8435	1.6379e-09	4.0604e-08	9.71932e-08	FALSE
FBgn0036057	Hez	0.407864	1.94033	44.7733	1.67933e-09	4.12063e-08	9.86348e-08	FALSE
FBgn0036056	CG6709	0.407864	1.94033	44.7733	1.67933e-09	4.12063e-08	9.86348e-08	FALSE
FBgn0287620	lncRNA:CR46489	0.728589	-0.0612348	44.3669	2.00351e-09	4.89113e-08	1.17078e-07	FALSE
FBgn0011660	Pms2	-0.332301	3.00825	43.9459	2.23233e-09	5.42221e-08	1.29791e-07	FALSE
FBgn0035099	CG6845	0.390631	3.73796	43.852	2.30578e-09	5.57248e-08	1.33388e-07	FALSE
FBgn0267533	asRNA:CR45873	0.339438	1.80127	43.7451	2.39548e-09	5.73568e-08	1.37294e-07	FALSE
FBgn0035243	CG13926	0.290557	3.17176	43.74	2.39716e-09	5.73568e-08	1.37294e-07	FALSE
FBgn0031227	Pus10	0.320935	2.49276	43.6172	2.50204e-09	5.93102e-08	1.4197e-07	FALSE
FBgn0261477	slim	-0.139107	6.44853	43.6143	2.50347e-09	5.93102e-08	1.4197e-07	FALSE
FBgn0032021	CG7781	-0.157147	7.20986	43.3284	2.7649e-09	6.51829e-08	1.56027e-07	FALSE
FBgn0041094	scyl	-0.184086	7.68919	43.2961	2.79611e-09	6.5597e-08	1.57019e-07	FALSE
FBgn0035092	Nplp1	-0.154508	7.13797	43.2704	2.82118e-09	6.58639e-08	1.57657e-07	FALSE
FBgn0010220	Dbp45A	0.178135	4.49472	43.2267	2.86451e-09	6.65524e-08	1.59306e-07	FALSE
FBgn0001220	Hsc70-5	0.177681	8.35577	43.2111	2.87997e-09	6.659e-08	1.59396e-07	FALSE
FBgn0030237	CG15209	-0.213422	7.80621	43.1705	2.92102e-09	6.72159e-08	1.60894e-07	FALSE
FBgn0037678	CG16749	0.552912	1.12028	43.1064	2.9996e-09	6.80475e-08	1.62884e-07	FALSE
FBgn0033351	AIMP1	0.223313	4.56152	43.0995	2.99421e-09	6.80475e-08	1.62884e-07	FALSE
FBgn0029002	miple2	0.352359	2.76856	43.1173	2.97649e-09	6.80475e-08	1.62884e-07	FALSE
FBgn0024314	Plap	0.180152	5.04264	43.0282	3.06945e-09	6.93051e-08	1.65895e-07	FALSE
FBgn0038279	Sdr	-0.224332	4.52665	42.7108	3.42911e-09	7.70641e-08	1.84467e-07	FALSE
FBgn0031145	Ntf-2	0.182582	5.63402	42.6726	3.47512e-09	7.77348e-08	1.86073e-07	FALSE
FBgn0035853	UbcE2M	0.151608	5.48615	42.1659	4.14996e-09	9.24005e-08	2.21178e-07	FALSE
FBgn0036663	CG9674	-0.164675	10.0604	42.1311	4.20088e-09	9.31031e-08	2.22859e-07	FALSE
FBgn0039644	rdog	-0.179794	5.1989	42.104	4.24111e-09	9.35636e-08	2.23962e-07	FALSE
FBgn0031170	Abca3	-0.171452	6.68077	42.0779	4.28016e-09	9.3994e-08	2.24992e-07	FALSE
FBgn0030792	CG4789	0.211647	5.46221	42.0604	4.30647e-09	9.41419e-08	2.25346e-07	FALSE
FBgn0085485	CG34456	0.688693	3.27563	41.9532	4.47416e-09	9.7365e-08	2.33061e-07	FALSE
FBgn0035232	CG12099	-0.103588	7.57253	41.8501	4.6369e-09	1.00452e-07	2.4045e-07	FALSE
FBgn0003716	tkv	-0.137436	6.31973	41.792	4.73271e-09	1.02068e-07	2.44318e-07	FALSE
FBgn0039017	CG6985	0.45368	1.54443	41.7303	4.84521e-09	1.03608e-07	2.48005e-07	FALSE
FBgn0036306	CG10973	0.24959	4.02023	41.7243	4.84721e-09	1.03608e-07	2.48005e-07	FALSE
FBgn0262955	Polr2B	0.143407	6.52993	41.5648	5.12715e-09	1.09107e-07	2.61167e-07	FALSE
FBgn0024889	Kap-alpha1	0.112697	6.684	41.3505	5.52984e-09	1.17158e-07	2.80438e-07	FALSE
FBgn0015037	Cyp4p1	-0.252275	7.22666	40.7813	6.76453e-09	1.42065e-07	3.40058e-07	FALSE
FBgn0052177	Ndfip	-0.126462	5.94145	40.7851	6.75538e-09	1.42065e-07	3.40058e-07	FALSE
FBgn0031081	Nep3	-0.16815	6.50653	40.7426	6.858e-09	1.43401e-07	3.43258e-07	FALSE
FBgn0033349	CG8243	0.151948	5.55943	40.4883	7.50659e-09	1.56284e-07	3.74095e-07	FALSE
FBgn0036619	Cpr72Ec	0.637942	6.80393	40.4279	7.66966e-09	1.58991e-07	3.80574e-07	FALSE
FBgn0033065	Cyp6w1	-0.312747	8.41999	40.4114	7.71468e-09	1.59171e-07	3.81006e-07	FALSE
FBgn0019660	lncRNA:roX2	0.376433	4.27149	40.4007	7.74457e-09	1.59171e-07	3.81006e-07	FALSE
FBgn0013688	mt:srRNA	-0.699481	6.14384	40.3238	7.95923e-09	1.62887e-07	3.89901e-07	FALSE
FBgn0265873	lncRNA:CR44662	0.415904	2.0974	40.0816	8.68511e-09	1.76989e-07	4.23657e-07	FALSE
FBgn0260005	wtrw	-0.15611	7.51875	39.9454	9.10918e-09	1.84848e-07	4.42468e-07	FALSE
FBgn0037657	hyx	0.134797	5.11838	39.8791	9.32779e-09	1.877e-07	4.49295e-07	FALSE
FBgn0030640	CG6294	0.151008	4.80234	39.8897	9.29233e-09	1.877e-07	4.49295e-07	FALSE
FBgn0263336	lncRNA:CR43417	0.399225	3.4903	39.8515	9.42164e-09	1.88799e-07	4.51925e-07	FALSE
FBgn0024236	foi	-0.103812	6.28367	39.8097	9.56198e-09	1.90816e-07	4.56753e-07	FALSE
FBgn0039321	CG10550	-0.187392	7.69436	39.7738	9.68567e-09	1.92485e-07	4.6075e-07	FALSE
FBgn0030641	CG6299	0.149768	4.80577	39.749	9.77177e-09	1.93397e-07	4.62933e-07	FALSE
FBgn0035999	CG3552	0.206605	3.71038	39.7274	9.84883e-09	1.94124e-07	4.64671e-07	FALSE
FBgn0016974	swaPsi	0.940681	-0.871344	39.6358	9.94485e-09	1.95216e-07	4.67286e-07	FALSE
FBgn0031542	CG15414	-0.477439	3.75768	39.5309	1.05671e-08	2.06588e-07	4.94506e-07	FALSE
FBgn0032744	Ttc19	-0.227271	4.44796	39.3039	1.14627e-08	2.2319e-07	5.34246e-07	FALSE
FBgn0039349	Ssadh	-0.150944	7.41638	39.2597	1.16454e-08	2.25833e-07	5.40572e-07	FALSE
FBgn0028527	CG18507	0.25378	6.73816	39.1226	1.22341e-08	2.35351e-07	5.63356e-07	FALSE
FBgn0038168	omd	0.156855	4.87383	39.1259	1.22195e-08	2.35351e-07	5.63356e-07	FALSE
FBgn0011828	Pxn	-0.152033	7.62164	39.039	1.26075e-08	2.41569e-07	5.78239e-07	FALSE
FBgn0000221	brn	0.271854	3.03918	38.9983	1.2796e-08	2.44207e-07	5.84555e-07	FALSE
FBgn0003517	sta	0.24982	10.7987	38.984	1.28595e-08	2.44449e-07	5.85133e-07	FALSE
FBgn0034110	Atg9	-0.152239	5.57611	38.9045	1.32333e-08	2.49584e-07	5.97425e-07	FALSE
FBgn0003149	Prm	0.159968	7.95989	38.9044	1.32334e-08	2.49584e-07	5.97425e-07	FALSE
FBgn0266705	asRNA:CR45195	0.560215	0.989688	38.8537	1.35115e-08	2.53833e-07	6.07595e-07	FALSE
FBgn0033902	eIF3m	0.159608	8.07105	38.7251	1.41171e-08	2.64178e-07	6.32358e-07	FALSE
FBgn0010317	CycJ	0.374493	1.65639	38.6858	1.43327e-08	2.67172e-07	6.39526e-07	FALSE
FBgn0033924	CG8613	-0.1199	6.64649	38.614	1.46948e-08	2.72865e-07	6.53152e-07	FALSE
FBgn0031939	CG13796	-0.243663	3.04465	38.5092	1.52652e-08	2.81461e-07	6.73728e-07	FALSE
FBgn0003162	Pu	-0.218835	6.65146	38.5069	1.52748e-08	2.81461e-07	6.73728e-07	FALSE
FBgn0265815	lncRNA:CR44604	1.00885	-1.63184	36.0563	1.67286e-08	3.07073e-07	7.35037e-07	TRUE
FBgn0029710	CG3568	0.338224	2.31128	38.2267	1.69115e-08	3.0925e-07	7.40248e-07	FALSE
FBgn0043783	CG32444	0.383594	7.76311	38.1274	1.75246e-08	3.18657e-07	7.62764e-07	FALSE
FBgn0259214	PMCA	-0.150893	8.89039	38.122	1.75584e-08	3.18657e-07	7.62764e-07	FALSE
FBgn0025874	Meics	0.233985	3.25742	38.0742	1.78688e-08	3.23071e-07	7.73331e-07	FALSE
FBgn0053113	Rtnl1	-0.138702	9.0671	38.0395	1.80917e-08	3.25877e-07	7.80046e-07	FALSE
FBgn0026015	Top3beta	0.149477	5.24711	37.977	1.85069e-08	3.32111e-07	7.94969e-07	FALSE
FBgn0040923	CG11368	-0.287882	8.38579	37.9032	1.90099e-08	3.39869e-07	8.13539e-07	FALSE
FBgn0030873	CG15814	0.138604	5.44893	37.8826	1.91524e-08	3.41149e-07	8.16603e-07	FALSE
FBgn0267866	CR46154	0.725343	-1.17589	37.7442	1.94526e-08	3.45218e-07	8.26342e-07	FALSE
FBgn0033853	Nadk1a	-0.198641	6.63546	37.7728	1.99328e-08	3.49866e-07	8.37469e-07	FALSE
FBgn0041164	armi	0.24261	2.6467	37.7736	1.99325e-08	3.49866e-07	8.37469e-07	FALSE
FBgn0287594	CG46463	0.24261	2.6467	37.7736	1.99325e-08	3.49866e-07	8.37469e-07	FALSE
FBgn0002948	nod	0.342207	2.63237	37.7238	2.0296e-08	3.54945e-07	8.49628e-07	FALSE
FBgn0085407	Pvf3	-0.180415	6.44415	37.7	2.04674e-08	3.56646e-07	8.53698e-07	FALSE
FBgn0034103	prim	0.44535	1.10367	37.6778	2.06952e-08	3.59314e-07	8.60085e-07	FALSE
FBgn0041181	Tep3	-0.139419	6.03885	37.5204	2.18505e-08	3.75307e-07	8.98367e-07	FALSE
FBgn0038809	CG16953	-0.119753	7.62469	37.528	2.17901e-08	3.75307e-07	8.98367e-07	FALSE
FBgn0031726	Cyp6a16	-1.2259	0.685392	37.6109	2.17019e-08	3.75307e-07	8.98367e-07	TRUE
FBgn0015777	nrv2	-0.228344	8.45963	37.4998	2.20156e-08	3.76798e-07	9.01935e-07	FALSE
FBgn0031632	CG15628	-0.24558	6.3463	37.2671	2.39659e-08	4.08723e-07	9.78355e-07	FALSE
FBgn0262820	CG43191	1.13132	-1.45268	36.9511	2.48587e-08	4.2245e-07	1.01121e-06	TRUE
FBgn0030332	CG9360	-0.223304	5.27578	37.1078	2.5403e-08	4.30181e-07	1.02972e-06	FALSE
FBgn0038873	CG5892	0.868596	-1.09075	35.6591	2.5516e-08	4.30578e-07	1.03067e-06	FALSE
FBgn0035619	Alp10	0.775392	0.518401	37.0741	2.59105e-08	4.35706e-07	1.04294e-06	FALSE
FBgn0034381	List	0.202548	4.91649	36.9706	2.67108e-08	4.47598e-07	1.07141e-06	FALSE
FBgn0250871	pot	-0.131807	5.92622	36.9299	2.71119e-08	4.52743e-07	1.08372e-06	FALSE
FBgn0039101	CG16710	0.99955	-1.47337	35.1165	2.75539e-08	4.58532e-07	1.09758e-06	FALSE
FBgn0032495	CG16820	-0.272092	4.22596	36.7947	2.84905e-08	4.70788e-07	1.12692e-06	FALSE
FBgn0033524	Cyp49a1	0.422036	1.18966	36.79	2.85841e-08	4.70788e-07	1.12692e-06	FALSE
FBgn0013726	pnut	-0.105207	6.57791	36.7933	2.85033e-08	4.70788e-07	1.12692e-06	FALSE
FBgn0025640	CG13369	0.244474	5.61254	36.6078	3.05107e-08	4.9741e-07	1.19064e-06	FALSE
FBgn0028708	Mst85C	0.176708	3.74581	36.6182	3.03977e-08	4.9741e-07	1.19064e-06	FALSE
FBgn0063923	Kaz1-ORFB	-0.391717	4.23965	36.6161	3.0419e-08	4.9741e-07	1.19064e-06	FALSE
FBgn0038799	MFS9	-0.324648	5.594	36.5486	3.11822e-08	5.04933e-07	1.20865e-06	FALSE
FBgn0011836	Taf2	0.169484	4.27596	36.5577	3.10795e-08	5.04933e-07	1.20865e-06	FALSE
FBgn0051663	CG31663	-0.217141	6.0951	36.5215	3.1494e-08	5.08271e-07	1.21664e-06	FALSE
FBgn0033196	HisT	-0.217655	6.85459	36.4887	3.18754e-08	5.12706e-07	1.22726e-06	FALSE
FBgn0004055	uzip	-0.136599	7.18161	36.4768	3.20155e-08	5.13243e-07	1.22854e-06	FALSE
FBgn0050414	CG30414	0.570474	0.375211	36.4593	3.24153e-08	5.17926e-07	1.23975e-06	FALSE
FBgn0265068	asRNA:CR44179	0.241124	4.89364	36.4057	3.28643e-08	5.23361e-07	1.25276e-06	FALSE
FBgn0035888	CG7120	-0.2215	5.23928	36.376	3.32241e-08	5.27345e-07	1.2623e-06	FALSE
FBgn0032006	Pvr	-0.135509	6.63022	36.3264	3.3836e-08	5.3529e-07	1.28132e-06	FALSE
FBgn0038470	CG18213	0.330369	2.22564	36.2664	3.46064e-08	5.45682e-07	1.30619e-06	FALSE
FBgn0035877	CG7083	-0.150182	5.71406	36.2425	3.48982e-08	5.48486e-07	1.3129e-06	FALSE
FBgn0260444	Not10	0.168694	4.65189	36.093	3.68753e-08	5.77672e-07	1.38277e-06	FALSE
FBgn0250869	CG42240	-0.168937	6.31733	35.9603	3.87251e-08	6.04679e-07	1.44741e-06	FALSE
FBgn0052055	CG32055	-0.758667	0.634806	35.9343	3.93048e-08	6.11746e-07	1.46433e-06	FALSE
FBgn0036974	eRF1	0.122824	6.9369	35.8573	4.02269e-08	6.24078e-07	1.49385e-06	FALSE
FBgn0000163	baz	-0.163419	6.50955	35.7925	4.12035e-08	6.37173e-07	1.52519e-06	FALSE
FBgn0267535	asRNA:CR45875	-0.360751	2.45648	35.7835	4.13528e-08	6.37432e-07	1.52581e-06	FALSE
FBgn0034266	CG4975	0.224078	2.7667	35.7564	4.17646e-08	6.41723e-07	1.53608e-06	FALSE
FBgn0033749	achi	0.230895	3.08739	35.6827	4.29178e-08	6.56192e-07	1.57072e-06	FALSE
FBgn0264950	asRNA:CR44119	0.42956	1.33697	35.6818	4.29791e-08	6.56192e-07	1.57072e-06	FALSE
FBgn0002773	Mlc2	0.157962	9.50484	35.5356	4.53132e-08	6.89639e-07	1.65078e-06	FALSE
FBgn0000097	aop	-0.163898	5.55969	35.4703	4.64237e-08	7.04311e-07	1.6859e-06	FALSE
FBgn0036022	CG8329	0.437899	7.64143	35.3853	4.79102e-08	7.24577e-07	1.73441e-06	FALSE
FBgn0037891	Dlst	0.126613	7.77924	35.361	4.83437e-08	7.28841e-07	1.74462e-06	FALSE
FBgn0029573	CG14770	0.662663	-0.268722	35.4209	4.86166e-08	7.30665e-07	1.74898e-06	FALSE
FBgn0028406	Drep4	-0.173011	4.73411	35.2747	4.99184e-08	7.4557e-07	1.78466e-06	FALSE
FBgn0051658	Nnf1b	0.529838	0.388508	35.3336	4.9912e-08	7.4557e-07	1.78466e-06	FALSE
FBgn0267867	CR46155	0.742648	-1.23894	35.1534	5.02678e-08	7.48465e-07	1.79159e-06	FALSE
FBgn0034748	Alkbh8	0.181705	3.69746	35.2354	5.06576e-08	7.5194e-07	1.79991e-06	FALSE
FBgn0034727	mRpS29	0.178926	4.62386	35.2219	5.09065e-08	7.5331e-07	1.80319e-06	FALSE
FBgn0259243	Pka-R1	-0.140354	7.49443	35.1565	5.21602e-08	7.69494e-07	1.84193e-06	FALSE
FBgn0035024	CG11414	0.15419	5.62474	35.0332	5.46077e-08	8.03138e-07	1.92246e-06	FALSE
FBgn0259139	glo	0.122612	6.96665	34.9833	5.56319e-08	8.13228e-07	1.94661e-06	FALSE
FBgn0020251	sfl	-0.19035	6.0162	34.9904	5.54847e-08	8.13228e-07	1.94661e-06	FALSE
FBgn0038925	Cchl	0.164479	6.57555	34.9325	5.66936e-08	8.2374e-07	1.97177e-06	FALSE
FBgn0035816	CG13685	-0.226113	5.58905	34.939	5.65564e-08	8.2374e-07	1.97177e-06	FALSE
FBgn0038421	CG17931	0.195209	4.96111	34.8725	5.79751e-08	8.39822e-07	2.01027e-06	FALSE
FBgn0043364	cbt	-0.173518	6.42646	34.857	5.83099e-08	8.42135e-07	2.0158e-06	FALSE
FBgn0021761	Nup154	0.152233	4.96217	34.8185	5.91533e-08	8.51758e-07	2.03884e-06	FALSE
FBgn0037156	CG11523	0.233761	3.32094	34.7752	6.0124e-08	8.63151e-07	2.06611e-06	FALSE
FBgn0029503	mora	0.264854	3.77953	34.7496	6.0698e-08	8.68798e-07	2.07963e-06	FALSE
FBgn0085212	CG34183	0.304669	2.52725	34.7335	6.10754e-08	8.71606e-07	2.08635e-06	FALSE
FBgn0001145	Gs2	-0.201185	10.3934	34.5892	6.44395e-08	9.16894e-07	2.19476e-06	FALSE
FBgn0265101	Sgt1	0.247828	5.19382	34.5089	6.64016e-08	9.40134e-07	2.25039e-06	FALSE
FBgn0027329	CCT6	0.140552	6.13442	34.5064	6.64638e-08	9.40134e-07	2.25039e-06	FALSE
FBgn0033889	CG6701	-0.130094	6.16284	34.4952	6.67426e-08	9.4131e-07	2.2532e-06	FALSE
FBgn0025682	scf	0.200994	6.31116	34.465	6.74995e-08	9.48695e-07	2.27088e-06	FALSE
FBgn0259917	CG42446	0.204114	4.89685	34.4587	6.76608e-08	9.48695e-07	2.27088e-06	FALSE
FBgn0278598	lncRNA:CR46268	0.196268	3.54337	34.4491	6.79097e-08	9.49418e-07	2.27261e-06	FALSE
FBgn0035181	CG9205	0.138427	5.58675	34.3979	6.92172e-08	9.62103e-07	2.30297e-06	FALSE
FBgn0035825	Tmem43	0.141906	4.6106	34.3997	6.9171e-08	9.62103e-07	2.30297e-06	FALSE
FBgn0034735	CG4610	0.17453	4.35028	34.3152	7.13959e-08	9.89527e-07	2.36862e-06	FALSE
FBgn0083956	ldd	-0.259325	8.55099	34.2053	7.4394e-08	1.02812e-06	2.46099e-06	FALSE
FBgn0000504	dsx	-0.207775	5.44069	34.1597	7.56771e-08	1.04285e-06	2.49626e-06	FALSE
FBgn0037623	CG9801	-0.143475	4.91567	34.1095	7.7115e-08	1.05963e-06	2.53642e-06	FALSE
FBgn0082831	pps	0.232107	6.20352	34.02	7.97481e-08	1.09269e-06	2.61556e-06	FALSE
FBgn0039209	REPTOR	-0.179121	6.86076	33.9899	8.06547e-08	1.10197e-06	2.63778e-06	FALSE
FBgn0031313	CG5080	-0.19087	7.21396	33.9561	8.1685e-08	1.11289e-06	2.6639e-06	FALSE
FBgn0037151	CG7130	0.419331	2.03878	33.9416	8.21707e-08	1.11634e-06	2.67217e-06	FALSE
FBgn0002872	mu2	0.242656	2.937	33.9188	8.28515e-08	1.12242e-06	2.68672e-06	FALSE
FBgn0085438	CG34409	0.284565	2.23571	33.8814	8.40405e-08	1.13533e-06	2.71762e-06	FALSE
FBgn0032281	CG17107	0.435703	2.54555	33.7786	8.73611e-08	1.17688e-06	2.81709e-06	FALSE
FBgn0284243	betaTub56D	0.138176	8.67045	33.7324	8.88521e-08	1.19363e-06	2.85717e-06	FALSE
FBgn0019952	Orct	-0.337888	6.47255	33.6759	9.0761e-08	1.21587e-06	2.91042e-06	FALSE
FBgn0039178	CG6356	-0.219316	6.16065	33.5773	9.41966e-08	1.25839e-06	3.0122e-06	FALSE
FBgn0025454	Cyp6g1	0.389478	6.59083	33.5286	9.59411e-08	1.27815e-06	3.05948e-06	FALSE
FBgn0030367	Cyp311a1	-0.210769	5.17313	33.4531	9.87131e-08	1.31144e-06	3.13919e-06	FALSE
FBgn0030985	Obp18a	-0.237014	5.70291	33.4231	9.9839e-08	1.32275e-06	3.16625e-06	FALSE
FBgn0033928	Arc2	0.343389	2.47679	33.4042	1.00579e-07	1.32889e-06	3.18094e-06	FALSE
FBgn0000042	Act5C	-0.0970166	9.76447	33.3881	1.01166e-07	1.33298e-06	3.19073e-06	FALSE
FBgn0039684	Obp99d	0.411485	2.78543	33.2833	1.05273e-07	1.37823e-06	3.29904e-06	FALSE
FBgn0052195	CG32195	-0.218129	4.04974	33.2782	1.05459e-07	1.37823e-06	3.29904e-06	FALSE
FBgn0041337	Cyp309a2	0.538881	3.47746	33.2859	1.05163e-07	1.37823e-06	3.29904e-06	FALSE
FBgn0028644	beat-Ic	-0.202104	4.73027	33.2411	1.06941e-07	1.39381e-06	3.33633e-06	FALSE
FBgn0264489	CG43897	0.13885	8.46303	33.1903	1.09014e-07	1.41699e-06	3.39182e-06	FALSE
FBgn0011455	ND-SGDH	0.191014	6.98538	32.995	1.17375e-07	1.52155e-06	3.64211e-06	FALSE
FBgn0020503	CLIP-190	-0.0981326	8.28974	32.9821	1.17951e-07	1.5249e-06	3.65013e-06	FALSE
FBgn0043535	Obp57a	-0.240431	5.66523	32.9582	1.19023e-07	1.53464e-06	3.67344e-06	FALSE
FBgn0032284	CG7294	0.643485	2.0603	32.8389	1.2461e-07	1.59811e-06	3.82537e-06	FALSE
FBgn0266446	CG45076	0.139557	6.9333	32.842	1.24387e-07	1.59811e-06	3.82537e-06	FALSE
FBgn0038652	CG7720	-0.199041	5.66553	32.7842	1.27142e-07	1.62624e-06	3.89271e-06	FALSE
FBgn0038584	mTerf5	0.220802	3.48955	32.7496	1.28838e-07	1.64356e-06	3.93417e-06	FALSE
FBgn0030617	CG9095	-0.210154	4.84228	32.7381	1.29389e-07	1.64362e-06	3.93432e-06	FALSE
FBgn0036516	CG7656	0.158062	5.54044	32.7353	1.29526e-07	1.64362e-06	3.93432e-06	FALSE
FBgn0031220	CG4822	-0.30101	7.25609	32.601	1.36307e-07	1.72511e-06	4.12937e-06	FALSE
FBgn0030915	CG6179	0.219606	3.31842	32.5568	1.38628e-07	1.74988e-06	4.18867e-06	FALSE
FBgn0086855	CG17078	0.134467	4.67139	32.51	1.41102e-07	1.77646e-06	4.25228e-06	FALSE
FBgn0032849	mRpS18B	0.27825	3.30022	32.439	1.44982e-07	1.82053e-06	4.35778e-06	FALSE
FBgn0027296	temp	-0.149158	5.38305	32.4209	1.45967e-07	1.82813e-06	4.37597e-06	FALSE
FBgn0023521	CG3587	0.26446	2.91716	32.389	1.47775e-07	1.84597e-06	4.41867e-06	FALSE
FBgn0031942	CG7203	0.235088	5.61462	32.2387	1.56463e-07	1.9444e-06	4.65427e-06	FALSE
FBgn0035829	HP4	0.262436	3.28093	32.2451	1.561e-07	1.9444e-06	4.65427e-06	FALSE
FBgn0029996	UbcE2H	-0.120934	7.21964	32.025	1.69761e-07	2.10421e-06	5.03681e-06	FALSE
FBgn0000352	cos	-0.192278	5.33187	31.9984	1.71494e-07	2.12024e-06	5.07518e-06	FALSE
FBgn0004852	Ac76E	-0.103186	6.66183	31.9489	1.7477e-07	2.15519e-06	5.15884e-06	FALSE
FBgn0015522	olf186-M	-0.224591	5.00571	31.813	1.84093e-07	2.26435e-06	5.42014e-06	FALSE
FBgn0004648	svr	-0.117932	8.41612	31.8012	1.84926e-07	2.2688e-06	5.4308e-06	FALSE
FBgn0038938	CG7084	-0.155736	6.20227	31.7324	1.89861e-07	2.32342e-06	5.56153e-06	FALSE
FBgn0037818	CG6465	-0.289439	4.35183	31.6796	1.93753e-07	2.36503e-06	5.66114e-06	FALSE
FBgn0039486	CAH9	-0.376772	3.92154	31.4887	2.08477e-07	2.53831e-06	6.07591e-06	FALSE
FBgn0052368	lncRNA:CR32368	-0.577249	2.0799	31.4786	2.09409e-07	2.54322e-06	6.08768e-06	FALSE
FBgn0033696	Cyp6g2	0.611346	-0.0523466	31.502	2.09957e-07	2.54346e-06	6.08824e-06	FALSE
FBgn0264548	lncRNA:CR43927	0.481031	0.888892	31.4564	2.1161e-07	2.55703e-06	6.12073e-06	FALSE
FBgn0265512	mlt	-0.125004	7.47538	31.3978	2.15866e-07	2.60193e-06	6.2282e-06	FALSE
FBgn0085237	CG34208	0.631567	0.578263	31.3588	2.20699e-07	2.65353e-06	6.35171e-06	FALSE
FBgn0027601	pdgy	-0.196308	7.69519	31.31	2.23277e-07	2.67784e-06	6.4099e-06	FALSE
FBgn0037683	CG18473	0.527715	1.56396	31.3052	2.23927e-07	2.67894e-06	6.41255e-06	FALSE
FBgn0050033	CG30033	-0.331293	4.18543	31.2958	2.24506e-07	2.67921e-06	6.41319e-06	FALSE
FBgn0033949	Had2	0.422849	5.78142	31.0839	2.43578e-07	2.88533e-06	6.90657e-06	FALSE
FBgn0260455	CG10332	1.17248	2.81024	31.0899	2.4317e-07	2.88533e-06	6.90657e-06	TRUE
FBgn0067903	IM18	1.17248	2.81024	31.0899	2.4317e-07	2.88533e-06	6.90657e-06	TRUE
FBgn0036334	CG11267	0.302647	6.1377	31.0102	2.50596e-07	2.96117e-06	7.08812e-06	FALSE
FBgn0261065	Cpsf73	0.181068	3.85545	30.9688	2.54641e-07	3.0016e-06	7.18488e-06	FALSE
FBgn0036007	path	-0.168304	9.12368	30.9123	2.60235e-07	3.06004e-06	7.32477e-06	FALSE
FBgn0029113	Uba2	0.12053	5.52316	30.9028	2.61189e-07	3.06376e-06	7.33368e-06	FALSE
FBgn0284254	Impbeta11	0.136502	5.42276	30.864	2.65136e-07	3.10249e-06	7.42639e-06	FALSE
FBgn0033174	CG11125	0.303829	2.76237	30.8044	2.71354e-07	3.15987e-06	7.56373e-06	FALSE
FBgn0261984	Ire1	-0.125262	6.75839	30.8047	2.71267e-07	3.15987e-06	7.56373e-06	FALSE
FBgn0268063	ltl	-0.160989	7.6358	30.7747	2.74434e-07	3.18802e-06	7.63112e-06	FALSE
FBgn0032876	Cen	-0.109767	6.09221	30.7591	2.7609e-07	3.19953e-06	7.65868e-06	FALSE
FBgn0003060	CG9757	0.488955	2.93222	30.7035	2.82144e-07	3.26183e-06	7.80779e-06	FALSE
FBgn0030966	shop	0.188347	4.30817	30.5793	2.95985e-07	3.41364e-06	8.17118e-06	FALSE
FBgn0036239	Pop2	0.1095	6.22662	30.5525	2.99064e-07	3.44089e-06	8.23641e-06	FALSE
FBgn0022097	Vha36-1	-0.122039	7.20503	30.4506	3.11092e-07	3.57075e-06	8.54724e-06	FALSE
FBgn0002905	PolQ	0.228496	3.36125	30.4155	3.15384e-07	3.61138e-06	8.64452e-06	FALSE
FBgn0031659	CG14043	-0.122628	4.79628	30.3909	3.18376e-07	3.63699e-06	8.70582e-06	FALSE
FBgn0038354	CG5404	-0.236928	4.27004	30.3481	3.23715e-07	3.68922e-06	8.83083e-06	FALSE
FBgn0000635	Fas2	-0.118519	6.69352	30.3028	3.29442e-07	3.73876e-06	8.94942e-06	FALSE
FBgn0034636	twz	-0.176152	4.30171	30.3015	3.29617e-07	3.73876e-06	8.94942e-06	FALSE
FBgn0030556	mRNA-cap	0.108461	6.03579	30.2173	3.40567e-07	3.85388e-06	9.22496e-06	FALSE
FBgn0033775	Cyp9h1	-0.26691	3.20725	30.2011	3.42753e-07	3.86951e-06	9.26239e-06	FALSE
FBgn0015544	spag	0.173921	3.78595	30.1609	3.48132e-07	3.92102e-06	9.38569e-06	FALSE
FBgn0039722	Capa	0.311035	6.42971	30.1325	3.51971e-07	3.955e-06	9.46703e-06	FALSE
FBgn0036881	Cpr76Bd	0.488942	0.391986	29.9902	3.75383e-07	4.20824e-06	1.00732e-05	FALSE
FBgn0000244	by	-0.110658	6.91039	29.9297	3.80859e-07	4.2597e-06	1.01964e-05	FALSE
FBgn0030271	CG15202	-0.228862	4.60076	29.8693	3.89917e-07	4.3509e-06	1.04147e-05	FALSE
FBgn0263830	CG40486	-0.233293	4.85318	29.8434	3.93876e-07	4.38442e-06	1.04949e-05	FALSE
FBgn0036576	CG5151	-0.164628	5.64631	29.8377	3.94745e-07	4.38442e-06	1.04949e-05	FALSE
FBgn0035942	ValRS-m	0.211032	3.95265	29.8204	3.97442e-07	4.4042e-06	1.05423e-05	FALSE
FBgn0066101	LpR1	-0.173361	7.06274	29.7684	4.0556e-07	4.48384e-06	1.07329e-05	FALSE
FBgn0052152	CG32152	-0.15425	4.61663	29.7552	4.07654e-07	4.49665e-06	1.07636e-05	FALSE
FBgn0036028	Mpped	0.166935	4.12524	29.7187	4.13502e-07	4.55072e-06	1.0893e-05	FALSE
FBgn0261258	rgn	-0.125708	7.40578	29.7004	4.1645e-07	4.5727e-06	1.09456e-05	FALSE
FBgn0037396	CtsL3	-0.531674	4.35396	29.6595	4.23179e-07	4.62546e-06	1.10719e-05	FALSE
FBgn0033130	Tsp42Ei	-0.142908	4.86485	29.6644	4.22352e-07	4.62546e-06	1.10719e-05	FALSE
FBgn0032322	CG16743	-0.391825	6.02726	29.6313	4.27836e-07	4.66576e-06	1.11684e-05	FALSE
FBgn0002563	Lsp1beta	0.832245	7.19919	29.441	4.60867e-07	5.01461e-06	1.20034e-05	FALSE
FBgn0034982	Naa35	0.156779	4.53147	29.4181	4.65004e-07	5.0482e-06	1.20838e-05	FALSE
FBgn0035550	CG11349	0.487	1.85605	29.389	4.70559e-07	5.097e-06	1.22006e-05	FALSE
FBgn0023095	caps	-0.156523	6.30017	29.373	4.73284e-07	5.115e-06	1.22437e-05	FALSE
FBgn0041581	AttB	0.653639	4.55432	29.3482	4.77908e-07	5.13663e-06	1.22955e-05	FALSE
FBgn0033358	spab	-0.248639	5.92083	29.3474	4.78051e-07	5.13663e-06	1.22955e-05	FALSE
FBgn0036529	Pgant8	0.516671	1.90475	29.3462	4.78489e-07	5.13663e-06	1.22955e-05	FALSE
FBgn0037644	CG11964	0.13611	4.87103	29.3295	4.81405e-07	5.15642e-06	1.23428e-05	FALSE
FBgn0039773	CG2224	0.153728	4.10788	29.2991	4.8719e-07	5.20679e-06	1.24634e-05	FALSE
FBgn0058006	CG40006	-0.211565	6.05386	29.2687	4.93001e-07	5.2572e-06	1.25841e-05	FALSE
FBgn0027564	CG3149	-0.151737	4.83143	29.248	4.97014e-07	5.28827e-06	1.26585e-05	FALSE
FBgn0031681	Pgant5	-0.128273	5.94892	29.1546	5.15553e-07	5.47343e-06	1.31017e-05	FALSE
FBgn0032880	TM9SF2	-0.0811784	6.94749	29.1197	5.22653e-07	5.51728e-06	1.32066e-05	FALSE
FBgn0015795	Rab7	-0.102437	7.82906	29.1116	5.24314e-07	5.51728e-06	1.32066e-05	FALSE
FBgn0000611	exd	-0.139239	7.25758	29.1115	5.24342e-07	5.51728e-06	1.32066e-05	FALSE
FBgn0013263	Trl	-0.124367	6.0919	29.114	5.23831e-07	5.51728e-06	1.32066e-05	FALSE
FBgn0083960	CG34124	0.900871	-0.507243	29.1928	5.2542e-07	5.51728e-06	1.32066e-05	FALSE
FBgn0035670	CG10472	0.331078	2.35281	29.0801	5.30969e-07	5.5634e-06	1.3317e-05	FALSE
FBgn0003748	Treh	0.172482	8.11126	29.0578	5.35507e-07	5.59876e-06	1.34017e-05	FALSE
FBgn0029833	MCTS1	0.164683	4.65332	29.0391	5.39455e-07	5.62213e-06	1.34576e-05	FALSE
FBgn0037202	Ssl1	0.174362	3.92488	29.0362	5.40082e-07	5.62213e-06	1.34576e-05	FALSE
FBgn0033266	Socs44A	-0.123411	4.78474	28.986	5.5081e-07	5.7091e-06	1.36658e-05	FALSE
FBgn0033225	TTLL12	0.183605	4.98131	28.9874	5.50518e-07	5.7091e-06	1.36658e-05	FALSE
FBgn0036842	Ugt316A1	-0.108334	5.24815	28.8815	5.73904e-07	5.93567e-06	1.42081e-05	FALSE
FBgn0000279	CecC	0.690986	1.84353	28.8047	5.91772e-07	6.10734e-06	1.46191e-05	FALSE
FBgn0040285	Scamp	-0.105014	6.3502	28.7426	6.06115e-07	6.24198e-06	1.49413e-05	FALSE
FBgn0263351	AP-2mu	-0.12466	6.18376	28.6159	6.37121e-07	6.54478e-06	1.56662e-05	FALSE
FBgn0035558	CG11357	-0.106281	5.55003	28.6115	6.38241e-07	6.54478e-06	1.56662e-05	FALSE
FBgn0010038	GstD2	-0.373926	2.25073	28.5683	6.49401e-07	6.64506e-06	1.59062e-05	FALSE
FBgn0037671	ATP6AP2	-0.104431	7.70434	28.5565	6.52236e-07	6.6599e-06	1.59417e-05	FALSE
FBgn0029133	REG	0.152212	6.14361	28.5135	6.63385e-07	6.75939e-06	1.61798e-05	FALSE
FBgn0031836	CG11050	-0.113096	7.45003	28.4651	6.76177e-07	6.87516e-06	1.6457e-05	FALSE
FBgn0039348	Npl4	-0.127226	6.2807	28.3561	7.05897e-07	7.16221e-06	1.71441e-05	FALSE
FBgn0036030	Prps	-0.146786	7.22741	28.1868	7.54757e-07	7.64183e-06	1.82921e-05	FALSE
FBgn0266686	lncRNA:CR45176	0.513783	0.950088	28.1103	7.80035e-07	7.88118e-06	1.88651e-05	FALSE
FBgn0259239	CG42337	-0.221043	4.3504	28.0966	7.82216e-07	7.88664e-06	1.88781e-05	FALSE
FBgn0034468	Obp56a	0.464248	3.35955	28.0801	7.87446e-07	7.92276e-06	1.89646e-05	FALSE
FBgn0044452	Atg2	-0.163944	7.05124	28.0497	7.96843e-07	8.00057e-06	1.91508e-05	FALSE
FBgn0016126	CaMKI	-0.115182	8.72741	28.0363	8.01087e-07	8.02228e-06	1.92028e-05	FALSE
FBgn0031359	Rim2	-0.103051	6.96289	28.0324	8.02341e-07	8.02228e-06	1.92028e-05	FALSE
FBgn0003943	Ubi-p63E	-0.106243	9.28677	27.9885	8.16409e-07	8.146e-06	1.9499e-05	FALSE
FBgn0265356	tn	-0.134986	7.34014	27.9232	8.37843e-07	8.34256e-06	1.99695e-05	FALSE
FBgn0001565	Ddx56	0.146458	6.91358	27.8342	8.67949e-07	8.62448e-06	2.06443e-05	FALSE
FBgn0001215	Hrb98DE	0.108374	7.67959	27.7311	9.04212e-07	8.96628e-06	2.14624e-05	FALSE
FBgn0031985	mon2	-0.118061	6.77977	27.706	9.13267e-07	9.03743e-06	2.16328e-05	FALSE
FBgn0033926	Arc1	0.160385	7.31645	27.6928	9.18094e-07	9.06316e-06	2.16944e-05	FALSE
FBgn0034053	Cyp4aa1	0.343306	3.43642	27.6888	9.19635e-07	9.06316e-06	2.16944e-05	FALSE
FBgn0030793	Rai1	0.224691	3.26531	27.6578	9.31036e-07	9.15675e-06	2.19184e-05	FALSE
FBgn0008635	betaCOP	0.111723	7.00411	27.6054	9.50562e-07	9.32971e-06	2.23324e-05	FALSE
FBgn0015828	TfIIEalpha	0.133958	4.47447	27.5662	9.6549e-07	9.45693e-06	2.26369e-05	FALSE
FBgn0036020	Cyp40	0.158474	4.28013	27.5495	9.71945e-07	9.50081e-06	2.27419e-05	FALSE
FBgn0022361	Pur-alpha	-0.201744	7.34765	27.5278	9.80382e-07	9.56384e-06	2.28928e-05	FALSE
FBgn0033402	Myd88	-0.1242	5.52092	27.5117	9.86665e-07	9.60565e-06	2.29929e-05	FALSE
FBgn0016059	Sema1b	-0.125274	6.52245	27.4896	9.95386e-07	9.67097e-06	2.31493e-05	FALSE
FBgn0001085	fz	-0.222174	3.4755	27.433	1.01818e-06	9.87245e-06	2.36315e-05	FALSE
FBgn0266590	lncRNA:CR45115	0.361307	2.5868	27.3762	1.04158e-06	1.00791e-05	2.41261e-05	FALSE
FBgn0051174	CG31174	-0.893097	0.826755	27.3897	1.0497e-06	1.01373e-05	2.42654e-05	FALSE
FBgn0262736	Vha16-1	-0.11687	9.91729	27.327	1.06201e-06	1.02356e-05	2.45008e-05	FALSE
FBgn0051345	CG31345	-0.227965	4.01253	27.3136	1.06777e-06	1.02695e-05	2.4582e-05	FALSE
FBgn0033958	jef	-0.19078	7.8554	27.3087	1.0698e-06	1.02695e-05	2.4582e-05	FALSE
FBgn0030870	CG6398	-0.113014	5.88401	27.2557	1.09269e-06	1.04683e-05	2.50579e-05	FALSE
FBgn0260462	CtsF	-0.109318	8.57894	27.2497	1.09529e-06	1.04724e-05	2.50676e-05	FALSE
FBgn0035238	CG12104	0.191353	4.14519	27.2244	1.10645e-06	1.05581e-05	2.52728e-05	FALSE
FBgn0050052	Obp49a	-0.231423	7.22305	27.133	1.14753e-06	1.09284e-05	2.61592e-05	FALSE
FBgn0040056	CG17698	-0.165065	7.0326	27.1228	1.15224e-06	1.09516e-05	2.62146e-05	FALSE
FBgn0015019	CCT3	0.137573	6.17722	27.1167	1.15506e-06	1.09567e-05	2.62269e-05	FALSE
FBgn0034046	tun	-0.16387	5.76607	27.1006	1.16251e-06	1.10057e-05	2.63442e-05	FALSE
FBgn0265590	lncRNA:CR44417	0.205488	3.91826	27.0901	1.16748e-06	1.1031e-05	2.64047e-05	FALSE
FBgn0041582	tamo	-0.125378	5.95764	27.0658	1.1788e-06	1.11161e-05	2.66085e-05	FALSE
FBgn0035620	Alp9	0.589098	1.54875	27.0681	1.186e-06	1.11622e-05	2.67187e-05	FALSE
FBgn0037852	Tpc1	-0.137227	4.61329	27.0186	1.20128e-06	1.12839e-05	2.70101e-05	FALSE
FBgn0265190	PIG-S	0.164203	4.24832	26.9541	1.23268e-06	1.15562e-05	2.7662e-05	FALSE
FBgn0028379	fan	0.555776	0.0116435	26.9819	1.23748e-06	1.15787e-05	2.77157e-05	FALSE
FBgn0259176	bun	-0.134595	8.94991	26.8887	1.26534e-06	1.18164e-05	2.82847e-05	FALSE
FBgn0005775	Con	-0.164381	6.59167	26.8803	1.26964e-06	1.18336e-05	2.83258e-05	FALSE
FBgn0039612	Nepl19	-0.240552	4.42372	26.8664	1.27673e-06	1.18766e-05	2.84289e-05	FALSE
FBgn0030086	CCT2	0.132995	6.34503	26.8201	1.30062e-06	1.20755e-05	2.8905e-05	FALSE
FBgn0265048	cv-d	-0.224142	7.03536	26.7992	1.31154e-06	1.21534e-05	2.90915e-05	FALSE
FBgn0015316	Try29F	0.29073	1.70082	26.7578	1.33426e-06	1.23401e-05	2.95384e-05	FALSE
FBgn0053054	Targ1	-0.228789	3.14195	26.7271	1.35017e-06	1.24633e-05	2.98332e-05	FALSE
FBgn0021768	nudC	0.16331	4.59888	26.6916	1.3694e-06	1.25925e-05	3.01425e-05	FALSE
FBgn0040794	CG13056	0.674871	-0.744083	26.5647	1.368e-06	1.25925e-05	3.01425e-05	FALSE
FBgn0010501	Dcp-1	-0.284106	2.41725	26.6868	1.37232e-06	1.25953e-05	3.01492e-05	FALSE
FBgn0034362	CG5323	0.250281	3.51118	26.6806	1.37554e-06	1.26008e-05	3.01623e-05	FALSE
FBgn0287825	Vha44	-0.0980594	7.6192	26.6115	1.41416e-06	1.29299e-05	3.09502e-05	FALSE
FBgn0035733	CG8641	-0.176766	4.27651	26.6046	1.41811e-06	1.29415e-05	3.09778e-05	FALSE
FBgn0033502	CG12910	0.329261	4.25824	26.5994	1.4211e-06	1.29441e-05	3.09842e-05	FALSE
FBgn0032258	Cog4	0.100122	5.56239	26.5937	1.42432e-06	1.2949e-05	3.09958e-05	FALSE
FBgn0038491	CG5292	0.159305	3.84805	26.559	1.44435e-06	1.30914e-05	3.13368e-05	FALSE
FBgn0033028	hrm	-0.095977	6.32338	26.5516	1.4486e-06	1.30914e-05	3.13368e-05	FALSE
FBgn0030090	fend	-0.194446	4.68502	26.5548	1.44673e-06	1.30914e-05	3.13368e-05	FALSE
FBgn0053926	Srg3	-0.418443	5.46681	26.543	1.4536e-06	1.30914e-05	3.13368e-05	FALSE
FBgn0040323	GNBP1	0.165625	5.06195	26.5462	1.45173e-06	1.30914e-05	3.13368e-05	FALSE
FBgn0001124	Got1	-0.152823	7.83952	26.5364	1.45748e-06	1.31018e-05	3.13616e-05	FALSE
FBgn0010401	Os-C	0.69345	0.335343	26.5646	1.47245e-06	1.31626e-05	3.15072e-05	FALSE
FBgn0038818	Nep4	-0.168305	6.93227	26.5164	1.46925e-06	1.31626e-05	3.15072e-05	FALSE
FBgn0050203	CG30203	0.208715	4.17544	26.5112	1.47236e-06	1.31626e-05	3.15072e-05	FALSE
FBgn0270924	zf30C	0.1076	5.63798	26.4725	1.49539e-06	1.33182e-05	3.18795e-05	FALSE
FBgn0020762	Atet	-0.118209	6.76134	26.4759	1.49337e-06	1.33182e-05	3.18795e-05	FALSE
FBgn0266115	asRNA:CR44841	0.519979	0.311549	26.4781	1.49868e-06	1.33228e-05	3.18907e-05	FALSE
FBgn0014009	Rab2	-0.0804058	7.28411	26.4211	1.52663e-06	1.35462e-05	3.24253e-05	FALSE
FBgn0034572	CG9346	0.105166	4.85726	26.3524	1.56942e-06	1.39002e-05	3.32728e-05	FALSE
FBgn0043534	Obp57b	0.213081	5.29615	26.3155	1.59289e-06	1.40405e-05	3.36086e-05	FALSE
FBgn0033010	Atf6	-0.160084	6.11027	26.3138	1.59401e-06	1.40405e-05	3.36086e-05	FALSE
FBgn0026263	bip1	0.230557	2.77418	26.3219	1.58901e-06	1.40405e-05	3.36086e-05	FALSE
FBgn0028717	Lnk	-0.114692	6.22074	26.3014	1.60195e-06	1.40847e-05	3.37143e-05	FALSE
FBgn0022355	Tsf1	0.255583	10.8774	26.2962	1.60533e-06	1.40886e-05	3.37236e-05	FALSE
FBgn0259215	Ir93a	0.609388	-0.446012	26.3292	1.61023e-06	1.41059e-05	3.3765e-05	FALSE
FBgn0035308	CG15822	-0.460643	2.5832	26.273	1.62071e-06	1.41719e-05	3.3923e-05	FALSE
FBgn0266429	AstA-R1	-0.245974	3.28735	26.1958	1.67176e-06	1.45917e-05	3.4928e-05	FALSE
FBgn0259112	asRNA:CR42254	0.242328	2.82528	26.1485	1.70403e-06	1.48464e-05	3.55376e-05	FALSE
FBgn0037363	Atg17	-0.13684	7.04912	26.1348	1.71328e-06	1.48489e-05	3.55435e-05	FALSE
FBgn0260817	gkt	0.194857	3.36616	26.1434	1.70743e-06	1.48489e-05	3.55435e-05	FALSE
FBgn0035518	CG15011	0.19523	3.37866	26.1345	1.71357e-06	1.48489e-05	3.55435e-05	FALSE
FBgn0002989	okr	0.224667	2.72246	26.1216	1.72264e-06	1.49006e-05	3.56673e-05	FALSE
FBgn0038311	CG14864	-0.408466	1.7739	26.086	1.74883e-06	1.5046e-05	3.60153e-05	FALSE
FBgn0037746	CG8478	0.441681	0.41471	26.1073	1.74711e-06	1.5046e-05	3.60153e-05	FALSE
FBgn0260233	CG42507	-0.142904	5.70545	26.0868	1.74679e-06	1.5046e-05	3.60153e-05	FALSE
FBgn0037415	Osi8	0.312449	2.11541	26.0739	1.75636e-06	1.50568e-05	3.60413e-05	FALSE
FBgn0026239	gukh	-0.175488	5.11274	26.0774	1.75344e-06	1.50568e-05	3.60413e-05	FALSE
FBgn0014388	sty	-0.138138	6.10892	26.0667	1.76098e-06	1.50696e-05	3.6072e-05	FALSE
FBgn0033885	DJ-1alpha	0.678521	-0.244258	26.0842	1.77641e-06	1.51746e-05	3.63233e-05	FALSE
FBgn0052476	mthl14	0.310981	1.9721	25.9	1.88437e-06	1.60683e-05	3.84625e-05	FALSE
FBgn0262467	Scox	0.170461	4.59835	25.891	1.89053e-06	1.60893e-05	3.85127e-05	FALSE
FBgn0027556	CG4928	-0.231267	6.88885	25.8871	1.89352e-06	1.60893e-05	3.85127e-05	FALSE
FBgn0263143	vret	0.364697	0.965772	25.8831	1.90041e-06	1.61194e-05	3.85847e-05	FALSE
FBgn0037149	CG14561	0.425339	0.876381	25.874	1.90748e-06	1.61508e-05	3.866e-05	FALSE
FBgn0031885	Mnn1	-0.172579	7.24339	25.8392	1.93061e-06	1.63179e-05	3.906e-05	FALSE
FBgn0042135	Gdap2	-0.120011	8.21565	25.8063	1.95646e-06	1.65074e-05	3.95136e-05	FALSE
FBgn0036090	Cnep1r2	0.189525	3.91827	25.7894	1.96994e-06	1.65921e-05	3.97163e-05	FALSE
FBgn0031936	CG13794	-0.21466	4.82786	25.7187	2.02707e-06	1.70434e-05	4.07966e-05	FALSE
FBgn0039073	CG4408	-0.437015	4.26156	25.5999	2.12712e-06	1.78534e-05	4.27355e-05	FALSE
FBgn0260390	CG42516	0.158623	3.14232	25.5153	2.20155e-06	1.84139e-05	4.4077e-05	FALSE
FBgn0260398	Pbp49	0.158623	3.14232	25.5153	2.20155e-06	1.84139e-05	4.4077e-05	FALSE
FBgn0031695	Cyp4ac3	-0.220972	3.45832	25.4995	2.21565e-06	1.84996e-05	4.42822e-05	FALSE
FBgn0259715	CG42369	0.325834	8.15517	25.4648	2.24691e-06	1.87281e-05	4.48292e-05	FALSE
FBgn0031008	CG8010	0.161839	4.30936	25.4403	2.26944e-06	1.88831e-05	4.52003e-05	FALSE
FBgn0014189	Hel25E	0.119699	6.53644	25.4313	2.27776e-06	1.8887e-05	4.52096e-05	FALSE
FBgn0262717	Skel	0.272489	3.34071	25.4317	2.27754e-06	1.8887e-05	4.52096e-05	FALSE
FBgn0086603	snoRNA:Or-CD2	0.341702	1.72592	25.3834	2.32449e-06	1.92413e-05	4.60577e-05	FALSE
FBgn0003997	hid	-0.243621	4.01114	25.3349	2.36882e-06	1.95746e-05	4.68554e-05	FALSE
FBgn0266465	GckIII	-0.0995832	5.95407	25.254	2.44794e-06	2.01937e-05	4.83375e-05	FALSE
FBgn0020278	loco	-0.118775	5.34061	25.1792	2.52367e-06	2.07828e-05	4.97474e-05	FALSE
FBgn0015229	glec	-0.133459	6.00196	25.1709	2.5322e-06	2.08065e-05	4.98041e-05	FALSE
FBgn0033122	CG17002	0.162301	4.16204	25.1639	2.53952e-06	2.08065e-05	4.98041e-05	FALSE
FBgn0250757	kumpel	-0.163075	5.27374	25.164	2.53931e-06	2.08065e-05	4.98041e-05	FALSE
FBgn0011708	Syx5	0.109887	6.25085	25.1415	2.56264e-06	2.09601e-05	5.01719e-05	FALSE
FBgn0027111	miple1	-0.125656	8.30962	25.1273	2.57756e-06	2.10464e-05	5.03784e-05	FALSE
FBgn0250789	alpha-Spec	-0.117773	9.45397	25.084	2.62345e-06	2.13848e-05	5.11885e-05	FALSE
FBgn0259209	Mlp60A	0.17308	7.58008	25.0747	2.63337e-06	2.14293e-05	5.12949e-05	FALSE
FBgn0265180	CG44245	0.146486	5.58975	25.053	2.65676e-06	2.15831e-05	5.16631e-05	FALSE
FBgn0263930	dally	-0.116025	7.0001	25.0241	2.68831e-06	2.18026e-05	5.21885e-05	FALSE
FBgn0035228	CG12091	0.0944356	7.62662	25.0148	2.69845e-06	2.1848e-05	5.22972e-05	FALSE
FBgn0032516	Ing5	0.203667	3.62693	24.9825	2.73444e-06	2.21022e-05	5.29058e-05	FALSE
FBgn0002524	lace	-0.101955	5.23106	24.9503	2.77042e-06	2.23554e-05	5.35118e-05	FALSE
FBgn0033438	Mmp2	-0.152041	5.86792	24.9138	2.81198e-06	2.26528e-05	5.42237e-05	FALSE
FBgn0034010	CG8157	-0.417822	5.06017	24.8872	2.84278e-06	2.28626e-05	5.47259e-05	FALSE
FBgn0032397	Tom70	0.112908	5.05976	24.7943	2.95272e-06	2.37071e-05	5.67474e-05	FALSE
FBgn0031068	Alr	0.155305	4.27413	24.7901	2.95782e-06	2.37085e-05	5.67507e-05	FALSE
FBgn0034406	Jheh3	-0.17408	5.16311	24.7858	2.96296e-06	2.37102e-05	5.67547e-05	FALSE
FBgn0032634	Polr2J	0.213219	3.55207	24.7319	3.02919e-06	2.41999e-05	5.7927e-05	FALSE
FBgn0000500	Dsk	0.192151	6.85622	24.5976	3.20012e-06	2.5523e-05	6.10941e-05	FALSE
FBgn0259834	out	-0.169584	4.99741	24.5751	3.22981e-06	2.57172e-05	6.1559e-05	FALSE
FBgn0033491	CG18011	0.188365	3.50476	24.542	3.27402e-06	2.60261e-05	6.22983e-05	FALSE
FBgn0033373	Nadk2	0.162039	5.11109	24.5261	3.29526e-06	2.61517e-05	6.2599e-05	FALSE
FBgn0287454	Pa1	0.225534	4.72665	24.4987	3.33247e-06	2.64035e-05	6.32017e-05	FALSE
FBgn0032646	mEFTs	0.0918364	5.85066	24.4839	3.35279e-06	2.65208e-05	6.34824e-05	FALSE
FBgn0032444	CCT4	0.133187	6.12527	24.4091	3.45729e-06	2.73025e-05	6.53535e-05	FALSE
FBgn0036876	CG9451	-0.248471	5.61876	24.3635	3.52254e-06	2.77722e-05	6.64779e-05	FALSE
FBgn0011701	repo	-0.14337	5.66005	24.3141	3.59469e-06	2.82946e-05	6.77284e-05	FALSE
FBgn0032235	CG5096	0.338859	1.2704	24.3102	3.60768e-06	2.83505e-05	6.78622e-05	FALSE
FBgn0036742	CG7497	-0.203474	3.81598	24.2895	3.6314e-06	2.84903e-05	6.81969e-05	FALSE
FBgn0032398	CG6766	-0.0920495	6.50576	24.2835	3.64021e-06	2.85129e-05	6.8251e-05	FALSE
FBgn0270926	AsnS	-0.262717	6.16938	24.2757	3.65181e-06	2.85573e-05	6.83571e-05	FALSE
FBgn0030093	Bap111	0.127713	5.39134	24.2192	3.73767e-06	2.91812e-05	6.98507e-05	FALSE
FBgn0003444	smo	-0.154423	4.26082	24.1474	3.84977e-06	3.00077e-05	7.1829e-05	FALSE
FBgn0004580	Cbp53E	-0.128806	7.71412	24.1207	3.89222e-06	3.02895e-05	7.25036e-05	FALSE
FBgn0037610	CG8043	0.156597	3.72756	24.0962	3.93184e-06	3.05485e-05	7.31234e-05	FALSE
FBgn0000277	CecA2	0.984558	2.13716	24.0843	3.95214e-06	3.06073e-05	7.32642e-05	FALSE
FBgn0262577	CG43117	0.469886	0.374979	24.1059	3.94765e-06	3.06073e-05	7.32642e-05	FALSE
FBgn0033233	Kdm4A	0.207956	3.39838	24.0709	3.97309e-06	3.072e-05	7.3534e-05	FALSE
FBgn0001961	Arpc1	0.110806	6.44633	23.9862	4.11386e-06	3.17574e-05	7.60172e-05	FALSE
FBgn0264491	how	-0.130109	6.34098	23.9712	4.13931e-06	3.19026e-05	7.63649e-05	FALSE
FBgn0034182	SmydA-7	0.180168	3.54351	23.8808	4.29677e-06	3.30633e-05	7.91431e-05	FALSE
FBgn0005660	Ets21C	0.319655	1.78466	23.8312	4.38692e-06	3.36186e-05	8.04723e-05	FALSE
FBgn0001987	Gli	-0.133118	5.11738	23.8328	4.38245e-06	3.36186e-05	8.04723e-05	FALSE
FBgn0260747	Chchd2	0.171419	8.34141	23.8287	4.38991e-06	3.36186e-05	8.04723e-05	FALSE
FBgn0263258	chas	0.168909	5.98576	23.7574	4.52104e-06	3.45678e-05	8.27444e-05	FALSE
FBgn0028864	CG18477	0.53763	-0.612331	23.7111	4.71289e-06	3.59367e-05	8.60211e-05	FALSE
FBgn0033400	CG2063	0.165272	4.19921	23.6558	4.71502e-06	3.59367e-05	8.60211e-05	FALSE
FBgn0027547	CG1927	0.120262	6.83264	23.6349	4.75578e-06	3.619e-05	8.66274e-05	FALSE
FBgn0031857	LUBEL	-0.174122	6.86021	23.6246	4.77601e-06	3.62865e-05	8.68585e-05	FALSE
FBgn0053995	CG33995	-0.0968634	5.91787	23.6128	4.79943e-06	3.64069e-05	8.71467e-05	FALSE
FBgn0266251	lncRNA:CR44946	0.404696	1.32335	23.609	4.81059e-06	3.64341e-05	8.72118e-05	FALSE
FBgn0031245	CG3625	-0.102285	7.26755	23.5977	4.82959e-06	3.64632e-05	8.72814e-05	FALSE
FBgn0259170	alpha-Man-Ia	-0.124251	7.07108	23.5994	4.82607e-06	3.64632e-05	8.72814e-05	FALSE
FBgn0038398	sxe2	0.25262	8.11054	23.5902	4.84453e-06	3.65161e-05	8.7408e-05	FALSE
FBgn0010278	Ssrp	0.182451	4.76467	23.5828	4.85937e-06	3.65161e-05	8.7408e-05	FALSE
FBgn0035150	Rev1	0.165863	3.86145	23.5837	4.85768e-06	3.65161e-05	8.7408e-05	FALSE
FBgn0051619	nolo	-0.117318	7.44942	23.5695	4.88619e-06	3.66603e-05	8.77533e-05	FALSE
FBgn0085599	CG41284	0.576203	-1.32135	23.5318	4.92908e-06	3.69245e-05	8.83856e-05	FALSE
FBgn0262160	CG9932	-0.145808	8.57223	23.4721	5.08725e-06	3.80501e-05	9.108e-05	FALSE
FBgn0264742	CG44000	-0.0965203	5.91952	23.4607	5.11139e-06	3.81121e-05	9.12284e-05	FALSE
FBgn0264743	CG44001	-0.0965203	5.91952	23.4607	5.11139e-06	3.81121e-05	9.12284e-05	FALSE
FBgn0000719	fog	-0.113638	5.62857	23.4458	5.14288e-06	3.82876e-05	9.16484e-05	FALSE
FBgn0261990	CG42808	0.160831	6.06288	23.4374	5.16089e-06	3.83622e-05	9.18271e-05	FALSE
FBgn0085397	Fili	-0.216682	3.66408	23.4239	5.18998e-06	3.84596e-05	9.20602e-05	FALSE
FBgn0035867	CG13671	0.135088	4.26219	23.4266	5.18423e-06	3.84596e-05	9.20602e-05	FALSE
FBgn0034725	CG6044	-0.116664	7.03053	23.4197	5.19894e-06	3.84667e-05	9.20772e-05	FALSE
FBgn0027780	Aasdh	0.185825	3.91819	23.3956	5.2513e-06	3.87349e-05	9.27192e-05	FALSE
FBgn0035244	ABCB7	0.0802339	6.08739	23.3961	5.25004e-06	3.87349e-05	9.27192e-05	FALSE
FBgn0039743	Jasper	0.10918	5.29683	23.3737	5.29898e-06	3.89671e-05	9.32749e-05	FALSE
FBgn0015247	Diap2	0.093793	6.5805	23.3765	5.29287e-06	3.89671e-05	9.32749e-05	FALSE
FBgn0031493	Sf3b2	0.108369	5.34031	23.2641	5.54532e-06	4.07164e-05	9.74622e-05	FALSE
FBgn0038295	Gyc88E	-0.170715	4.41151	23.2578	5.5601e-06	4.07627e-05	9.7573e-05	FALSE
FBgn0033973	HPS1	-0.1465	4.89186	23.1747	5.75519e-06	4.21287e-05	0.000100843	FALSE
FBgn0035158	CG13895	0.183833	3.9746	23.1653	5.77796e-06	4.22311e-05	0.000101088	FALSE
FBgn0259227	CG42327	-0.10484	6.17972	23.1597	5.79103e-06	4.2258e-05	0.000101152	FALSE
FBgn0036661	CG9705	0.131278	5.21125	23.1563	5.79921e-06	4.2258e-05	0.000101152	FALSE
FBgn0029095	aru	-0.136186	6.19115	23.143	5.83148e-06	4.24289e-05	0.000101561	FALSE
FBgn0286028	lncRNA:CR46348	-0.385019	1.93742	23.138	5.84523e-06	4.24647e-05	0.000101647	FALSE
FBgn0038768	idc	0.142178	4.10054	23.1205	5.88646e-06	4.26997e-05	0.00010221	FALSE
FBgn0046696	RNaseP:RNA	-0.341939	3.1395	23.1125	5.90639e-06	4.27797e-05	0.000102401	FALSE
FBgn0036888	CG9330	0.0957852	6.30945	23.0622	6.03071e-06	4.36145e-05	0.000104399	FALSE
FBgn0053928	CG33928	0.963202	-1.71287	22.5352	6.10393e-06	4.40778e-05	0.000105508	FALSE
FBgn0040206	krz	-0.141845	5.86065	23.0289	6.11473e-06	4.40895e-05	0.000105536	FALSE
FBgn0264507	asRNA:CR43906	0.270094	2.45584	22.9957	6.20066e-06	4.46421e-05	0.000106859	FALSE
FBgn0015033	Cyp4d8	-0.203233	3.89982	22.9791	6.24299e-06	4.48798e-05	0.000107428	FALSE
FBgn0028940	Cyp28a5	-0.151693	6.94523	22.9602	6.29213e-06	4.51655e-05	0.000108112	FALSE
FBgn0015286	Rala	-0.128841	5.71115	22.9431	6.33701e-06	4.53523e-05	0.000108559	FALSE
FBgn0032346	Csl4	0.207279	2.90611	22.9439	6.33553e-06	4.53523e-05	0.000108559	FALSE
FBgn0031908	CG5177	0.155322	5.57241	22.9065	6.43435e-06	4.59307e-05	0.000109944	FALSE
FBgn0034612	CG10505	0.70991	-0.0517877	22.9302	6.43693e-06	4.59307e-05	0.000109944	FALSE
FBgn0035944	CG5021	0.128382	5.44375	22.8858	6.49032e-06	4.6243e-05	0.000110691	FALSE
FBgn0033422	Or45b	0.515972	0.250027	22.8827	6.5609e-06	4.66078e-05	0.000111564	FALSE
FBgn0259677	CG42346	-0.212997	5.51855	22.8621	6.55452e-06	4.66078e-05	0.000111564	FALSE
FBgn0033951	CG10139	0.183069	3.84132	22.774	6.80005e-06	4.82354e-05	0.00011546	FALSE
FBgn0010441	pll	0.175309	4.04141	22.764	6.82856e-06	4.83664e-05	0.000115774	FALSE
FBgn0039529	CG5612	-0.132111	5.93318	22.7564	6.85003e-06	4.84471e-05	0.000115967	FALSE
FBgn0035873	CG13670	0.319383	3.70111	22.7151	6.96949e-06	4.92195e-05	0.000117816	FALSE
FBgn0031263	Tspo	0.156588	6.94415	22.6663	7.11237e-06	5.01549e-05	0.000120055	FALSE
FBgn0039332	alrm	-0.242333	7.2983	22.6615	7.12666e-06	5.01822e-05	0.00012012	FALSE
FBgn0026373	Polr2C	0.182653	3.58956	22.6456	7.17469e-06	5.03365e-05	0.00012049	FALSE
FBgn0285955	cv-c	-0.121461	6.9106	22.6437	7.17998e-06	5.03365e-05	0.00012049	FALSE
FBgn0286042	sisRNA:CR46364	0.409103	1.1685	22.649	7.16993e-06	5.03365e-05	0.00012049	FALSE
FBgn0011826	Pp2B-14D	-0.120306	6.76065	22.6375	7.19865e-06	5.03939e-05	0.000120627	FALSE
FBgn0032652	CG6870	-0.226212	7.62403	22.604	7.29993e-06	5.10287e-05	0.000122147	FALSE
FBgn0259678	sqa	-0.193378	4.94164	22.557	7.4449e-06	5.19665e-05	0.000124391	FALSE
FBgn0016715	Reg-2	0.403661	5.66752	22.5526	7.45842e-06	5.19854e-05	0.000124437	FALSE
FBgn0265699	lncRNA:CR44506	0.355087	1.49619	22.5019	7.62226e-06	5.30505e-05	0.000126986	FALSE
FBgn0005671	Vha55	-0.0942228	8.84918	22.4462	7.79794e-06	5.41948e-05	0.000129725	FALSE
FBgn0039187	CG6454	0.107269	7.04232	22.4375	7.8265e-06	5.42944e-05	0.000129964	FALSE
FBgn0260859	Bet3	-0.156116	4.52125	22.435	7.83484e-06	5.42944e-05	0.000129964	FALSE
FBgn0035520	CG11586	0.166587	4.30105	22.4236	7.87236e-06	5.44758e-05	0.000130398	FALSE
FBgn0000084	AnxB10	-0.123693	7.37171	22.4159	7.89744e-06	5.45709e-05	0.000130625	FALSE
FBgn0039419	CG12290	-0.134742	5.35485	22.4037	7.93792e-06	5.46934e-05	0.000130919	FALSE
FBgn0035770	pst	-0.243671	9.57122	22.4059	7.9306e-06	5.46934e-05	0.000130919	FALSE
FBgn0036959	CG6951	-0.363198	1.24602	22.3909	7.98763e-06	5.49572e-05	0.00013155	FALSE
FBgn0284435	tyn	0.275753	3.47643	22.3792	8.02012e-06	5.51019e-05	0.000131897	FALSE
FBgn0051694	Ifrd1	-0.0847932	6.82305	22.3754	8.03275e-06	5.51099e-05	0.000131916	FALSE
FBgn0029508	Tsp42Ea	-0.149426	6.97319	22.3654	8.0663e-06	5.52613e-05	0.000132278	FALSE
FBgn0036880	Cpr76Bc	0.538529	0.816522	22.3331	8.19035e-06	5.60314e-05	0.000134121	FALSE
FBgn0033755	ClC-b	0.0888873	5.78453	22.3029	8.28029e-06	5.65278e-05	0.00013531	FALSE
FBgn0040777	CG14767	-0.0903247	8.17354	22.3012	8.28643e-06	5.65278e-05	0.00013531	FALSE
FBgn0039870	CG1896	0.194683	3.22612	22.2859	8.34023e-06	5.68056e-05	0.000135975	FALSE
FBgn0016756	Usp47	0.0962406	7.88341	22.2827	8.35077e-06	5.68056e-05	0.000135975	FALSE
FBgn0027660	blot	-0.148682	5.46848	22.2785	8.36568e-06	5.68266e-05	0.000136025	FALSE
FBgn0031117	GstT3	0.242462	4.32104	22.2713	8.39105e-06	5.69185e-05	0.000136245	FALSE
FBgn0023519	mRpL16	0.1777	4.33521	22.2038	8.6319e-06	5.84698e-05	0.000139958	FALSE
FBgn0039269	veli	0.156469	5.54237	22.1779	8.72617e-06	5.90253e-05	0.000141288	FALSE
FBgn0262476	CG43066	-0.155731	7.17337	22.1495	8.83095e-06	5.96501e-05	0.000142784	FALSE
FBgn0003656	sws	-0.0965721	7.50316	22.1457	8.845e-06	5.96612e-05	0.00014281	FALSE
FBgn0032513	Stard7	0.12946	5.71938	22.1324	8.89459e-06	5.99117e-05	0.00014341	FALSE
FBgn0261705	CG42741	-0.267144	2.41922	22.1281	8.91194e-06	5.99446e-05	0.000143488	FALSE
FBgn0004237	Hrb87F	-0.121293	6.54352	22.1175	8.95016e-06	6.01176e-05	0.000143903	FALSE
FBgn0040370	CG13375	-0.216697	5.16103	22.1031	9.00442e-06	6.03977e-05	0.000144573	FALSE
FBgn0028544	Vajk3	0.321592	1.715	22.0913	9.05256e-06	6.05985e-05	0.000145054	FALSE
FBgn0037551	Arl8	-0.109252	5.52333	22.0886	9.05956e-06	6.05985e-05	0.000145054	FALSE
FBgn0029664	CG10802	0.152754	4.65885	22.08	9.09226e-06	6.07328e-05	0.000145375	FALSE
FBgn0032101	CG9586	0.17424	4.4272	22.0678	9.13912e-06	6.09611e-05	0.000145922	FALSE
FBgn0051780	CG31780	0.526444	-0.570218	22.107	9.16145e-06	6.10254e-05	0.000146076	FALSE
FBgn0034946	CG3065	0.12303	4.59487	22.052	9.20011e-06	6.11982e-05	0.000146489	FALSE
FBgn0260759	CG42557	0.119631	3.95499	22.0019	9.39621e-06	6.23302e-05	0.000149199	FALSE
FBgn0260760	CG42558	0.119631	3.95499	22.0019	9.39621e-06	6.23302e-05	0.000149199	FALSE
FBgn0270928	VAChT	-0.202942	7.43871	21.9804	9.48096e-06	6.28057e-05	0.000150337	FALSE
FBgn0000964	tj	-0.257633	4.42745	21.9714	9.51732e-06	6.29599e-05	0.000150706	FALSE
FBgn0037753	CG12947	0.373225	1.72495	21.9575	9.57607e-06	6.32615e-05	0.000151428	FALSE
FBgn0032979	Clamp	-0.0930352	6.09764	21.9044	9.78906e-06	6.45799e-05	0.000154584	FALSE
FBgn0262970	CR43281	0.671539	-0.396306	21.9181	9.88796e-06	6.5143e-05	0.000155932	FALSE
FBgn0034626	bisc	0.162979	3.56831	21.875	9.9116e-06	6.52094e-05	0.000156091	FALSE
FBgn0023516	Pex5	-0.142484	5.96249	21.865	9.95285e-06	6.53913e-05	0.000156526	FALSE
FBgn0033413	prel	0.0805858	6.83915	21.8382	1.0066e-05	6.60447e-05	0.00015809	FALSE
FBgn0032251	Nse4	0.195975	2.83161	21.8193	1.01475e-05	6.64886e-05	0.000159153	FALSE
FBgn0259150	OtopLc	-0.194923	6.43255	21.8045	1.02099e-05	6.68063e-05	0.000159913	FALSE
FBgn0038704	Aptx	0.100462	5.23858	21.7945	1.02528e-05	6.69959e-05	0.000160367	FALSE
FBgn0024947	NTPase	-0.093412	6.78113	21.7573	1.0415e-05	6.79634e-05	0.000162683	FALSE
FBgn0259707	CG42361	0.210938	5.2564	21.7326	1.0524e-05	6.85816e-05	0.000164163	FALSE
FBgn0263241	Mocs1	-0.16734	4.497	21.7191	1.0584e-05	6.88791e-05	0.000164875	FALSE
FBgn0015776	nrv1	-0.10534	8.01357	21.7106	1.06219e-05	6.90324e-05	0.000165242	FALSE
FBgn0002921	Atpalpha	-0.133881	11.4767	21.7042	1.06509e-05	6.91043e-05	0.000165414	FALSE
FBgn0267790	rump	0.089043	6.64214	21.7018	1.06617e-05	6.91043e-05	0.000165414	FALSE
FBgn0025525	bab2	-0.148003	5.12683	21.6869	1.0729e-05	6.9447e-05	0.000166234	FALSE
FBgn0037386	CG1208	-0.224552	4.04395	21.6673	1.08182e-05	6.99304e-05	0.000167391	FALSE
FBgn0029858	mldr	0.21353	2.90202	21.6493	1.0901e-05	7.02825e-05	0.000168234	FALSE
FBgn0001226	Hsp27	0.338085	1.22284	21.6505	1.09019e-05	7.02825e-05	0.000168234	FALSE
FBgn0029175	sotv	-0.119323	5.62153	21.6194	1.1039e-05	7.10709e-05	0.000170121	FALSE
FBgn0036494	Toll-6	-0.214355	5.03382	21.6136	1.10658e-05	7.11486e-05	0.000170307	FALSE
FBgn0266354	CG45002	-0.180729	7.0044	21.6094	1.10855e-05	7.118e-05	0.000170382	FALSE
FBgn0033380	Phax	0.154673	4.03706	21.5848	1.12014e-05	7.18283e-05	0.000171934	FALSE
FBgn0000092	dyw	0.461387	1.29026	21.5543	1.1355e-05	7.26762e-05	0.000173964	FALSE
FBgn0034588	CG9394	-0.162574	8.01429	21.5476	1.13786e-05	7.26762e-05	0.000173964	FALSE
FBgn0017418	ari-1	-0.122237	6.63499	21.5475	1.1379e-05	7.26762e-05	0.000173964	FALSE
FBgn0288966	Med	0.116964	5.68171	21.5048	1.15864e-05	7.39026e-05	0.0001769	FALSE
FBgn0032219	CG4995	0.775694	-0.148066	21.4731	1.18672e-05	7.55936e-05	0.000180947	FALSE
FBgn0002778	mnd	-0.129289	5.17942	21.429	1.19637e-05	7.61074e-05	0.000182177	FALSE
FBgn0037270	eIF3f1	0.0993012	7.83727	21.411	1.20553e-05	7.65461e-05	0.000183227	FALSE
FBgn0036145	CG7607	0.210802	6.46648	21.4092	1.20645e-05	7.65461e-05	0.000183227	FALSE
FBgn0041789	Pax	-0.0908396	6.85582	21.3884	1.21709e-05	7.71196e-05	0.0001846	FALSE
FBgn0285879	disco-r	-0.177387	5.38659	21.3781	1.2224e-05	7.73541e-05	0.000185161	FALSE
FBgn0264895	RapGAP1	-0.120891	6.56169	21.3016	1.26268e-05	7.9798e-05	0.000191011	FALSE
FBgn0035669	CG6592	-0.430388	0.878457	21.2927	1.26893e-05	8.00881e-05	0.000191706	FALSE
FBgn0002121	l(2)gl	-0.171231	6.23738	21.2719	1.27867e-05	8.05968e-05	0.000192923	FALSE
FBgn0052225	CG32225	-0.107177	5.87808	21.267	1.28131e-05	8.06578e-05	0.000193069	FALSE
FBgn0031772	CG13994	0.197125	3.14524	21.2558	1.28746e-05	8.09386e-05	0.000193741	FALSE
FBgn0037120	CG11247	0.109608	5.8986	21.2277	1.30283e-05	8.17983e-05	0.000195799	FALSE
FBgn0036450	Tdrd3	0.11213	5.04539	21.2004	1.31799e-05	8.26421e-05	0.000197819	FALSE
FBgn0030593	CG9512	-0.155513	9.85462	21.196	1.32045e-05	8.26882e-05	0.000197929	FALSE
FBgn0284252	Letm1	-0.0866442	7.32966	21.1909	1.32329e-05	8.27586e-05	0.000198098	FALSE
FBgn0030309	CG1572	-0.156437	6.19929	21.1841	1.32712e-05	8.289e-05	0.000198413	FALSE
FBgn0023179	amon	-0.120691	7.95057	21.1498	1.3466e-05	8.38889e-05	0.000200804	FALSE
FBgn0039656	CG11951	-0.32136	4.62316	21.152	1.34535e-05	8.38889e-05	0.000200804	FALSE
FBgn0011296	l(2)efl	0.283245	5.89251	21.1429	1.35055e-05	8.4026e-05	0.000201132	FALSE
FBgn0033265	coil	0.155503	3.47202	21.1297	1.35821e-05	8.43934e-05	0.000202011	FALSE
FBgn0036815	HipHop	0.276461	2.01761	21.1064	1.3719e-05	8.51346e-05	0.000203785	FALSE
FBgn0041707	7B2	-0.156601	8.43173	21.0815	1.38622e-05	8.59123e-05	0.000205647	FALSE
FBgn0266918	CG32486	0.124482	7.89801	21.0614	1.39809e-05	8.65364e-05	0.000207141	FALSE
FBgn0259236	comm3	-0.218581	4.16306	21.0386	1.41169e-05	8.72659e-05	0.000208887	FALSE
FBgn0030482	Bcat	-0.228638	6.49773	21.007	1.43078e-05	8.83319e-05	0.000211439	FALSE
FBgn0003557	Su(dx)	-0.0892264	6.85718	21.0025	1.43349e-05	8.83861e-05	0.000211568	FALSE
FBgn0037195	CG11226	0.602803	-0.420491	21.0062	1.45214e-05	8.93745e-05	0.000213934	FALSE
FBgn0259143	CG42258	-0.0907611	7.1579	20.9703	1.45324e-05	8.93745e-05	0.000213934	FALSE
FBgn0052264	CG32264	-0.152683	8.02445	20.9654	1.45629e-05	8.94477e-05	0.00021411	FALSE
FBgn0261995	CG42813	0.149228	5.89618	20.9597	1.45983e-05	8.95511e-05	0.000214357	FALSE
FBgn0013997	Nrx-IV	-0.0929135	6.56111	20.9498	1.46597e-05	8.98131e-05	0.000214984	FALSE
FBgn0037897	Sptz	0.120073	5.52645	20.9288	1.47914e-05	9.05043e-05	0.000216639	FALSE
FBgn0035393	CG16753	0.257822	2.38842	20.9125	1.48959e-05	9.10284e-05	0.000217893	FALSE
FBgn0039600	Prp39	0.152259	6.69872	20.8986	1.49823e-05	9.13239e-05	0.000218601	FALSE
FBgn0034911	GlyT	-0.205587	5.39955	20.8994	1.49774e-05	9.13239e-05	0.000218601	FALSE
FBgn0000308	chic	0.103717	8.13475	20.8537	1.52716e-05	9.29698e-05	0.00022254	FALSE
FBgn0260049	flr	0.0981175	5.94159	20.8472	1.53136e-05	9.31077e-05	0.00022287	FALSE
FBgn0024285	Srp54	0.106697	5.82568	20.8285	1.54363e-05	9.37353e-05	0.000224373	FALSE
FBgn0031489	CG17224	0.284594	4.83412	20.8232	1.54709e-05	9.38265e-05	0.000224591	FALSE
FBgn0034521	Mgat1	0.113759	5.30648	20.8107	1.55536e-05	9.42093e-05	0.000225507	FALSE
FBgn0260658	CG42541	-0.25786	6.59326	20.8046	1.55941e-05	9.43361e-05	0.000225811	FALSE
FBgn0033050	Pngl	0.0992826	5.6704	20.7853	1.57225e-05	9.49929e-05	0.000227383	FALSE
FBgn0013323	Ptth	-0.293073	2.195	20.7593	1.59002e-05	9.59461e-05	0.000229665	FALSE
FBgn0004777	Ccp84Ag	-1.2995	1.92629	20.738	1.61571e-05	9.72523e-05	0.000232791	TRUE
FBgn0033777	CG17574	-0.139976	5.67179	20.7227	1.61477e-05	9.72523e-05	0.000232791	FALSE
FBgn0036381	CG8745	-0.258722	8.91315	20.702	1.6291e-05	9.79361e-05	0.000234428	FALSE
FBgn0024734	PRL-1	-0.128145	6.87571	20.699	1.63119e-05	9.79388e-05	0.000234435	FALSE
FBgn0004583	ex	-0.150025	5.21104	20.6758	1.64735e-05	9.8786e-05	0.000236463	FALSE
FBgn0037892	mRpL40	0.18549	4.34179	20.6612	1.65769e-05	9.91627e-05	0.000237364	FALSE
FBgn0289578	CG4199	-0.108864	6.92876	20.6611	1.65776e-05	9.91627e-05	0.000237364	FALSE
FBgn0004509	Fur1	-0.119228	6.94275	20.6572	1.66051e-05	9.92042e-05	0.000237464	FALSE
FBgn0283500	Sac1	0.104336	6.9258	20.6448	1.66928e-05	9.96043e-05	0.000238421	FALSE
FBgn0283473	S6KL	-0.112394	5.83274	20.6332	1.67758e-05	9.99753e-05	0.000239309	FALSE
FBgn0033062	Ars2	0.106086	6.62527	20.6223	1.6854e-05	0.000100311	0.000240112	FALSE
FBgn0283438	CG46280	-0.0832419	6.01374	20.6196	1.68737e-05	0.000100311	0.000240112	FALSE
FBgn0037218	aux	0.105849	6.05213	20.5725	1.72165e-05	0.000102222	0.000244687	FALSE
FBgn0039860	CG1792	0.177222	2.99673	20.5613	1.73002e-05	0.000102496	0.000245344	FALSE
FBgn0034706	CG11275	-0.154799	5.57364	20.5604	1.73054e-05	0.000102496	0.000245344	FALSE
FBgn0039420	CG6154	-0.181644	4.37185	20.5429	1.74354e-05	0.000103139	0.000246883	FALSE
FBgn0003676	CCT1	0.128894	5.98563	20.4964	1.77847e-05	0.000105077	0.00025152	FALSE
FBgn0286828	dind	-0.122568	4.67248	20.4768	1.79348e-05	0.000105833	0.000253331	FALSE
FBgn0039900	Syt7	-0.190355	7.09528	20.4362	1.82484e-05	0.000107552	0.000257445	FALSE
FBgn0038246	CG14853	-0.140012	6.03748	20.4227	1.83539e-05	0.000107835	0.000258123	FALSE
FBgn0034290	CG5773	-0.179438	7.82593	20.4247	1.83381e-05	0.000107835	0.000258123	FALSE
FBgn0083991	CG34155	-0.191432	4.12817	20.4215	1.83637e-05	0.000107835	0.000258123	FALSE
FBgn0035073	CG16896	-0.18443	3.37784	20.373	1.87489e-05	0.000109963	0.000263217	FALSE
FBgn0031529	CG9662	0.204847	3.56126	20.3152	1.92183e-05	0.000112579	0.000269478	FALSE
FBgn0026315	Ugt35A1	-0.184761	4.91174	20.2634	1.9649e-05	0.000114832	0.000274872	FALSE
FBgn0045063	fdl	-0.128083	6.2259	20.2632	1.96508e-05	0.000114832	0.000274872	FALSE
FBgn0031808	Nepl5	-0.162765	5.98305	20.2281	1.99486e-05	0.000116431	0.000278699	FALSE
FBgn0015577	alpha-Est9	-0.162183	6.77472	20.2003	2.01878e-05	0.000117684	0.000281699	FALSE
FBgn0035989	Atat	-0.0989526	6.40097	20.1775	2.03858e-05	0.000118695	0.000284118	FALSE
FBgn0030339	Cyp28c1	-0.242279	2.46609	20.148	2.06478e-05	0.000120075	0.000287421	FALSE
FBgn0032997	CG17486	0.0914782	5.71872	20.1167	2.0924e-05	0.000121442	0.000290695	FALSE
FBgn0035725	Mis12	0.320091	1.42776	20.1173	2.09335e-05	0.000121442	0.000290695	FALSE
FBgn0029736	CG4041	0.115558	4.97544	20.0793	2.12632e-05	0.00012308	0.000294616	FALSE
FBgn0036485	FucTA	-0.166414	4.47486	20.0788	2.1267e-05	0.00012308	0.000294616	FALSE
FBgn0025686	Amnionless	0.543345	0.526595	20.0814	2.12967e-05	0.000123104	0.000294673	FALSE
FBgn0011787	mRpL12	0.166078	4.88502	20.0656	2.13883e-05	0.000123485	0.000295584	FALSE
FBgn0264694	mgr	0.133525	5.08382	20.0445	2.1583e-05	0.00012446	0.000297917	FALSE
FBgn0039620	wat	-0.157326	6.07267	20.017	2.18387e-05	0.000125784	0.000301086	FALSE
FBgn0266117	asRNA:CR44843	-0.3446	1.50766	19.9731	2.22662e-05	0.000128092	0.000306613	FALSE
FBgn0050481	mRpL53	0.143687	4.65675	19.947	2.2506e-05	0.000129317	0.000309545	FALSE
FBgn0035374	mRpS35	0.14332	4.7897	19.9369	2.26034e-05	0.000129722	0.000310514	FALSE
FBgn0032382	Mal-B2	-0.173773	7.2793	19.8856	2.3108e-05	0.000132395	0.000316912	FALSE
FBgn0032840	sNPF	-0.116563	7.17988	19.884	2.31243e-05	0.000132395	0.000316912	FALSE
FBgn0034177	AsnRS-m	0.223794	2.81825	19.8722	2.3243e-05	0.000132917	0.000318162	FALSE
FBgn0039938	Sox102F	-0.11972	6.36006	19.8275	2.36928e-05	0.000135328	0.000323933	FALSE
FBgn0013972	Gycalpha99B	-0.126648	7.18031	19.8232	2.37365e-05	0.000135417	0.000324146	FALSE
FBgn0038395	Jhbp5	0.247204	1.88342	19.8035	2.39449e-05	0.000136444	0.000326604	FALSE
FBgn0019960	Mitofilin	0.0846187	7.82429	19.7983	2.39928e-05	0.000136555	0.00032687	FALSE
FBgn0261632	lncRNA:CR42715	0.451311	0.736303	19.798	2.40256e-05	0.00013658	0.00032693	FALSE
FBgn0038198	Npc2b	0.146613	7.28772	19.7889	2.40896e-05	0.000136651	0.000327099	FALSE
FBgn0036569	IleRS-m	0.185686	3.06272	19.7885	2.40948e-05	0.000136651	0.000327099	FALSE
FBgn0250819	CG33521	-0.140863	5.83748	19.7685	2.43027e-05	0.000137667	0.000329532	FALSE
FBgn0035385	FMRFaR	-0.227578	2.88561	19.762	2.43721e-05	0.000137898	0.000330084	FALSE
FBgn0035113	pyx	0.214634	2.94286	19.757	2.44242e-05	0.00013803	0.000330401	FALSE
FBgn0083972	CG34136	0.287021	4.50803	19.6953	2.50812e-05	0.000141577	0.000338891	FALSE
FBgn0034876	wmd	0.101803	5.26812	19.6781	2.52678e-05	0.000142335	0.000340704	FALSE
FBgn0266217	lncRNA:CR44912	0.533052	-0.430342	19.7022	2.52746e-05	0.000142335	0.000340704	FALSE
FBgn0030850	stas	-0.0791558	6.00038	19.6679	2.5379e-05	0.000142755	0.000341712	FALSE
FBgn0038948	JMJD6	0.131584	4.82521	19.6271	2.58295e-05	0.00014512	0.000347371	FALSE
FBgn0000046	Act87E	0.160959	6.71606	19.6183	2.59277e-05	0.000145501	0.000348284	FALSE
FBgn0020386	Pdk1	-0.153322	7.49056	19.6137	2.59787e-05	0.000145618	0.000348563	FALSE
FBgn0039226	Ude	-0.143716	4.89189	19.584	2.6314e-05	0.000147326	0.000352651	FALSE
FBgn0262477	FoxP	0.27605	5.30641	19.56	2.65886e-05	0.00014869	0.000355916	FALSE
FBgn0033558	alka	-0.178642	3.69891	19.5399	2.68202e-05	0.000149811	0.000358599	FALSE
FBgn0029849	Efr	-0.107969	5.43588	19.5265	2.69755e-05	0.000150503	0.000360258	FALSE
FBgn0267733	lncRNA:CR46064	0.18131	3.71496	19.4928	2.73721e-05	0.000152539	0.000365131	FALSE
FBgn0040732	CG16926	0.306176	7.04603	19.474	2.75946e-05	0.000153601	0.000367673	FALSE
FBgn0037533	CD98hc	-0.0936538	7.94199	19.4319	2.81003e-05	0.000156235	0.000373978	FALSE
FBgn0035390	scramb2	-0.104449	5.44721	19.4104	2.83627e-05	0.000157512	0.000377034	FALSE
FBgn0085382	CG34353	-0.168176	5.59613	19.4077	2.83967e-05	0.000157519	0.00037705	FALSE
FBgn0050342	Prp38	0.135963	4.12949	19.3696	2.88687e-05	0.000159921	0.000382801	FALSE
FBgn0263662	lncRNA:Irar	0.345332	1.33805	19.3687	2.88963e-05	0.000159921	0.000382801	FALSE
FBgn0034194	CG15611	-0.111903	5.11882	19.3593	2.89972e-05	0.000160295	0.000383696	FALSE
FBgn0086779	step	-0.0924853	5.7035	19.3482	2.9136e-05	0.000160878	0.00038509	FALSE
FBgn0037720	CG8312	-0.0889948	6.34279	19.3422	2.92117e-05	0.00016111	0.000385648	FALSE
FBgn0039712	CG15514	0.0977599	4.94556	19.3361	2.92888e-05	0.000161351	0.000386223	FALSE
FBgn0036750	CG6034	-0.451782	1.84075	19.2859	2.99403e-05	0.000164751	0.000394362	FALSE
FBgn0038755	Hs6st	-0.146121	4.65752	19.2614	3.02522e-05	0.000166277	0.000398015	FALSE
FBgn0032753	CG17572	-0.270893	4.45333	19.2474	3.04367e-05	0.000166891	0.000399484	FALSE
FBgn0034286	dpr13	-0.14919	4.81947	19.245	3.0468e-05	0.000166891	0.000399484	FALSE
FBgn0036332	Cul6	0.288343	2.02259	19.2505	3.04022e-05	0.000166891	0.000399484	FALSE
FBgn0020907	Scp2	-0.188133	6.74526	19.2404	3.05278e-05	0.000167028	0.000399813	FALSE
FBgn0263116	5-HT1B	-0.224949	3.80252	19.2075	3.09674e-05	0.000169241	0.000405109	FALSE
FBgn0064227	Rdh	-0.336365	2.1906	19.203	3.10312e-05	0.000169397	0.000405484	FALSE
FBgn0034179	CG6805	-0.117135	6.0796	19.1952	3.11315e-05	0.000169752	0.000406333	FALSE
FBgn0031381	Npc2a	0.168937	7.32523	19.1614	3.15909e-05	0.000172062	0.000411863	FALSE
FBgn0027795	CG14785	0.37437	1.20971	19.1568	3.1673e-05	0.000172314	0.000412466	FALSE
FBgn0037849	CG4596	-0.189076	3.96103	19.1381	3.19128e-05	0.000173031	0.000414183	FALSE
FBgn0033421	CG1888	0.140677	4.24742	19.1391	3.18989e-05	0.000173031	0.000414183	FALSE
FBgn0265935	coro	0.0903708	6.23904	19.1411	3.18713e-05	0.000173031	0.000414183	FALSE
FBgn0052726	CG32726	-0.20162	6.01247	19.1282	3.20503e-05	0.000173581	0.000415498	FALSE
FBgn0035025	uri	0.184537	3.17125	19.1204	3.21593e-05	0.000173976	0.000416443	FALSE
FBgn0025709	CNT2	-0.412599	1.22069	19.1181	3.22105e-05	0.000174057	0.000416637	FALSE
FBgn0036501	CG7272	-0.156052	6.22304	19.1044	3.23823e-05	0.000174789	0.00041839	FALSE
FBgn0002789	Mp20	0.177361	6.89815	19.0879	3.26145e-05	0.000175845	0.000420917	FALSE
FBgn0039594	snu	-0.0965936	8.40389	19.0807	3.27166e-05	0.000176198	0.000421762	FALSE
FBgn0034491	Hsl	-0.0792078	6.11849	19.0757	3.2788e-05	0.000176385	0.000422209	FALSE
FBgn0013771	Cyp6a9	-0.157574	5.67609	19.0478	3.31879e-05	0.000178336	0.000426881	FALSE
FBgn0036696	Pop5	0.287941	1.6307	19.0295	3.34612e-05	0.000179605	0.000429917	FALSE
FBgn0030041	CG12116	-0.31836	8.55816	19.0202	3.35869e-05	0.000180078	0.000431051	FALSE
FBgn0035807	CG7492	0.0861392	6.1254	19.0082	3.37626e-05	0.000180819	0.000432823	FALSE
FBgn0003189	r	0.281112	5.81607	18.9905	3.40236e-05	0.000181924	0.000435468	FALSE
FBgn0266672	Sec8	0.100646	6.08682	18.9891	3.40446e-05	0.000181924	0.000435468	FALSE
FBgn0261085	Syt12	-0.198563	4.79871	18.9584	3.45021e-05	0.000184164	0.00044083	FALSE
FBgn0036551	CG17029	-0.209398	4.38431	18.9206	3.50739e-05	0.000187008	0.000447639	FALSE
FBgn0004647	N	-0.154759	5.90293	18.9104	3.52283e-05	0.000187624	0.000449112	FALSE
FBgn0017457	U2af38	0.108948	4.8775	18.8935	3.54892e-05	0.000188804	0.000451938	FALSE
FBgn0053193	sav	0.127645	3.72451	18.876	3.576e-05	0.000190034	0.000454883	FALSE
FBgn0038705	CG11626	0.715525	-1.05357	18.9039	3.5959e-05	0.000190819	0.000456761	FALSE
FBgn0019982	Gs1l	-0.11262	6.05239	18.8614	3.5987e-05	0.000190819	0.000456761	FALSE
FBgn0000057	adp	0.101004	5.22753	18.8512	3.61467e-05	0.000191455	0.000458283	FALSE
FBgn0035410	MnM	0.159279	4.25879	18.8457	3.62341e-05	0.000191707	0.000458885	FALSE
FBgn0027786	Mtch	0.096663	6.66165	18.8413	3.63035e-05	0.000191863	0.000459259	FALSE
FBgn0261989	CG42807	0.319008	4.05186	18.838	3.63559e-05	0.000191929	0.000459418	FALSE
FBgn0284225	CG46309	-0.131915	6.68467	18.8022	3.69266e-05	0.000194728	0.000466117	FALSE
FBgn0030051	spirit	0.148572	4.33537	18.7929	3.70764e-05	0.000195304	0.000467496	FALSE
FBgn0265816	lncRNA:CR44605	0.738869	-1.68358	18.1337	3.7276e-05	0.00019614	0.000469498	FALSE
FBgn0036107	galla-2	0.168735	3.81925	18.7336	3.80477e-05	0.000199982	0.000478694	FALSE
FBgn0039831	CG12054	-0.162254	6.67248	18.7136	3.8379e-05	0.000201503	0.000482335	FALSE
FBgn0264695	Mhc	0.114288	11.1261	18.6436	3.95678e-05	0.000207518	0.000496733	FALSE
FBgn0052163	CG32163	0.222568	3.41027	18.6386	3.96569e-05	0.000207759	0.00049731	FALSE
FBgn0031317	Charon	0.132294	3.95346	18.5526	4.11719e-05	0.000215461	0.000515746	FALSE
FBgn0029778	RhoGAP5A	0.146812	3.85825	18.5498	4.12214e-05	0.000215486	0.000515806	FALSE
FBgn0000422	Ddc	-0.210664	7.08591	18.5126	4.18965e-05	0.00021854	0.000523116	FALSE
FBgn0035171	CG12502	-0.146806	5.86852	18.5132	4.18854e-05	0.00021854	0.000523116	FALSE
FBgn0036271	Pbgs	0.147224	3.74313	18.5023	4.20861e-05	0.000219291	0.000524913	FALSE
FBgn0031043	Naa20A	0.14013	4.54927	18.4918	4.22782e-05	0.000220054	0.000526739	FALSE
FBgn0032886	CG9328	-0.141393	6.62337	18.4779	4.25354e-05	0.000221153	0.000529371	FALSE
FBgn0033929	Tfb1	0.091711	4.75234	18.4509	4.30414e-05	0.000223542	0.000535089	FALSE
FBgn0040346	CG3704	0.109088	4.5068	18.4303	4.34299e-05	0.000225074	0.000538756	FALSE
FBgn0037217	CG14636	0.360341	3.25985	18.4327	4.33874e-05	0.000225074	0.000538756	FALSE
FBgn0053145	GalT1	-0.12713	4.16772	18.4182	4.36611e-05	0.000226028	0.000541041	FALSE
FBgn0026176	SkpB	0.455358	0.23856	18.4203	4.37505e-05	0.000226073	0.000541148	FALSE
FBgn0039928	Cals	-0.128143	8.7784	18.4128	4.37638e-05	0.000226073	0.000541148	FALSE
FBgn0035544	CG15021	0.140288	4.98	18.3809	4.43788e-05	0.000229004	0.000548164	FALSE
FBgn0267142	lncRNA:CR45582	0.834753	-1.57235	18.229	4.45257e-05	0.000229516	0.000549389	FALSE
FBgn0000346	comt	-0.134072	8.51935	18.3506	4.49704e-05	0.00023156	0.000554282	FALSE
FBgn0004103	Pp1-87B	-0.0803368	7.96089	18.3302	4.53736e-05	0.000233386	0.000558653	FALSE
FBgn0022893	Df31	0.125943	6.80178	18.3083	4.58111e-05	0.000235385	0.000563437	FALSE
FBgn0011290	Taf12	0.102848	5.2634	18.2705	4.65757e-05	0.000239058	0.00057223	FALSE
FBgn0015288	RpL22	0.129247	9.86777	18.2667	4.66528e-05	0.000239199	0.000572566	FALSE
FBgn0039563	CG4951	0.167436	3.40381	18.256	4.68746e-05	0.00024008	0.000574675	FALSE
FBgn0265991	Zasp52	-0.136375	7.74846	18.2458	4.70819e-05	0.000240885	0.000576604	FALSE
FBgn0036732	Oatp74D	-0.177374	6.18805	18.2146	4.77289e-05	0.000243936	0.000583906	FALSE
FBgn0037094	CG7611	-0.077485	6.93222	18.1857	4.83384e-05	0.00024676	0.000590666	FALSE
FBgn0003520	stau	0.191208	7.54637	18.1792	4.84753e-05	0.00024676	0.000590666	FALSE
FBgn0034066	EMC7	0.109924	6.31071	18.1833	4.83899e-05	0.00024676	0.000590666	FALSE
FBgn0003256	rl	-0.156915	5.96058	18.1787	4.84868e-05	0.00024676	0.000590666	FALSE
FBgn0026061	Mipp1	-0.102977	6.1177	18.1656	4.87648e-05	0.000247913	0.000593426	FALSE
FBgn0034484	CG11044	-0.145881	3.8695	18.1542	4.90107e-05	0.000248784	0.00059551	FALSE
FBgn0263660	lncRNA:CR43651	0.582818	0.00877657	18.1659	4.90395e-05	0.000248784	0.00059551	FALSE
FBgn0086346	ALiX	-0.0886608	7.37111	18.1186	4.97807e-05	0.000252277	0.000603873	FALSE
FBgn0032935	Atg18b	-0.112197	5.42183	18.1025	5.01348e-05	0.000253804	0.000607528	FALSE
FBgn0264987	lncRNA:CR44138	-0.50406	0.253239	18.0959	5.04178e-05	0.000254969	0.000610315	FALSE
FBgn0039909	ND-49	-0.0772267	8.13993	18.0614	5.10476e-05	0.000257883	0.00061729	FALSE
FBgn0030881	CG12985	0.439178	-0.115076	18.0671	5.13469e-05	0.000259122	0.000620257	FALSE
FBgn0035415	CG14966	0.255236	2.72491	18.0399	5.15356e-05	0.000259802	0.000621884	FALSE
FBgn0000455	Dip-C	-0.106499	5.2089	18.0183	5.20215e-05	0.000261977	0.000627091	FALSE
FBgn0053155	CG33155	0.13087	4.70645	17.9475	5.3667e-05	0.000269981	0.000646249	FALSE
FBgn0024182	waw	-0.103288	6.00127	17.9016	5.476e-05	0.000274904	0.000658034	FALSE
FBgn0283535	Vha26	-0.0665949	8.56896	17.9028	5.47301e-05	0.000274904	0.000658034	FALSE
FBgn0036556	hzg	-0.0863752	6.40083	17.896	5.48958e-05	0.000275299	0.000658979	FALSE
FBgn0011566	Smyd3	0.153418	3.86655	17.8767	5.53633e-05	0.000277354	0.000663898	FALSE
FBgn0033970	CG10205	-0.203757	6.03006	17.8652	5.5644e-05	0.00027847	0.00066657	FALSE
FBgn0038675	CG6013	0.148557	4.4083	17.8005	5.72515e-05	0.000286217	0.000685114	FALSE
FBgn0033204	CG2065	-0.245169	3.36007	17.7885	5.75551e-05	0.000287436	0.000688031	FALSE
FBgn0004573	5-HT7	-0.183999	3.93228	17.7814	5.77366e-05	0.000287745	0.000688771	FALSE
FBgn0262869	Gfrl	-0.191873	6.46681	17.7817	5.77277e-05	0.000287745	0.000688771	FALSE
FBgn0052736	sloth1	0.181359	3.31905	17.7759	5.78765e-05	0.000287846	0.000689012	FALSE
FBgn0259204	sloth2	0.181359	3.31905	17.7759	5.78765e-05	0.000287846	0.000689012	FALSE
FBgn0029856	CG11700	-0.223812	4.41434	17.7721	5.79719e-05	0.000288022	0.000689434	FALSE
FBgn0051809	CG31809	-0.189757	4.63447	17.7644	5.81697e-05	0.000288707	0.000691073	FALSE
FBgn0267385	Pyk	-0.0919412	9.69273	17.7325	5.89921e-05	0.000292486	0.00070012	FALSE
FBgn0021967	ND-PDSW	0.142339	6.79139	17.7299	5.90601e-05	0.000292522	0.000700206	FALSE
FBgn0030434	Brms1	0.109675	4.64422	17.7229	5.92423e-05	0.000293123	0.000701644	FALSE
FBgn0264922	Sumo	0.148858	6.71485	17.703	5.97624e-05	0.000295392	0.000707076	FALSE
FBgn0000212	brm	0.115101	6.59847	17.6977	5.99019e-05	0.000295778	0.000707998	FALSE
FBgn0036931	CG14183	0.336218	0.938367	17.6745	6.0565e-05	0.000298745	0.000715101	FALSE
FBgn0285896	btl	-0.122102	3.8975	17.6618	6.08594e-05	0.000299583	0.000717107	FALSE
FBgn0040850	CG15210	-0.23275	3.36842	17.663	6.08293e-05	0.000299583	0.000717107	FALSE
FBgn0261429	lncRNA:CR42646	0.813846	-1.55135	17.5475	6.09437e-05	0.000299691	0.000717366	FALSE
FBgn0263831	Gen	0.309861	1.15798	17.6332	6.16594e-05	0.000302901	0.000725049	FALSE
FBgn0033538	CG11883	-0.114526	5.72489	17.6075	6.23338e-05	0.000305901	0.000732231	FALSE
FBgn0037255	Fip1	0.0968057	4.90578	17.602	6.24855e-05	0.000306333	0.000733265	FALSE
FBgn0040233	cana	-0.135834	4.94716	17.5692	6.33975e-05	0.000310488	0.00074321	FALSE
FBgn0010228	HmgZ	-0.148145	7.45211	17.5422	6.41565e-05	0.000313885	0.000751343	FALSE
FBgn0011746	ana	-0.176453	4.53885	17.5302	6.4499e-05	0.00031524	0.000754585	FALSE
FBgn0036116	CG7888	-0.113208	7.1135	17.4971	6.54471e-05	0.000319549	0.0007649	FALSE
FBgn0022699	D19B	0.117789	5.03522	17.4855	6.57856e-05	0.000320877	0.000768077	FALSE
FBgn0024542	Neos	0.174556	3.38322	17.4819	6.58916e-05	0.000321068	0.000768535	FALSE
FBgn0000276	CecA1	0.827701	2.37312	17.4768	6.60467e-05	0.000321174	0.00076879	FALSE
FBgn0261530	nbs	0.124273	4.44475	17.4765	6.60471e-05	0.000321174	0.00076879	FALSE
FBgn0029174	Fkbp59	0.112729	6.4389	17.4463	6.69345e-05	0.000325161	0.000778333	FALSE
FBgn0034716	Oatp58Dc	-0.111918	5.60984	17.4336	6.73114e-05	0.000326662	0.000781926	FALSE
FBgn0032814	CG10366	0.115688	4.29761	17.4293	6.74394e-05	0.000326953	0.000782623	FALSE
FBgn0035692	Sf3b6	0.126353	5.11674	17.4202	6.77116e-05	0.000327942	0.00078499	FALSE
FBgn0022936	CycH	0.233034	2.52503	17.4153	6.78647e-05	0.000328353	0.000785974	FALSE
FBgn0031190	CG12576	-0.0988982	6.72056	17.3914	6.85779e-05	0.000331471	0.000793436	FALSE
FBgn0031644	CG15625	0.4333	-0.00432611	17.3974	6.88905e-05	0.000332647	0.000796252	FALSE
FBgn0029504	CHES-1-like	-0.131995	6.83818	17.377	6.90162e-05	0.00033292	0.000796905	FALSE
FBgn0052057	dpr10	-0.167982	4.51006	17.3727	6.91487e-05	0.000333225	0.000797635	FALSE
FBgn0034585	Rbpn-5	-0.0830574	5.36285	17.352	6.97853e-05	0.00033562	0.000803368	FALSE
FBgn0031883	Caper	-0.112204	7.65699	17.3538	6.97295e-05	0.00033562	0.000803368	FALSE
FBgn0036768	CG7402	0.291264	2.66386	17.3413	7.0125e-05	0.000336917	0.000806473	FALSE
FBgn0265575	yin	-0.116013	5.75414	17.3263	7.05825e-05	0.000338776	0.000810924	FALSE
FBgn0033476	oys	-0.122255	7.64722	17.321	7.07508e-05	0.000339246	0.000812047	FALSE
FBgn0038388	CG4287	-0.0813544	5.98998	17.303	7.13154e-05	0.000341612	0.000817713	FALSE
FBgn0086359	Invadolysin	-0.143449	7.51939	17.2996	7.14246e-05	0.000341795	0.000818149	FALSE
FBgn0031800	CG9497	-0.214306	6.19336	17.2867	7.1832e-05	0.000343403	0.000821998	FALSE
FBgn0028515	EndoGI	-0.11096	5.37824	17.2632	7.2584e-05	0.000346305	0.000828945	FALSE
FBgn0085732	CR40190	0.175735	3.5388	17.2611	7.26551e-05	0.000346305	0.000828945	FALSE
FBgn0000490	dpp	-0.114121	4.93103	17.2654	7.2515e-05	0.000346305	0.000828945	FALSE
FBgn0024251	bbx	-0.102928	6.01743	17.2414	7.32902e-05	0.000348986	0.000835363	FALSE
FBgn0042641	frc	-0.090979	4.77002	17.2345	7.35137e-05	0.000349704	0.000837082	FALSE
FBgn0038504	Sur-8	-0.14656	6.3556	17.2307	7.36359e-05	0.000349939	0.000837645	FALSE
FBgn0039213	atl	-0.0906888	7.31317	17.2225	7.39049e-05	0.000350528	0.000839055	FALSE
FBgn0260997	CG42598	0.590512	-1.52089	17.072	7.39056e-05	0.000350528	0.000839055	FALSE
FBgn0005659	Ets98B	-0.108464	5.46974	17.2155	7.41346e-05	0.000351268	0.000840825	FALSE
FBgn0033817	GstE14	-0.222134	4.0163	17.2066	7.44296e-05	0.000352319	0.000843341	FALSE
FBgn0260933	rempA	0.205802	3.16162	17.1934	7.48669e-05	0.00035404	0.000847461	FALSE
FBgn0033252	CG12769	-0.197092	5.18726	17.1458	7.64621e-05	0.000361229	0.000864668	FALSE
FBgn0001995	mRpL4	0.148145	4.55333	17.1391	7.66907e-05	0.000361598	0.000865553	FALSE
FBgn0000303	ChAT	-0.145483	6.60921	17.1405	7.66413e-05	0.000361598	0.000865553	FALSE
FBgn0260439	Pp2A-29B	-0.0714262	7.81286	17.1245	7.71884e-05	0.000363588	0.000870316	FALSE
FBgn0000083	AnxB9	-0.102665	8.05099	17.1181	7.74071e-05	0.000364262	0.000871928	FALSE
FBgn0030317	pkm	0.257663	8.96278	17.1061	7.78216e-05	0.000365855	0.000875741	FALSE
FBgn0031768	IPIP	0.121673	4.55625	17.0909	7.83484e-05	0.000367971	0.000880807	FALSE
FBgn0267428	DIP-lambda	-0.225865	2.99984	17.0874	7.84726e-05	0.000368195	0.000881343	FALSE
FBgn0039315	CG13658	-0.287436	2.46858	17.0814	7.86845e-05	0.00036883	0.000882862	FALSE
FBgn0033138	Tsp42Eq	0.415534	0.888116	17.0704	7.91233e-05	0.000369446	0.000884337	FALSE
FBgn0263316	Mrp4	-0.119534	5.30299	17.0714	7.9031e-05	0.000369446	0.000884337	FALSE
FBgn0030802	DENR	0.115966	5.09216	17.0699	7.90811e-05	0.000369446	0.000884337	FALSE
FBgn0030981	CG14191	0.628154	1.74023	17.0717	7.90411e-05	0.000369446	0.000884337	FALSE
FBgn0035089	Phk-3	0.218622	4.46365	17.0558	7.95781e-05	0.000371209	0.000888557	FALSE
FBgn0000810	fs(1)K10	0.130204	4.22356	17.0424	8.00542e-05	0.000372986	0.000892812	FALSE
FBgn0037000	ZnT77C	-0.270071	3.44771	17.0408	8.01142e-05	0.000372986	0.000892812	FALSE
FBgn0000261	Cat	-0.123556	8.83689	17.0304	8.04831e-05	0.000374341	0.000896056	FALSE
FBgn0040028	CG17450	0.509972	-0.497325	17.0514	8.0715e-05	0.000375057	0.000897769	FALSE
FBgn0026751	XRCC1	0.135534	3.77641	17.0041	8.14291e-05	0.000377646	0.000903965	FALSE
FBgn0025739	pon	0.3804	0.777731	17.009	8.13538e-05	0.000377646	0.000903965	FALSE
FBgn0037899	RpL24-like	0.11251	7.88205	16.998	8.16493e-05	0.000378302	0.000905536	FALSE
FBgn0050419	CG30419	-0.169781	4.19306	16.987	8.20509e-05	0.000379797	0.000909114	FALSE
FBgn0038927	CG6015	0.0839835	4.2479	16.9664	8.28051e-05	0.000382552	0.000915709	FALSE
FBgn0266538	CG45099	0.0839835	4.2479	16.9664	8.28051e-05	0.000382552	0.000915709	FALSE
FBgn0032197	ova	-0.115392	4.75251	16.9578	8.31228e-05	0.000383651	0.000918339	FALSE
FBgn0036259	CG9760	-0.259896	2.50754	16.9501	8.34138e-05	0.000384625	0.000920671	FALSE
FBgn0037877	CG6689	0.111348	4.96497	16.9461	8.35554e-05	0.000384909	0.00092135	FALSE
FBgn0029937	CG8300	0.157183	5.15363	16.9299	8.41572e-05	0.00038731	0.000927098	FALSE
FBgn0039584	beat-VI	-0.163951	4.93462	16.9212	8.44834e-05	0.000388013	0.000928781	FALSE
FBgn0013272	Gp150	-0.0948021	9.33446	16.9233	8.44054e-05	0.000388013	0.000928781	FALSE
FBgn0024250	brk	-0.181588	3.85346	16.9195	8.4552e-05	0.000388013	0.000928781	FALSE
FBgn0035490	CG1136	-0.152229	4.59442	16.9071	8.50178e-05	0.000389407	0.000932119	FALSE
FBgn0052174	Coq4	-0.0896238	4.77242	16.9075	8.5e-05	0.000389407	0.000932119	FALSE
FBgn0004449	Ten-m	-0.139655	8.22829	16.9037	8.51467e-05	0.000389627	0.000932644	FALSE
FBgn0039861	pasha	0.127489	3.82001	16.9015	8.52316e-05	0.000389645	0.000932686	FALSE
FBgn0020306	dom	-0.114872	7.70182	16.8925	8.55711e-05	0.000390825	0.000935512	FALSE
FBgn0052406	PVRAP	-0.128913	4.67049	16.8802	8.60399e-05	0.000392594	0.000939745	FALSE
FBgn0035145	MED14	0.0973488	5.80903	16.8516	8.71432e-05	0.000396875	0.000949993	FALSE
FBgn0031490	CG17264	-0.392425	0.998132	16.8536	8.71192e-05	0.000396875	0.000949993	FALSE
FBgn0034156	CG5348	0.63089	-0.712251	16.8749	8.75277e-05	0.000398248	0.000953281	FALSE
FBgn0032824	CG13962	0.372874	4.42421	16.8243	8.82103e-05	0.000400975	0.000959808	FALSE
FBgn0013981	His4r	0.111719	8.88905	16.8038	8.90184e-05	0.000404267	0.000967687	FALSE
FBgn0035981	CG4452	-0.114627	5.27335	16.7917	8.94997e-05	0.000406069	0.000972001	FALSE
FBgn0024909	Taf7	0.165863	3.17404	16.7768	9.00968e-05	0.000408393	0.000977563	FALSE
FBgn0037880	CG17726	0.163495	3.59003	16.7737	9.02205e-05	0.000408568	0.000977983	FALSE
FBgn0024887	kin17	0.126423	3.93586	16.6982	9.33105e-05	0.000422164	0.00101053	FALSE
FBgn0065081	sncRNA:838	-0.0996442	5.58141	16.6873	9.37644e-05	0.000423819	0.00101449	FALSE
FBgn0033819	CG4714	0.329494	1.18162	16.6466	9.55241e-05	0.000430963	0.00103159	FALSE
FBgn0040843	CG15213	0.447655	0.281178	16.6577	9.54399e-05	0.000430963	0.00103159	FALSE
FBgn0039186	CG5746	-0.112327	6.03505	16.6371	9.58874e-05	0.000432196	0.00103454	FALSE
FBgn0039804	CG15544	0.219222	2.38968	16.634	9.60263e-05	0.000432417	0.00103507	FALSE
FBgn0040823	dpr6	-0.186458	4.22233	16.6291	9.62318e-05	0.000432937	0.00103631	FALSE
FBgn0038173	Adgf-C	-0.166552	3.62544	16.6217	9.65518e-05	0.000433971	0.00103879	FALSE
FBgn0266725	asRNA:CR45198	0.537126	-0.423448	16.6268	9.71255e-05	0.000436142	0.00104399	FALSE
FBgn0030077	CG15365	0.23316	2.55011	16.6039	9.73283e-05	0.000436444	0.00104471	FALSE
FBgn0000278	CecB	0.799648	-0.180062	16.6182	9.73743e-05	0.000436444	0.00104471	FALSE
FBgn0038680	Cyp12a5	-0.135669	4.70286	16.5927	9.78058e-05	0.00043797	0.00104836	FALSE
FBgn0029867	CG3847	0.0864037	5.2756	16.589	9.79696e-05	0.000438081	0.00104863	FALSE
FBgn0033919	CG8547	-0.0698244	7.07367	16.588	9.80129e-05	0.000438081	0.00104863	FALSE
FBgn0002174	CG5504	0.106287	6.05572	16.5813	9.83049e-05	0.000438979	0.00105078	FALSE
FBgn0261112	APP-BP1	0.12803	4.28608	16.549	9.97356e-05	0.000444954	0.00106508	FALSE
FBgn0035649	PXo	-0.150004	4.6912	16.5456	9.98868e-05	0.000445216	0.00106571	FALSE
FBgn0038716	CG7342	-0.341793	2.04706	16.5301	0.000100597	0.000447964	0.00107229	FALSE
FBgn0024556	mEFTu1	0.10101	6.62492	16.5187	0.000101092	0.000449755	0.00107657	FALSE
FBgn0263659	lncRNA:CR43650	-0.274241	2.91044	16.4963	0.000102117	0.000453719	0.00108606	FALSE
FBgn0288631	Yif1	0.119561	4.94752	16.495	0.000102172	0.000453719	0.00108606	FALSE
FBgn0039026	CG7029	-0.124244	8.2277	16.461	0.000103736	0.000460239	0.00110167	FALSE
FBgn0051469	Argp	0.202739	2.69668	16.4487	0.000104313	0.000462125	0.00110618	FALSE
FBgn0030734	ERp44	0.0774507	6.26868	16.4477	0.000104353	0.000462125	0.00110618	FALSE
FBgn0034419	CG15111	0.109469	6.00764	16.4308	0.000105149	0.000465223	0.0011136	FALSE
FBgn0058263	MFS17	-0.15602	5.86807	16.4079	0.000106229	0.000469565	0.00112399	FALSE
FBgn0037653	Iru	0.111723	5.50604	16.4049	0.000106376	0.000469783	0.00112451	FALSE
FBgn0000116	Argk1	-0.104758	10.6703	16.3841	0.000107367	0.000473729	0.00113396	FALSE
FBgn0039280	Mocs2B	0.17432	3.17155	16.3781	0.000107663	0.000474164	0.001135	FALSE
FBgn0260229	Mocs2A	0.17432	3.17155	16.3781	0.000107663	0.000474164	0.001135	FALSE
FBgn0264494	CG17646	-0.247757	7.88615	16.3698	0.000108056	0.000475456	0.00113809	FALSE
FBgn0262901	lncRNA:CR43256	0.455777	-0.0975572	16.3614	0.000108956	0.000478982	0.00114653	FALSE
FBgn0031886	Nuf2	0.538749	-0.368488	16.3625	0.00010918	0.000479528	0.00114784	FALSE
FBgn0039638	dgt6	0.23993	2.08159	16.3421	0.000109422	0.000480149	0.00114933	FALSE
FBgn0000928	fs(1)Yb	0.528035	-0.399669	16.3456	0.000110183	0.000483049	0.00115627	FALSE
FBgn0031628	CG3294	0.180356	2.79325	16.3037	0.000111312	0.000487555	0.00116705	FALSE
FBgn0035050	SiaT	0.202956	4.44393	16.2801	0.000112488	0.000492256	0.00117831	FALSE
FBgn0032465	Yip1d1	0.103805	4.86842	16.2767	0.000112658	0.000492555	0.00117902	FALSE
FBgn0003423	slgA	-0.0980676	8.40871	16.2632	0.000113345	0.000495109	0.00118513	FALSE
FBgn0033875	CG6357	-0.223401	6.84255	16.2328	0.000114901	0.00050145	0.00120031	FALSE
FBgn0265757	lncRNA:CR44564	0.873969	-1.83151	15.9408	0.00011574	0.000504651	0.00120798	FALSE
FBgn0015872	Drip	-0.184291	5.24465	16.2019	0.000116502	0.000507516	0.00121483	FALSE
FBgn0034271	Vps50	0.102252	5.04531	16.1875	0.000117261	0.00051036	0.00122164	FALSE
FBgn0034321	CG14502	0.343995	0.591086	16.1846	0.000117556	0.00051118	0.0012236	FALSE
FBgn0022710	Ac13E	-0.141669	6.68086	16.1739	0.000117976	0.000512543	0.00122687	FALSE
FBgn0035498	Fit1	-0.0783664	6.52539	16.1607	0.000118679	0.000514687	0.001232	FALSE
FBgn0030400	Pits	-0.141646	6.78243	16.1606	0.000118684	0.000514687	0.001232	FALSE
FBgn0022984	qkr58E-3	-0.0922711	5.69996	16.1374	0.000119929	0.000519619	0.0012438	FALSE
FBgn0025676	CkIIalpha-i3	0.139584	4.0458	16.1159	0.000121094	0.000524034	0.00125437	FALSE
FBgn0036844	Mkp3	-0.145738	6.23461	16.1145	0.000121166	0.000524034	0.00125437	FALSE
FBgn0002413	dco	-0.097395	6.68041	16.0747	0.000123355	0.000533022	0.00127589	FALSE
FBgn0027287	Gmap	-0.099242	5.82436	16.0715	0.000123531	0.000533302	0.00127656	FALSE
FBgn0051189	CG31189	-0.259985	3.65762	16.0525	0.000124595	0.000537417	0.00128641	FALSE
FBgn0261988	Gprk2	-0.12436	6.34279	16.0421	0.000125173	0.000538939	0.00129005	FALSE
FBgn0267035	asRNA:CR45479	0.311856	3.37518	16.0442	0.000125062	0.000538939	0.00129005	FALSE
FBgn0033766	Nup188	0.125743	4.23288	16.0384	0.000125381	0.000539352	0.00129104	FALSE
FBgn0032169	CG4709	0.153514	3.04506	16.0327	0.00012571	0.000540288	0.00129328	FALSE
FBgn0038499	Brf	0.103515	4.91066	16.0194	0.000126456	0.000543007	0.00129979	FALSE
FBgn0034670	CG13488	0.449645	-0.378613	16.034	0.000126604	0.000543158	0.00130015	FALSE
FBgn0035462	IntS10	0.215423	2.55096	16.0014	0.000127496	0.000546497	0.00130814	FALSE
FBgn0259923	Septin4	-0.0967379	6.18167	15.9937	0.000127926	0.000547851	0.00131138	FALSE
FBgn0040251	Ugt302K1	-0.38172	1.31298	15.982	0.000128664	0.00055052	0.00131777	FALSE
FBgn0000447	Dhod	0.136671	5.07958	15.9632	0.000129697	0.000554447	0.00132717	FALSE
FBgn0051523	CG31523	-0.13713	7.98936	15.961	0.000129825	0.000554505	0.00132731	FALSE
FBgn0027280	orion	-0.087449	6.98431	15.9544	0.000130207	0.000555643	0.00133003	FALSE
FBgn0010388	Dro	0.672804	7.13135	15.9466	0.00013067	0.000555651	0.00133005	FALSE
FBgn0033644	Tret1-2	0.462187	2.31197	15.9498	0.000130491	0.000555651	0.00133005	FALSE
FBgn0035204	Nt5a	-0.155518	5.20721	15.9465	0.000130672	0.000555651	0.00133005	FALSE
FBgn0035734	CG14823	0.193031	4.93365	15.9497	0.000130485	0.000555651	0.00133005	FALSE
FBgn0040009	CG17490	0.135532	3.11197	15.9443	0.000130808	0.000555742	0.00133027	FALSE
FBgn0003392	shi	-0.114685	9.19722	15.9419	0.000130945	0.000555831	0.00133048	FALSE
FBgn0031315	CG14341	0.162004	3.37825	15.9377	0.000131199	0.000556417	0.00133189	FALSE
FBgn0010389	htl	-0.0953409	5.07827	15.9355	0.000131321	0.000556446	0.00133196	FALSE
FBgn0051301	CG31301	-0.105474	4.99123	15.9102	0.000132828	0.000562336	0.00134605	FALSE
FBgn0000412	D1	-0.0656284	6.68525	15.8952	0.000133726	0.000565638	0.00135396	FALSE
FBgn0051159	mRRF2	0.157219	3.0174	15.8696	0.000135283	0.000571296	0.0013675	FALSE
FBgn0026393	Or43b	0.222318	2.1308	15.8695	0.000135301	0.000571296	0.0013675	FALSE
FBgn0029873	CG3918	0.148159	4.04326	15.8652	0.000135552	0.000571853	0.00136884	FALSE
FBgn0023215	Mnt	-0.16483	6.25036	15.8599	0.000135872	0.0005727	0.00137086	FALSE
FBgn0014141	cher	-0.116751	7.234	15.8547	0.000136187	0.000573527	0.00137284	FALSE
FBgn0026190	PH4alphaMP	0.212615	1.95179	15.8459	0.000136753	0.000575179	0.0013768	FALSE
FBgn0001105	Gbeta13F	-0.112979	8.14563	15.8445	0.000136819	0.000575179	0.0013768	FALSE
FBgn0023541	Cyp4d14	0.363806	0.525002	15.8418	0.000137182	0.000576203	0.00137925	FALSE
FBgn0032233	dpr19	-0.105895	5.57132	15.8268	0.000137912	0.000578373	0.00138444	FALSE
FBgn0015801	Reg-5	-0.10874	6.54159	15.8264	0.000137939	0.000578373	0.00138444	FALSE
FBgn0263738	Ada2a	0.165661	3.01664	15.8222	0.000138204	0.000578979	0.00138589	FALSE
FBgn0262532	CR43086	0.283686	1.72978	15.8166	0.00013858	0.000580048	0.00138845	FALSE
FBgn0014163	fax	-0.107222	7.93288	15.8051	0.000139271	0.000582434	0.00139416	FALSE
FBgn0040076	primo-2	0.142582	3.97049	15.7874	0.000140388	0.000586088	0.00140291	FALSE
FBgn0040077	primo-1	0.142582	3.97049	15.7874	0.000140388	0.000586088	0.00140291	FALSE
FBgn0083055	snoRNA:Psi18S-1295	-1.79883	-0.955965	15.6507	0.000140704	0.000586895	0.00140484	TRUE
FBgn0036760	CG5567	-0.132768	5.35652	15.7567	0.000142339	0.000593202	0.00141994	FALSE
FBgn0024991	CG2694	0.159775	3.10432	15.7517	0.000142672	0.000593612	0.00142092	FALSE
FBgn0040827	CG13315	-0.283917	9.51676	15.7514	0.000142684	0.000593612	0.00142092	FALSE
FBgn0003607	Su(var)205	0.107018	6.1257	15.7383	0.000143526	0.000596596	0.00142806	FALSE
FBgn0034688	CG11474	-0.118334	5.34861	15.7344	0.000143779	0.000597134	0.00142935	FALSE
FBgn0037936	CG6908	-0.196189	6.57958	15.7237	0.000144477	0.000599515	0.00143505	FALSE
FBgn0001122	Galphao	-0.12864	8.08879	15.7137	0.000145131	0.000601709	0.0014403	FALSE
FBgn0039738	Mgat2	-0.0981145	6.63099	15.7021	0.000145893	0.000604346	0.00144661	FALSE
FBgn0033717	CG8839	-0.112421	6.80887	15.6994	0.000146071	0.000604561	0.00144713	FALSE
FBgn0000119	arr	-0.127216	5.407	15.6964	0.000146272	0.000604875	0.00144788	FALSE
FBgn0020493	Dad	-0.10485	5.60277	15.6903	0.000146672	0.000606008	0.00145059	FALSE
FBgn0066304	Rpp20	0.0997529	4.41645	15.6859	0.000146962	0.000606165	0.00145097	FALSE
FBgn0066303	CG33932	0.0997529	4.41645	15.6859	0.000146962	0.000606165	0.00145097	FALSE
FBgn0026869	Tdg	-0.163996	7.24589	15.6771	0.000147547	0.000608056	0.00145549	FALSE
FBgn0036433	CG9628	-0.10933	6.7147	15.6713	0.000147933	0.000609124	0.00145805	FALSE
FBgn0030984	tgy	0.642755	-1.21488	15.4342	0.000148077	0.000609197	0.00145823	FALSE
FBgn0038437	Sdhaf3	0.206752	2.6815	15.6476	0.000149536	0.000614147	0.00147007	FALSE
FBgn0287461	lncRNA:CR46450	0.284033	2.60154	15.6478	0.000149525	0.000614147	0.00147007	FALSE
FBgn0028360	Cdc7	-0.142004	5.23614	15.6348	0.000150395	0.000617148	0.00147726	FALSE
FBgn0083986	CG34150	0.173074	3.4375	15.629	0.000150798	0.000618273	0.00147995	FALSE
FBgn0265974	ttv	-0.125727	5.57596	15.6115	0.000151988	0.000622622	0.00149036	FALSE
FBgn0039955	CG41099	0.0945414	6.5766	15.6056	0.000152391	0.000623744	0.00149305	FALSE
FBgn0038472	bdwf	0.146818	3.1852	15.598	0.00015292	0.000624376	0.00149456	FALSE
FBgn0027590	GstE12	-0.147073	8.72339	15.5965	0.000153019	0.000624376	0.00149456	FALSE
FBgn0035294	Mfap1	0.127816	4.12657	15.6	0.000152783	0.000624376	0.00149456	FALSE
FBgn0031392	AIF	0.1124	5.21863	15.5959	0.000153065	0.000624376	0.00149456	FALSE
FBgn0040260	Ugt37D1	-0.127897	5.88828	15.5837	0.000153911	0.000627294	0.00150154	FALSE
FBgn0026378	Rep	-0.124662	3.9328	15.5796	0.000154199	0.000627937	0.00150308	FALSE
FBgn0001404	egh	-0.111541	6.84831	15.5713	0.000154774	0.000629745	0.00150741	FALSE
FBgn0259896	NimC1	-0.144705	5.72886	15.5687	0.000154955	0.000629947	0.00150789	FALSE
FBgn0005658	Ets65A	-0.168933	4.41858	15.5662	0.000155136	0.000630153	0.00150839	FALSE
FBgn0003118	pnt	-0.137884	4.49095	15.5582	0.000155696	0.000631892	0.00151255	FALSE
FBgn0050054	CG30054	0.235613	5.27122	15.5538	0.000156005	0.00063223	0.00151336	FALSE
FBgn0052183	Ccn	-0.129154	4.74934	15.5533	0.000156042	0.00063223	0.00151336	FALSE
FBgn0031379	CG7289	0.0940448	5.23341	15.545	0.000156628	0.00063407	0.00151776	FALSE
FBgn0260965	CG42588	0.189304	4.74318	15.5178	0.000158565	0.000641371	0.00153524	FALSE
FBgn0036258	eIF3l	0.099721	7.78747	15.5066	0.000159369	0.000644082	0.00154173	FALSE
FBgn0038181	CG9297	0.10144	8.40323	15.5013	0.000159757	0.000645109	0.00154419	FALSE
FBgn0030433	mRpL49	0.139401	4.23932	15.4972	0.000160056	0.00064523	0.00154448	FALSE
FBgn0036319	Ent3	-0.147397	5.93011	15.4984	0.000159967	0.00064523	0.00154448	FALSE
FBgn0286203	stw	0.130248	4.87129	15.4762	0.000161583	0.000650842	0.00155791	FALSE
FBgn0003326	sca	-0.15989	4.3492	15.4319	0.000164856	0.000662646	0.00158617	FALSE
FBgn0010382	CycE	0.306767	1.29174	15.4299	0.000165055	0.000662646	0.00158617	FALSE
FBgn0031016	kek5	-0.114574	5.66645	15.4291	0.000165065	0.000662646	0.00158617	FALSE
FBgn0262518	Rab8	-0.0750997	6.31648	15.4326	0.0001648	0.000662646	0.00158617	FALSE
FBgn0032031	CG13390	0.153532	3.35817	15.4228	0.000165538	0.000663438	0.00158806	FALSE
FBgn0039927	CG11155	-0.199782	7.49423	15.424	0.000165445	0.000663438	0.00158806	FALSE
FBgn0034454	CG15120	0.422713	0.460512	15.4206	0.000165898	0.000664326	0.00159019	FALSE
FBgn0029708	CG3556	-0.0886517	6.8761	15.4087	0.000166598	0.00066596	0.0015941	FALSE
FBgn0033188	Drat	-0.129112	7.78397	15.407	0.000166721	0.00066596	0.0015941	FALSE
FBgn0260855	Sec22	0.084946	6.17911	15.4082	0.000166632	0.00066596	0.0015941	FALSE
FBgn0040726	dpr1	-0.12074	4.96094	15.4018	0.000167116	0.000666431	0.00159523	FALSE
FBgn0259482	Mob3	0.139182	4.65655	15.4019	0.000167108	0.000666431	0.00159523	FALSE
FBgn0021875	Zfrp8	0.153009	3.57555	15.3994	0.0001673	0.000666611	0.00159566	FALSE
FBgn0020653	Trxr1	0.0877539	7.75886	15.3906	0.000167966	0.000668711	0.00160068	FALSE
FBgn0015949	hrg	0.105549	6.78988	15.3864	0.000168285	0.000669426	0.0016024	FALSE
FBgn0029898	CG14439	-0.137261	6.05035	15.3661	0.000169847	0.000675015	0.00161577	FALSE
FBgn0036688	Fit2	0.157512	3.75807	15.3645	0.000169971	0.000675015	0.00161577	FALSE
FBgn0052204	CG32204	-0.1573	4.69259	15.361	0.000170235	0.000675508	0.00161695	FALSE
FBgn0010238	Lac	-0.0690106	6.56018	15.358	0.000170471	0.000675885	0.00161786	FALSE
FBgn0034361	mRpS28	0.162228	3.65422	15.3302	0.000172632	0.00068389	0.00163702	FALSE
FBgn0262117	IntS3	0.0902415	6.35012	15.3242	0.000173102	0.000685127	0.00163998	FALSE
FBgn0287612	lncRNA:CR46481	0.261995	3.00806	15.3227	0.000173229	0.000685127	0.00163998	FALSE
FBgn0034408	sano	-0.136771	5.41965	15.3207	0.000173378	0.000685152	0.00164004	FALSE
FBgn0265605	Ric	-0.0804729	7.50662	15.2946	0.000175443	0.000692184	0.00165687	FALSE
FBgn0036207	CG10907	0.15913	3.20881	15.2946	0.000175445	0.000692184	0.00165687	FALSE
FBgn0051956	Pgant4	0.689237	-0.473386	15.3038	0.000176383	0.000695313	0.00166436	FALSE
FBgn0085450	Snoo	-0.136958	5.90508	15.2731	0.000177164	0.000697822	0.00167037	FALSE
FBgn0036999	isoQC	-0.102363	4.78012	15.2701	0.000177402	0.000698185	0.00167123	FALSE
FBgn0036509	CG7739	-0.0969765	6.61618	15.2245	0.000181118	0.000712227	0.00170485	FALSE
FBgn0025366	Ip259	0.159509	8.04754	15.2015	0.000183015	0.000719101	0.0017213	FALSE
FBgn0034372	Gint3	0.0670452	5.53833	15.1951	0.00018355	0.000720024	0.00172351	FALSE
FBgn0259202	CG42306	0.0670452	5.53833	15.1951	0.00018355	0.000720024	0.00172351	FALSE
FBgn0266929	lncRNA:CR45380	0.593623	-0.923373	15.1018	0.000183824	0.000720513	0.00172468	FALSE
FBgn0264862	asRNA:CR44053	0.544579	-0.50508	15.2115	0.000184115	0.000720764	0.00172528	FALSE
FBgn0030945	Ing3	0.155828	4.46765	15.1865	0.000184271	0.000720764	0.00172528	FALSE
FBgn0020642	Lcp65Ac	0.355465	0.421822	15.1901	0.000184338	0.000720764	0.00172528	FALSE
FBgn0039355	CG4730	0.314415	0.968682	15.1768	0.000185191	0.000723398	0.00173159	FALSE
FBgn0250816	AGO3	0.60945	-1.4414	15.17	0.000185312	0.000723398	0.00173159	FALSE
FBgn0035760	CG8607	0.220385	2.30936	15.1671	0.000185913	0.000725154	0.00173579	FALSE
FBgn0052685	ZAP3	0.0995121	6.85425	15.1524	0.000187146	0.000729374	0.00174589	FALSE
FBgn0259938	cwo	-0.153704	6.74532	15.1475	0.000187563	0.000730405	0.00174836	FALSE
FBgn0032123	Oatp30B	0.108943	6.4984	15.1426	0.000187981	0.000731441	0.00175084	FALSE
FBgn0031650	synr	0.252016	1.47843	15.1374	0.000188472	0.000732568	0.00175354	FALSE
FBgn0022724	Taf8	0.173536	2.47421	15.1358	0.000188575	0.000732568	0.00175354	FALSE
FBgn0030158	CG9686	0.12662	8.04273	15.1335	0.000188758	0.000732685	0.00175382	FALSE
FBgn0031678	Nepl3	-0.398601	1.27583	15.1305	0.000189117	0.000733489	0.00175574	FALSE
FBgn0050344	CG30344	-0.0919087	5.72265	15.1268	0.000189335	0.000733741	0.00175635	FALSE
FBgn0030156	CG15247	-0.211426	2.78202	15.1167	0.000190216	0.000736562	0.0017631	FALSE
FBgn0032205	CG4957	0.162656	3.42431	15.1071	0.000191047	0.000739186	0.00176938	FALSE
FBgn0034405	Jheh2	-0.172123	7.74343	15.0969	0.000191932	0.000741414	0.00177471	FALSE
FBgn0041342	Pcyt1	-0.0812604	7.42718	15.098	0.00019183	0.000741414	0.00177471	FALSE
FBgn0287234	slf	-0.121383	7.00108	15.0917	0.000192383	0.00074256	0.00177746	FALSE
FBgn0027574	CG5815	0.110617	4.10863	15.0838	0.000193082	0.000744065	0.00178106	FALSE
FBgn0030391	Rab40	0.110621	4.45277	15.0839	0.000193065	0.000744065	0.00178106	FALSE
FBgn0030571	CG14414	0.144573	4.21548	15.0758	0.000193781	0.000745649	0.00178485	FALSE
FBgn0036839	SmydA-2	0.272226	1.49251	15.0761	0.000193803	0.000745649	0.00178485	FALSE
FBgn0037850	CG14695	0.298503	1.24318	15.0722	0.000194167	0.00074579	0.00178519	FALSE
FBgn0038319	mRpL9	0.143952	4.3316	15.0699	0.000194305	0.00074579	0.00178519	FALSE
FBgn0030511	CG11158	-0.208244	3.55694	15.0712	0.000194191	0.00074579	0.00178519	FALSE
FBgn0264344	CG43800	-0.315717	1.74764	15.0598	0.000195232	0.000748749	0.00179227	FALSE
FBgn0037199	EMC4	0.13839	6.19738	15.0512	0.000195959	0.000750603	0.00179671	FALSE
FBgn0041182	Tep2	-0.167039	8.182	15.0505	0.000196027	0.000750603	0.00179671	FALSE
FBgn0036038	defl	0.133148	3.7913	15.0445	0.000196568	0.000752075	0.00180023	FALSE
FBgn0019686	lok	0.196018	2.73746	15.0325	0.000197652	0.00075562	0.00180872	FALSE
FBgn0039066	EloA	0.0905176	5.27557	15.0283	0.000198015	0.000756408	0.0018106	FALSE
FBgn0035824	CG8281	0.141945	3.64672	15.0187	0.000198884	0.000759125	0.00181711	FALSE
FBgn0000250	cact	-0.0767281	6.90497	15.0095	0.000199714	0.000761687	0.00182324	FALSE
FBgn0040238	Best1	-0.0990108	5.60054	14.9994	0.000200643	0.000764627	0.00183028	FALSE
FBgn0034951	CG3860	-0.0682367	6.43923	14.9853	0.000201931	0.000768925	0.00184056	FALSE
FBgn0039565	CG4884	0.163799	2.12638	14.9612	0.000204179	0.000776253	0.00185811	FALSE
FBgn0259990	CG42487	0.163799	2.12638	14.9612	0.000204179	0.000776253	0.00185811	FALSE
FBgn0034518	CG13430	-0.127587	3.32252	14.9532	0.000204911	0.000777809	0.00186183	FALSE
FBgn0034519	BORCS7	-0.127587	3.32252	14.9532	0.000204911	0.000777809	0.00186183	FALSE
FBgn0036684	CG3764	-0.128623	5.83975	14.9452	0.000205658	0.000780026	0.00186714	FALSE
FBgn0267650	pre-mod(mdg4)-AA	0.164545	2.59076	14.9286	0.000207233	0.000784148	0.001877	FALSE
FBgn0267651	pre-mod(mdg4)-O	0.164545	2.59076	14.9286	0.000207233	0.000784148	0.001877	FALSE
FBgn0267652	pre-mod(mdg4)-N	0.164545	2.59076	14.9286	0.000207233	0.000784148	0.001877	FALSE
FBgn0038631	CG7695	-0.211565	4.11483	14.9162	0.000208391	0.000786671	0.00188304	FALSE
FBgn0087039	Sbp2	0.142496	3.74924	14.9176	0.000208265	0.000786671	0.00188304	FALSE
FBgn0034750	CG3732	0.111065	4.63052	14.9187	0.000208157	0.000786671	0.00188304	FALSE
FBgn0285910	VhaAC39-1	-0.0778273	7.62794	14.9128	0.000208711	0.00078726	0.00188445	FALSE
FBgn0014011	Rac2	-0.14035	5.23438	14.8787	0.000211988	0.000798996	0.00191255	FALSE
FBgn0036262	Miox	-0.268619	8.36871	14.8759	0.000212261	0.000799398	0.00191351	FALSE
FBgn0034276	Sardh	0.333052	3.99755	14.861	0.000213707	0.000804215	0.00192504	FALSE
FBgn0262870	axo	-0.126958	7.21416	14.8583	0.000213965	0.000804555	0.00192585	FALSE
FBgn0031054	Ssu72	0.105924	4.53154	14.8486	0.000214921	0.000807518	0.00193294	FALSE
FBgn0040395	Unc-76	-0.113038	7.82988	14.8448	0.000215286	0.000808259	0.00193472	FALSE
FBgn0026199	myo	-0.105641	6.47678	14.831	0.000216653	0.000812757	0.00194548	FALSE
FBgn0034033	CG8204	0.192334	3.09285	14.8072	0.000219023	0.000821008	0.00196523	FALSE
FBgn0052698	CARPB	-0.203286	6.03636	14.7926	0.000220478	0.000825819	0.00197675	FALSE
FBgn0263750	CG43675	-0.125182	5.99777	14.7852	0.000221233	0.000828002	0.00198198	FALSE
FBgn0029997	CG2258	-0.12437	6.20255	14.7828	0.000221467	0.00082823	0.00198252	FALSE
FBgn0036752	Adgf-A	-0.201085	3.74564	14.7707	0.000222707	0.000832221	0.00199207	FALSE
FBgn0038206	twf	0.101955	4.20239	14.7583	0.00022397	0.000836292	0.00200182	FALSE
FBgn0262003	CG42821	-0.301718	3.41465	14.7564	0.000224165	0.000836372	0.00200201	FALSE
FBgn0025626	CG4281	0.0995133	4.97157	14.7477	0.000225048	0.000839015	0.00200834	FALSE
FBgn0032699	CG10383	-0.131495	4.9156	14.7447	0.00022536	0.000839527	0.00200956	FALSE
FBgn0031047	Rcd-1	0.0965306	5.7324	14.7148	0.000228462	0.000850422	0.00203564	FALSE
FBgn0035036	CG4707	0.151618	3.41897	14.6941	0.000230634	0.000857844	0.00205341	FALSE
FBgn0031764	CG9107	0.190608	2.76805	14.6866	0.000231433	0.000860151	0.00205893	FALSE
FBgn0259824	Hip14	-0.0957153	5.78987	14.673	0.000232873	0.000864836	0.00207015	FALSE
FBgn0030694	CG15602	0.129893	3.96565	14.669	0.000233303	0.000865095	0.00207076	FALSE
FBgn0052185	edin	0.880261	3.55158	14.67	0.000233195	0.000865095	0.00207076	FALSE
FBgn0051810	CG31810	-0.20609	2.67703	14.6651	0.000233726	0.000865437	0.00207158	FALSE
FBgn0063368	Gpb5	0.202677	3.18459	14.6648	0.000233755	0.000865437	0.00207158	FALSE
FBgn0039277	Nepl16	-0.101355	6.04771	14.663	0.000233939	0.000865451	0.00207162	FALSE
FBgn0037171	CG14459	-0.286597	1.95453	14.6607	0.000234209	0.000865785	0.00207242	FALSE
FBgn0025674	CycK	0.0714587	5.75158	14.6521	0.000235106	0.000868433	0.00207875	FALSE
FBgn0032283	CG7296	0.219437	6.62548	14.6351	0.000236943	0.000873877	0.00209179	FALSE
FBgn0037723	SpdS	0.14444	6.10326	14.6363	0.000236813	0.000873877	0.00209179	FALSE
FBgn0010173	RPA1	-0.0989711	5.44508	14.5965	0.000241164	0.000888564	0.00212694	FALSE
FBgn0286222	Fum1	0.0919312	7.34842	14.5953	0.000241295	0.000888564	0.00212694	FALSE
FBgn0030719	eIF5	-0.067646	6.88861	14.5773	0.000243296	0.000895247	0.00214294	FALSE
FBgn0011640	lark	0.0824125	6.40782	14.5675	0.000244386	0.000898572	0.0021509	FALSE
FBgn0286506	Mpi	-0.147139	5.92176	14.563	0.000244887	0.000899725	0.00215366	FALSE
FBgn0030474	CG15747	0.122658	4.17266	14.5569	0.000245585	0.000901602	0.00215815	FALSE
FBgn0051729	CG31729	-0.115881	8.17541	14.5508	0.000246263	0.000903402	0.00216246	FALSE
FBgn0039531	CG5611	-0.156139	3.55144	14.5471	0.000246689	0.000904273	0.00216455	FALSE
FBgn0011766	E2f1	0.0869383	6.65997	14.5323	0.000248363	0.000909716	0.00217757	FALSE
FBgn0039232	sosie	-0.160508	4.8307	14.5243	0.000249274	0.000912353	0.00218388	FALSE
FBgn0040309	Prx2	0.200313	8.58805	14.5226	0.000249462	0.000912353	0.00218388	FALSE
FBgn0020416	Idgf1	-0.173554	6.79186	14.4958	0.000252547	0.000922692	0.00220863	FALSE
FBgn0284228	CG46312	-0.067552	6.88445	14.4947	0.000252673	0.000922692	0.00220863	FALSE
FBgn0033836	CG18278	-0.172385	2.42216	14.4827	0.000254091	0.000927166	0.00221934	FALSE
FBgn0039025	Usp12-46	-0.0913725	5.00381	14.4702	0.00025553	0.000931711	0.00223022	FALSE
FBgn0052425	CG32425	-0.109371	7.44021	14.4481	0.00025814	0.000940514	0.00225129	FALSE
FBgn0037690	Task7	-0.103756	4.86508	14.4363	0.000259539	0.000944896	0.00226178	FALSE
FBgn0026620	tacc	-0.0846596	7.24622	14.4212	0.000261342	0.00095074	0.00227577	FALSE
FBgn0264390	lncRNA:CR43838	0.536697	-0.341216	14.4255	0.000262454	0.000953341	0.002282	FALSE
FBgn0031391	CG11723	0.117078	4.14924	14.4134	0.000262276	0.000953341	0.002282	FALSE
FBgn0037949	prd1	-0.0945583	6.99563	14.3921	0.000264851	0.000961323	0.0023011	FALSE
FBgn0263998	Ack-like	-0.0961587	6.21253	14.3863	0.00026556	0.000963169	0.00230552	FALSE
FBgn0040394	CG16903	0.0850922	5.1398	14.364	0.000268292	0.000972274	0.00232732	FALSE
FBgn0031734	CG11147	-0.134822	7.98455	14.3625	0.000268475	0.000972274	0.00232732	FALSE
FBgn0001296	kar	0.118156	5.99563	14.3584	0.000268978	0.000973364	0.00232993	FALSE
FBgn0051718	Ir31a	0.681344	-1.30284	14.1398	0.000270661	0.00097872	0.00234275	FALSE
FBgn0259993	lncRNA:CR42491	0.0969879	8.26595	14.3423	0.000270979	0.000978996	0.00234341	FALSE
FBgn0031309	Tfb4	0.243354	1.83829	14.3413	0.000271145	0.000978996	0.00234341	FALSE
FBgn0000114	bru1	-0.127569	5.76232	14.3386	0.000271437	0.000979315	0.00234417	FALSE
FBgn0039132	AP-1sigma	-0.0816038	5.91865	14.3232	0.000273365	0.000985186	0.00235822	FALSE
FBgn0267821	da	-0.0966906	6.10007	14.3224	0.000273474	0.000985186	0.00235822	FALSE
FBgn0033376	CG8777	-0.100275	4.59298	14.2839	0.000278351	0.00100201	0.00239849	FALSE
FBgn0041712	yellow-d	-0.200572	5.16737	14.2523	0.000282425	0.00101591	0.00243177	FALSE
FBgn0029868	ND-B16.6	0.117901	7.10672	14.2502	0.000282699	0.00101614	0.00243231	FALSE
FBgn0010395	Itgbn	-0.437346	0.592006	14.2422	0.000284102	0.00101814	0.00243709	FALSE
FBgn0033055	Tbce	0.0983157	5.42971	14.2414	0.000283841	0.00101814	0.00243709	FALSE
FBgn0040502	CG8343	-0.224845	8.60612	14.244	0.000283498	0.00101814	0.00243709	FALSE
FBgn0046258	CG12880	0.319318	2.09558	14.24	0.00028406	0.00101814	0.00243709	FALSE
FBgn0035210	msd5	0.276323	1.02576	14.1989	0.000289582	0.001037	0.00248226	FALSE
FBgn0261360	CG42637	-0.103179	4.52834	14.1906	0.000290556	0.00103972	0.00248875	FALSE
FBgn0031805	Nepl4	-0.240024	5.98938	14.1809	0.000291853	0.00104358	0.002498	FALSE
FBgn0051427	CR31427	-0.914305	-0.803536	14.1227	0.000295115	0.00105446	0.00252404	FALSE
FBgn0033845	mars	0.241421	1.98764	14.1458	0.000296644	0.00105913	0.00253523	FALSE
FBgn0000533	ea	-0.146765	4.71999	14.1324	0.000298441	0.00106476	0.0025487	FALSE
FBgn0032946	nrv3	-0.149705	10.0213	14.1246	0.000299518	0.00106781	0.002556	FALSE
FBgn0031250	Ent1	-0.140186	6.14726	14.1209	0.000300028	0.00106804	0.00255656	FALSE
FBgn0026754	Ugt37C1	0.541531	-0.578642	14.0847	0.000299963	0.00106804	0.00255656	FALSE
FBgn0017456	Ubc84D	0.45894	-0.200388	14.1308	0.000300307	0.00106825	0.00255705	FALSE
FBgn0033087	Hsepi	-0.0954612	4.79071	14.0989	0.000303093	0.00107736	0.00257887	FALSE
FBgn0031233	Tbc1d15-17	-0.100709	5.05625	14.0928	0.000303933	0.00107955	0.00258411	FALSE
FBgn0034052	CG8299	0.80106	-1.34962	13.8387	0.00030436	0.00108027	0.00258582	FALSE
FBgn0261458	capt	0.0743491	6.81036	14.0879	0.00030462	0.00108039	0.00258612	FALSE
FBgn0038304	CG12241	0.0976154	5.03712	14.0832	0.000305294	0.00108199	0.00258994	FALSE
FBgn0028400	Syt4	-0.1095	8.08891	14.0695	0.000307228	0.00108804	0.00260442	FALSE
FBgn0037102	CRIF	0.130258	4.38454	14.0611	0.000308421	0.00108979	0.0026086	FALSE
FBgn0032387	CG16965	-0.2315	3.64808	14.0631	0.000308136	0.00108979	0.0026086	FALSE
FBgn0033690	EndoG	0.202276	3.10386	14.0597	0.000308627	0.00108979	0.0026086	FALSE
FBgn0083984	CG34148	-0.244627	3.78799	14.0612	0.000308401	0.00108979	0.0026086	FALSE
FBgn0260945	Atg1	-0.0909225	7.01751	14.0046	0.000316562	0.00111698	0.0026737	FALSE
FBgn0040505	Alk	-0.133546	7.66302	14.0022	0.000316909	0.00111739	0.00267468	FALSE
FBgn0033468	CG1418	0.160973	3.85744	13.9671	0.000322086	0.00113481	0.00271638	FALSE
FBgn0026085	dgt4	0.406326	-0.120532	13.9615	0.000324029	0.00114082	0.00273077	FALSE
FBgn0032883	Rhau	0.0988617	4.37152	13.9457	0.000325275	0.00114362	0.00273746	FALSE
FBgn0033669	PI31	0.0907912	6.12733	13.9456	0.000325299	0.00114362	0.00273746	FALSE
FBgn0051084	asRNA:CR31084	0.837974	-1.46266	13.9288	0.000326129	0.0011457	0.00274244	FALSE
FBgn0015351	Mettl4	0.211746	2.23938	13.9271	0.000328113	0.00115183	0.00275711	FALSE
FBgn0032338	CG16854	-0.127158	4.25787	13.8952	0.000332951	0.00116795	0.00279572	FALSE
FBgn0033750	CG13151	-0.19391	2.68567	13.8703	0.000336825	0.00117873	0.00282151	FALSE
FBgn0027588	GCS2alpha	-0.0772939	8.69902	13.8686	0.000337069	0.00117873	0.00282151	FALSE
FBgn0004463	Polr3B	0.109618	4.42864	13.8681	0.000337158	0.00117873	0.00282151	FALSE
FBgn0261019	moi	0.118635	3.09506	13.8675	0.000337248	0.00117873	0.00282151	FALSE
FBgn0266195	Tgs1	0.118635	3.09506	13.8675	0.000337248	0.00117873	0.00282151	FALSE
FBgn0038396	CG5013	0.22629	2.32623	13.8641	0.000337797	0.00117979	0.00282405	FALSE
FBgn0052354	CG32354	-0.142085	4.09651	13.8561	0.000339034	0.00118326	0.00283234	FALSE
FBgn0262115	CG17683	0.0745142	5.78223	13.8457	0.000340658	0.00118806	0.00284384	FALSE
FBgn0015513	mbc	-0.109582	6.9292	13.8115	0.000346085	0.00120571	0.00288609	FALSE
FBgn0266136	Gyc76C	-0.103539	4.57927	13.8107	0.00034622	0.00120571	0.00288609	FALSE
FBgn0083963	Nlg3	-0.16257	5.61784	13.8054	0.000347069	0.00120604	0.00288689	FALSE
FBgn0264546	CG43925	0.627692	-1.32322	13.8107	0.000346612	0.00120604	0.00288689	FALSE
FBgn0267486	Ptp36E	-0.139578	5.39739	13.8061	0.00034695	0.00120604	0.00288689	FALSE
FBgn0035624	Eaf6	0.177077	2.92561	13.7926	0.000349146	0.00121239	0.00290207	FALSE
FBgn0038302	CG4210	0.313717	2.01077	13.7896	0.000349644	0.00121324	0.00290412	FALSE
FBgn0024245	dnt	0.169705	3.19274	13.7777	0.000351553	0.00121898	0.00291786	FALSE
FBgn0052072	Elo68alpha	-0.646589	-0.278871	13.7833	0.000352389	0.001221	0.0029227	FALSE
FBgn0034786	CG13531	0.106404	5.18719	13.768	0.000353125	0.00122267	0.00292669	FALSE
FBgn0027865	Tsp96F	-0.0989983	6.06292	13.7578	0.000354791	0.00122756	0.00293838	FALSE
FBgn0051516	CG31516	0.167047	3.87307	13.7514	0.000355856	0.00123036	0.00294509	FALSE
FBgn0031589	Naprt	-0.112394	6.28306	13.7377	0.000358113	0.00123727	0.00296164	FALSE
FBgn0013348	TpnC41C	-0.228419	2.65952	13.7111	0.000362581	0.00125181	0.00299643	FALSE
FBgn0004240	DptA	0.641136	6.42049	13.7003	0.000364373	0.00125709	0.00300908	FALSE
FBgn0038301	CG6654	0.200242	5.67413	13.6984	0.000364685	0.00125727	0.0030095	FALSE
FBgn0040259	Ugt302C1	-0.136467	6.10013	13.6905	0.000366022	0.00126097	0.00301837	FALSE
FBgn0037549	CG7878	-0.088971	5.61728	13.6859	0.000366806	0.00126277	0.00302267	FALSE
FBgn0025592	Gk1	-0.174964	6.58144	13.6688	0.000369733	0.00127193	0.00304461	FALSE
FBgn0014029	Septin2	-0.0907768	5.42326	13.6662	0.000370176	0.00127255	0.00304608	FALSE
FBgn0037330	mRpL44	0.116563	4.19072	13.6595	0.000371321	0.00127557	0.00305332	FALSE
FBgn0029843	Nep1	-0.15162	5.42796	13.6525	0.000372525	0.00127826	0.00305976	FALSE
FBgn0035035	Samtor	0.156366	2.93886	13.652	0.000372635	0.00127826	0.00305976	FALSE
FBgn0086357	Sec61alpha	-0.153661	7.53954	13.6485	0.000373228	0.00127894	0.00306138	FALSE
FBgn0030242	sofe	0.315314	0.927821	13.6487	0.000373365	0.00127894	0.00306138	FALSE
FBgn0033339	Sec31	0.0911787	6.61508	13.6445	0.000373909	0.00127989	0.00306366	FALSE
FBgn0050051	Tmem18	0.164833	2.60657	13.6306	0.000376359	0.00128736	0.00308154	FALSE
FBgn0033272	RagC-D	0.0846088	5.41967	13.6195	0.000378267	0.00129297	0.00309496	FALSE
FBgn0032480	Edem2	-0.0876991	6.42285	13.61	0.000379941	0.00129777	0.00310645	FALSE
FBgn0085380	dcma	-0.114996	5.62775	13.5985	0.000381969	0.00130377	0.00312081	FALSE
FBgn0032907	Nthl1	0.171824	2.8874	13.5943	0.000382745	0.00130549	0.00312494	FALSE
FBgn0041160	comm2	0.199452	4.50161	13.5889	0.000383683	0.00130661	0.00312762	FALSE
FBgn0020655	ArfGAP1	0.0762666	5.99261	13.5877	0.000383889	0.00130661	0.00312762	FALSE
FBgn0035711	CG8519	-0.305581	1.01981	13.59	0.00038365	0.00130661	0.00312762	FALSE
FBgn0264393	CG43841	0.441421	0.116525	13.5782	0.000386263	0.00131376	0.00314474	FALSE
FBgn0033706	Vha36-2	2.54924	-1.93135	13.2573	0.00038679	0.00131463	0.00314681	TRUE
FBgn0038869	Smyd5	0.16253	3.61246	13.5694	0.000387178	0.00131502	0.00314774	FALSE
FBgn0052536	CG32536	-0.136717	2.85283	13.5631	0.000388326	0.00131798	0.00315484	FALSE
FBgn0051103	CG31103	-0.105114	5.73757	13.5574	0.000389333	0.00132047	0.00316079	FALSE
FBgn0036587	CG4950	-0.14663	5.89592	13.5477	0.000391082	0.00132453	0.00317052	FALSE
FBgn0020412	JIL-1	-0.096162	6.21327	13.5487	0.000390905	0.00132453	0.00317052	FALSE
FBgn0052580	Muc14A	0.764625	-1.82094	13.1993	0.000391428	0.00132477	0.00317109	FALSE
FBgn0039966	Rab21	0.125283	4.25122	13.5372	0.000393003	0.00132917	0.00318161	FALSE
FBgn0266487	CG45086	0.185193	7.92271	13.5214	0.000395896	0.00133801	0.00320278	FALSE
FBgn0040271	Sulf1	-0.0940859	6.5792	13.5117	0.000397675	0.00134308	0.00321491	FALSE
FBgn0264618	lncRNA:CR43958	-0.200875	2.18944	13.5064	0.00039869	0.00134556	0.00322086	FALSE
FBgn0260954	CG42586	0.675049	-1.17795	13.2042	0.000401809	0.00135514	0.00324377	FALSE
FBgn0035026	Fcp1	-0.103027	5.27309	13.4831	0.000402999	0.0013582	0.0032511	FALSE
FBgn0000411	D	-0.122981	4.04224	13.4791	0.000403761	0.00135981	0.00325497	FALSE
FBgn0036237	viaf	0.0859977	5.03995	13.475	0.000404522	0.00136142	0.00325882	FALSE
FBgn0037574	Coq2	0.132211	3.48138	13.4656	0.000406297	0.00136644	0.00327083	FALSE
FBgn0039674	CG1907	-0.138093	6.53953	13.4586	0.000407621	0.0013695	0.00327815	FALSE
FBgn0030960	Atg101	-0.09928	5.60381	13.4577	0.000407776	0.0013695	0.00327815	FALSE
FBgn0037051	CG10565	0.0700275	6.45306	13.4514	0.000408985	0.0013726	0.00328558	FALSE
FBgn0037979	GCC185	0.0928367	4.98496	13.4464	0.00040993	0.00137402	0.00328898	FALSE
FBgn0022943	Cbp20	0.154239	4.0653	13.4447	0.000410265	0.00137402	0.00328898	FALSE
FBgn0030838	CG5445	0.0815582	6.02182	13.4447	0.000410248	0.00137402	0.00328898	FALSE
FBgn0035772	Sh3beta	0.097499	6.16445	13.4309	0.000412885	0.00138183	0.00330768	FALSE
FBgn0051077	CG31077	-4.43824	-2.72971	13.8528	0.000413207	0.00138195	0.00330796	TRUE
FBgn0037391	CG2017	-0.118666	6.49255	13.4196	0.000415071	0.00138433	0.00331366	FALSE
FBgn0039154	Npc2f	0.366376	0.142677	13.4244	0.000414863	0.00138433	0.00331366	FALSE
FBgn0033437	CG12926	-0.120857	4.58335	13.4201	0.000414973	0.00138433	0.00331366	FALSE
FBgn0035577	CG13708	-0.433538	0.976396	13.4209	0.000415034	0.00138433	0.00331366	FALSE
FBgn0267861	Maf1	0.104511	6.65839	13.4141	0.00041614	0.00138694	0.0033199	FALSE
FBgn0029823	Shmt	0.2443	7.28505	13.404	0.000418084	0.00139245	0.00333309	FALSE
FBgn0037093	Cdk12	-0.0802759	5.95528	13.3919	0.000420456	0.0013991	0.00334901	FALSE
FBgn0032703	CG10343	0.160986	3.58949	13.3909	0.000420662	0.0013991	0.00334901	FALSE
FBgn0032685	CG10211	-0.213576	5.1266	13.3695	0.000424861	0.00141111	0.00337776	FALSE
FBgn0038946	rdhB	-0.189897	6.91016	13.3696	0.00042484	0.00141111	0.00337776	FALSE
FBgn0024320	Npc1a	-0.110881	7.64515	13.3668	0.000425396	0.00141192	0.00337968	FALSE
FBgn0025697	santa-maria	-0.10564	6.88359	13.3636	0.000426019	0.00141301	0.00338229	FALSE
FBgn0002645	Map205	-0.0989806	6.39724	13.3599	0.000426759	0.00141449	0.00338584	FALSE
FBgn0062413	Ctr1A	-0.0858786	5.12725	13.3486	0.000429012	0.00141707	0.00339203	FALSE
FBgn0061362	Polr3K	0.164563	3.18105	13.3497	0.000428809	0.00141707	0.00339203	FALSE
FBgn0061361	Tcs1	0.164563	3.18105	13.3497	0.000428809	0.00141707	0.00339203	FALSE
FBgn0085396	CG34367	-0.320894	1.88816	13.3491	0.000428959	0.00141707	0.00339203	FALSE
FBgn0004574	Rop	-0.0902441	8.26862	13.3504	0.000428649	0.00141707	0.00339203	FALSE
FBgn0015035	Cyp4e3	0.421152	6.04572	13.3444	0.000429851	0.00141887	0.00339633	FALSE
FBgn0010114	hig	-0.0781544	9.32108	13.3392	0.000430882	0.0014213	0.00340213	FALSE
FBgn0013704	mt:tRNA:Arg-TCG	-0.914875	0.388977	13.3393	0.000431701	0.00142302	0.00340627	FALSE
FBgn0031039	Shawn	0.11205	3.36145	13.3248	0.0004338	0.00142798	0.00341815	FALSE
FBgn0031038	Tyler	0.11205	3.36145	13.3248	0.0004338	0.00142798	0.00341815	FALSE
FBgn0287614	lncRNA:CR46483	0.186047	2.96226	13.3111	0.000436579	0.00143615	0.00343769	FALSE
FBgn0261560	Thor	-0.170169	7.82363	13.304	0.000438014	0.00143988	0.00344663	FALSE
FBgn0036646	CR18217	0.124813	3.63179	13.2947	0.000439914	0.00144514	0.00345921	FALSE
FBgn0036761	MED19	0.103445	4.95773	13.2888	0.000441118	0.00144811	0.00346632	FALSE
FBgn0029929	CG4593	0.17378	3.7981	13.2865	0.000441594	0.00144868	0.00346769	FALSE
FBgn0029870	Marf	-0.0586121	8.436	13.2797	0.000442993	0.00145228	0.0034763	FALSE
FBgn0032455	Pih1D1	0.0821599	5.92232	13.2782	0.000443303	0.00145231	0.00347637	FALSE
FBgn0053051	Polr3G	0.17187	2.64946	13.2704	0.000444936	0.00145666	0.0034868	FALSE
FBgn0285951	mRpS34	0.165877	3.92877	13.2609	0.000446898	0.00146209	0.00349979	FALSE
FBgn0011704	RnrS	0.289985	2.2217	13.2422	0.00045083	0.00147295	0.00352579	FALSE
FBgn0033216	CG1946	0.597323	-1.0753	13.1166	0.000450651	0.00147295	0.00352579	FALSE
FBgn0052111	lncRNA:CR32111	0.261989	1.96073	13.2385	0.000451632	0.00147457	0.00352966	FALSE
FBgn0263144	bin3	-0.0938013	6.63113	13.235	0.000452317	0.00147581	0.00353262	FALSE
FBgn0029768	SPR	-0.160691	5.2476	13.2335	0.000452633	0.00147584	0.00353269	FALSE
FBgn0014469	Cyp4e2	-0.185878	7.21024	13.2317	0.000453026	0.00147612	0.00353336	FALSE
FBgn0034692	CG13502	0.349839	0.688566	13.2064	0.000458769	0.00149382	0.00357573	FALSE
FBgn0040235	c12.1	0.119516	4.8588	13.1989	0.000459998	0.00149681	0.00358288	FALSE
FBgn0031474	CG2991	-0.0853355	6.74367	13.186	0.00046277	0.00150481	0.00360203	FALSE
FBgn0039131	CG12268	-0.251558	2.67086	13.182	0.000463657	0.00150667	0.0036065	FALSE
FBgn0034923	Upf3	0.120074	3.75021	13.1574	0.000468997	0.00152197	0.00364311	FALSE
FBgn0266848	wap	-0.0916065	5.53616	13.1577	0.000468914	0.00152197	0.00364311	FALSE
FBgn0004117	Tm2	0.0889198	7.77631	13.1525	0.000470054	0.00152437	0.00364886	FALSE
FBgn0031277	CG13947	-2.43141	-2.64477	12.8441	0.000472356	0.0015308	0.00366426	TRUE
FBgn0065096	sncRNA:359	-0.180186	2.63028	13.139	0.000473071	0.00153209	0.00366734	FALSE
FBgn0063649	CG6006	-0.151784	4.46655	13.1218	0.000476853	0.0015433	0.00369417	FALSE
FBgn0036248	ssp	0.123434	3.90221	13.1116	0.000479122	0.0015496	0.00370925	FALSE
FBgn0033996	CG11807	0.0992479	4.94346	13.1092	0.000479672	0.00155033	0.00371101	FALSE
FBgn0035464	PIG-B	0.105184	5.09972	13.0864	0.000484803	0.00156587	0.00374819	FALSE
FBgn0052176	CG32176	0.0973417	4.60015	13.0724	0.000487984	0.00157508	0.00377025	FALSE
FBgn0037377	Hpf1	-0.152165	3.26877	13.062	0.000490362	0.0015817	0.00378608	FALSE
FBgn0005677	dac	-0.11144	4.93162	13.055	0.000491954	0.00158577	0.00379583	FALSE
FBgn0261850	Xpd	0.146516	3.46113	13.0506	0.000492979	0.00158694	0.00379865	FALSE
FBgn0266621	lncRNA:CR45128	0.530449	-0.671068	13.0698	0.000492862	0.00158694	0.00379865	FALSE
FBgn0083124	Uhg4	0.166584	4.4267	13.0358	0.000496406	0.00159691	0.00382249	FALSE
FBgn0015925	csul	0.141116	3.12405	13.0229	0.000499406	0.00160548	0.00384302	FALSE
FBgn0037107	CG7166	-0.154066	5.72837	13.0135	0.000501591	0.00161143	0.00385726	FALSE
FBgn0030300	Sk1	-0.128154	4.23171	13.0082	0.00050284	0.00161436	0.00386428	FALSE
FBgn0033968	hui	-0.167789	5.72383	13.0035	0.000503953	0.00161686	0.00387025	FALSE
FBgn0038565	CG7794	0.594321	-1.03757	12.9938	0.000505735	0.00162149	0.00388135	FALSE
FBgn0034509	Obp57c	-0.111039	7.17372	12.9844	0.000508482	0.00162921	0.00389983	FALSE
FBgn0004872	piwi	0.604841	-1.37583	12.9605	0.00051466	0.00164791	0.00394459	FALSE
FBgn0263968	nonC	-0.114526	6.52582	12.9518	0.000516275	0.00165199	0.00395433	FALSE
FBgn0031692	TpnC25D	-0.12296	7.56206	12.9397	0.000519218	0.0016603	0.00397423	FALSE
FBgn0005636	nvy	-0.128357	4.90694	12.9305	0.000521465	0.00166637	0.00398878	FALSE
FBgn0261349	Mst36Fb	0.390023	0.185807	12.9203	0.000525014	0.0016766	0.00401326	FALSE
FBgn0021760	chb	-0.101828	6.68741	12.908	0.000526992	0.0016818	0.0040257	FALSE
FBgn0039864	CG11550	-0.167753	5.65609	12.8847	0.000532761	0.00169908	0.00406707	FALSE
FBgn0030761	CG9784	0.0743243	5.67645	12.875	0.000535184	0.00170342	0.00407746	FALSE
FBgn0261505	CR42653	0.186992	2.46225	12.8758	0.000535025	0.00170342	0.00407746	FALSE
FBgn0024238	Fim	-0.0827463	7.28399	12.8766	0.000534787	0.00170342	0.00407746	FALSE
FBgn0039464	CG6330	-0.0913614	6.75612	12.8443	0.000542938	0.00172696	0.0041338	FALSE
FBgn0261722	fwe	-0.0871993	7.36663	12.8321	0.00054606	0.00173574	0.00415482	FALSE
FBgn0015791	Rab14	-0.0674739	6.95784	12.8298	0.00054666	0.0017365	0.00415664	FALSE
FBgn0024996	eIF2Bbeta	0.103708	5.27869	12.8176	0.000549782	0.00174407	0.00417475	FALSE
FBgn0032815	CG10462	0.119849	4.24022	12.8162	0.000550139	0.00174407	0.00417475	FALSE
FBgn0261859	CG42788	-0.0940897	7.18753	12.8148	0.000550492	0.00174407	0.00417475	FALSE
FBgn0052029	Cpr66D	-0.357918	1.6479	12.8162	0.000550251	0.00174407	0.00417475	FALSE
FBgn0020249	stck	-0.0776901	6.29729	12.8044	0.000553204	0.0017515	0.00419255	FALSE
FBgn0263391	hts	-0.0662527	7.59783	12.7957	0.000555464	0.0017575	0.00420691	FALSE
FBgn0031285	CG3662	-0.0619165	9.39999	12.793	0.000556153	0.00175853	0.00420936	FALSE
FBgn0001089	Gal	0.103704	4.67588	12.7784	0.000559984	0.00176948	0.00423557	FALSE
FBgn0010269	Dsor1	0.0993861	4.91314	12.7718	0.000561732	0.00177383	0.004246	FALSE
FBgn0037144	CG7458	-0.206244	3.36513	12.7528	0.000566754	0.00178735	0.00427835	FALSE
FBgn0033235	CG8728	0.090615	5.56939	12.7531	0.000566679	0.00178735	0.00427835	FALSE
FBgn0033479	PIG-N	-0.175823	2.3965	12.7389	0.000570492	0.00179796	0.00430374	FALSE
FBgn0040600	CG13631	-0.134139	6.88396	12.7289	0.000573142	0.00180512	0.0043209	FALSE
FBgn0037215	beta-Man	-0.0935072	6.39094	12.7235	0.000574596	0.00180852	0.00432902	FALSE
FBgn0027055	CSN3	0.0917068	4.70537	12.7199	0.000575578	0.00181043	0.00433359	FALSE
FBgn0266518	Dpit47	0.114961	4.33359	12.7005	0.000580837	0.00182577	0.00437033	FALSE
FBgn0000358	Cp19	-0.503543	1.04709	12.6936	0.000583046	0.00183152	0.00438408	FALSE
FBgn0039413	CG14556	-0.84805	-1.68796	12.5844	0.000586303	0.00184017	0.00440479	FALSE
FBgn0033740	dgt5	0.31676	0.876807	12.6806	0.000586566	0.00184017	0.00440479	FALSE
FBgn0023550	FarO	0.407286	0.67238	12.6712	0.000589772	0.00184797	0.00442346	FALSE
FBgn0052206	CG32206	-0.159192	5.32802	12.6678	0.00058982	0.00184797	0.00442346	FALSE
FBgn0000052	Pfas	0.176025	6.60682	12.6663	0.000590258	0.00184814	0.00442386	FALSE
FBgn0051176	CG31176	-0.209194	3.10895	12.6612	0.000591672	0.00185016	0.00442869	FALSE
FBgn0030703	MSBP	-0.125594	7.52768	12.6623	0.000591342	0.00185016	0.00442869	FALSE
FBgn0026878	CG4325	0.312023	2.30641	12.6575	0.000592742	0.0018523	0.00443381	FALSE
FBgn0261563	wb	0.206285	4.19678	12.6496	0.000594913	0.00185787	0.00444717	FALSE
FBgn0038042	Scgbeta	-0.20641	4.91403	12.6366	0.000598551	0.00186802	0.00447146	FALSE
FBgn0285947	RpS10b	0.12247	9.89565	12.6317	0.000599914	0.00187106	0.00447874	FALSE
FBgn0004698	Xpc	-0.0865118	6.26099	12.6213	0.00060286	0.00187903	0.00449781	FALSE
FBgn0053531	Ddr	-0.138163	4.16478	12.6157	0.00060447	0.00188283	0.0045069	FALSE
FBgn0263995	cpo	-0.19127	7.69606	12.6087	0.000606434	0.00188772	0.00451862	FALSE
FBgn0030102	SmydA-9	-0.175464	3.29851	12.6055	0.000607358	0.00188935	0.00452251	FALSE
FBgn0030314	CG11696	0.12675	3.94789	12.6042	0.000607741	0.00188935	0.00452251	FALSE
FBgn0024191	sip1	0.142558	3.3109	12.6007	0.00060874	0.00189123	0.00452701	FALSE
FBgn0035360	CG1246	0.521151	-0.674577	12.6142	0.000610081	0.00189417	0.00453405	FALSE
FBgn0275434	asRNA:CR46266	0.851107	-1.98089	12.3055	0.000617895	0.00191596	0.00458621	FALSE
FBgn0010352	Ogdh	-0.0810628	9.59973	12.5695	0.000617721	0.00191596	0.00458621	FALSE
FBgn0038917	CG6678	0.26074	1.64897	12.5634	0.000619601	0.00192001	0.0045959	FALSE
FBgn0036847	CNPYb	0.105509	4.80634	12.5603	0.000620407	0.00192127	0.00459892	FALSE
FBgn0031881	MME1	0.165691	4.0378	12.5556	0.000621781	0.00192385	0.00460509	FALSE
FBgn0031981	Megf8	-0.108127	5.81355	12.554	0.000622241	0.00192385	0.00460509	FALSE
FBgn0040972	CG16978	0.280469	5.0439	12.5526	0.000622673	0.00192385	0.00460509	FALSE
FBgn0032629	beat-IIIc	-0.150659	4.24518	12.552	0.000622839	0.00192385	0.00460509	FALSE
FBgn0027082	ProRS-m	0.161794	3.24184	12.55	0.000623432	0.00192444	0.00460651	FALSE
FBgn0033160	Dhx15	0.0695112	5.58864	12.5416	0.000625878	0.00193076	0.00462162	FALSE
FBgn0027537	Nup93-1	0.132687	4.19618	12.538	0.000626966	0.00193287	0.00462669	FALSE
FBgn0038326	Hibch	-0.124407	5.59245	12.5353	0.000627764	0.00193409	0.00462961	FALSE
FBgn0039328	CHKov2	-0.14957	4.07917	12.5235	0.000631257	0.00194361	0.00465239	FALSE
FBgn0027546	CG4766	-0.116411	4.20706	12.5072	0.000636104	0.00195728	0.00468511	FALSE
FBgn0051183	CG31183	-0.143985	5.29389	12.5017	0.000637773	0.00196116	0.0046944	FALSE
FBgn0001994	crp	-0.11676	7.02641	12.4999	0.000638297	0.00196152	0.00469526	FALSE
FBgn0011289	TfIIA-L	0.0729227	5.76784	12.4911	0.000640947	0.0019684	0.00471174	FALSE
FBgn0019990	Gcn2	0.0991168	5.33216	12.4888	0.000641643	0.00196928	0.00471385	FALSE
FBgn0026417	Hus1-like	-0.194264	2.0008	12.4659	0.000648658	0.00198954	0.00476234	FALSE
FBgn0000241	bw	0.188524	5.20098	12.4634	0.000649369	0.00199045	0.00476452	FALSE
FBgn0040670	e(y)2b	0.434623	-0.460294	12.4709	0.000650793	0.00199355	0.00477193	FALSE
FBgn0024992	Spg7	0.07626	5.51547	12.4485	0.000653943	0.00200192	0.00479197	FALSE
FBgn0053301	CG33301	-0.409814	0.46118	12.446	0.000655873	0.00200656	0.00480306	FALSE
FBgn0039849	CG11334	0.207483	5.06639	12.4334	0.000658612	0.00201365	0.00482005	FALSE
FBgn0034918	Pym	0.170825	3.15871	12.4227	0.000661974	0.00202265	0.00484158	FALSE
FBgn0032482	Pect	-0.124709	8.01331	12.4163	0.000663942	0.00202737	0.00485289	FALSE
FBgn0040514	CG17169	0.536368	-1.08718	12.4181	0.00066481	0.00202873	0.00485615	FALSE
FBgn0000246	c(3)G	0.175937	2.64193	12.4053	0.000667432	0.00203544	0.00487221	FALSE
FBgn0063667	meep	-0.541389	-0.62327	12.4137	0.000669909	0.0020417	0.0048872	FALSE
FBgn0004914	Hnf4	-0.105437	7.00413	12.3833	0.000674375	0.00205401	0.00491666	FALSE
FBgn0031710	Vps52	-0.0843271	4.81831	12.3731	0.000677608	0.00206255	0.00493711	FALSE
FBgn0052350	Vps11	-0.129131	4.8165	12.3665	0.000679734	0.00206772	0.00494946	FALSE
FBgn0033687	CG8407	-0.482546	-0.516503	12.3745	0.00068088	0.00206989	0.00495467	FALSE
FBgn0040227	eIF3d1	-0.122848	7.1615	12.3599	0.000681857	0.00207155	0.00495865	FALSE
FBgn0266431	CG45061	0.545512	-1.05914	12.3549	0.000682423	0.00207197	0.00495963	FALSE
FBgn0032008	CG14277	-0.150881	7.52008	12.351	0.000684723	0.00207764	0.0049732	FALSE
FBgn0026189	promL	-0.0869078	6.49519	12.3494	0.000685247	0.00207792	0.00497388	FALSE
FBgn0036990	mRpL15	0.128408	4.06406	12.3351	0.000689901	0.00209071	0.0050045	FALSE
FBgn0261933	SmD1	0.191778	3.23223	12.3258	0.000692922	0.00209854	0.00502325	FALSE
FBgn0083942	CG34106	-0.19295	2.80923	12.3184	0.000695355	0.00210291	0.00503371	FALSE
FBgn0265607	beat-IIIa	-0.19295	2.80923	12.3184	0.000695355	0.00210291	0.00503371	FALSE
FBgn0027279	l(1)G0196	-0.146553	8.11839	12.3174	0.000695677	0.00210291	0.00503371	FALSE
FBgn0034622	BBS9	-0.253215	1.47194	12.3157	0.00069635	0.00210363	0.00503542	FALSE
FBgn0260431	CG42526	0.177271	1.90189	12.2888	0.000705203	0.00212903	0.00509623	FALSE
FBgn0020445	E23	-0.12659	3.7117	12.2761	0.000709369	0.00213977	0.00512194	FALSE
FBgn0262146	MtnE	-0.613446	-0.254668	12.2898	0.00070965	0.00213977	0.00512194	FALSE
FBgn0004110	tin	0.93643	-2.12514	11.9696	0.000711585	0.00214426	0.00513268	FALSE
FBgn0050158	CG30158	-0.138648	5.53656	12.2674	0.000712296	0.00214506	0.00513459	FALSE
FBgn0042178	Apl	0.0998175	4.10547	12.2626	0.000713903	0.00214856	0.00514296	FALSE
FBgn0261797	Dhc64C	-0.131786	7.91666	12.2601	0.000714769	0.00214981	0.00514598	FALSE
FBgn0040228	DCTN5-p25	0.134372	3.73357	12.2509	0.000717879	0.00215647	0.00516191	FALSE
FBgn0262972	lncRNA:cherub	-1.52152	-1.6776	12.047	0.000717606	0.00215647	0.00516191	TRUE
FBgn0086251	del	0.218887	2.60536	12.2426	0.000720738	0.00216371	0.00517924	FALSE
FBgn0086674	Tpst	-0.141685	5.51241	12.2357	0.000723039	0.00216926	0.00519253	FALSE
FBgn0027492	wdb	-0.116577	8.20148	12.2337	0.000723728	0.00216997	0.00519424	FALSE
FBgn0037220	CG14641	-0.0811578	5.03438	12.2295	0.00072518	0.00217027	0.00519494	FALSE
FBgn0003313	sala	-0.625182	-1.1842	12.2384	0.000724977	0.00217027	0.00519494	FALSE
FBgn0263087	CG43355	-0.625182	-1.1842	12.2384	0.000724977	0.00217027	0.00519494	FALSE
FBgn0259194	Ir94e	-0.677573	-0.678109	12.2413	0.000726809	0.00217244	0.00520014	FALSE
FBgn0283741	prage	-0.119493	4.36795	12.225	0.000726729	0.00217244	0.00520014	FALSE
FBgn0286758	snoRNA:Me18S-G1358c	0.286854	2.26576	12.222	0.000727808	0.00217273	0.00520083	FALSE
FBgn0036771	Wdr92	0.128209	3.88708	12.2231	0.000727364	0.00217273	0.00520083	FALSE
FBgn0043533	Obp56f	0.388694	0.320485	12.2189	0.000730615	0.00217975	0.00521765	FALSE
FBgn0031824	CG9547	0.211565	4.21539	12.2063	0.00073318	0.00218605	0.00523271	FALSE
FBgn0037565	CG9626	0.175917	3.62636	12.2016	0.0007348	0.00218952	0.00524103	FALSE
FBgn0029957	CG12155	-0.0794491	4.75405	12.1999	0.000735407	0.00218998	0.00524211	FALSE
FBgn0283471	wupA	0.112615	7.38468	12.1931	0.000737767	0.00219564	0.00525568	FALSE
FBgn0264953	Piezo	-0.125629	6.96613	12.1913	0.000738396	0.00219616	0.00525691	FALSE
FBgn0259738	CG42392	-0.171007	3.8128	12.1854	0.000740475	0.00219962	0.00526519	FALSE
FBgn0030316	CG11695	0.161186	4.29144	12.1854	0.000740444	0.00219962	0.00526519	FALSE
FBgn0038474	mRpS11	0.131465	4.12286	12.184	0.000740941	0.00219964	0.00526525	FALSE
FBgn0003449	snf	0.109613	4.99558	12.1816	0.000741782	0.00220078	0.00526798	FALSE
FBgn0263705	Myo10A	-0.111027	5.86223	12.1798	0.000742402	0.00220126	0.00526913	FALSE
FBgn0264744	CG44002	0.250349	0.977045	12.1687	0.000746584	0.0022123	0.00529554	FALSE
FBgn0051475	myd	-0.141415	3.81833	12.1614	0.000748912	0.00221783	0.00530879	FALSE
FBgn0010830	l(3)04053	0.107951	4.86728	12.1511	0.000752584	0.00222551	0.00532718	FALSE
FBgn0065102	sncRNA:184	-0.257156	0.592327	12.1511	0.000752994	0.00222551	0.00532718	FALSE
FBgn0053465	CG33465	0.931512	-2.46949	11.7617	0.000752626	0.00222551	0.00532718	FALSE
FBgn0010417	Taf6	0.0870254	4.64902	12.1489	0.000753357	0.00222551	0.00532718	FALSE
FBgn0032341	Reps	0.0865743	5.54759	12.144	0.000755116	0.00222934	0.00533634	FALSE
FBgn0010621	CCT5	0.122055	6.49903	12.1402	0.000756466	0.00223059	0.00533932	FALSE
FBgn0085452	CG34423	0.245814	3.87991	12.1415	0.000756016	0.00223059	0.00533932	FALSE
FBgn0013706	mt:tRNA:Ser-TGA	-0.72363	-0.256796	12.1458	0.000757327	0.00223176	0.00534213	FALSE
FBgn0027358	Tim9b	0.124057	2.69646	12.1199	0.000763794	0.00224669	0.00537786	FALSE
FBgn0031041	Pstk	0.124057	2.69646	12.1199	0.000763794	0.00224669	0.00537786	FALSE
FBgn0031461	daw	-0.159644	7.4156	12.1214	0.000763216	0.00224669	0.00537786	FALSE
FBgn0261673	nemy	-0.176439	5.29422	12.107	0.00076843	0.00225756	0.00540389	FALSE
FBgn0001075	ft	0.246231	2.47338	12.1074	0.000768353	0.00225756	0.00540389	FALSE
FBgn0050418	nord	-0.142922	3.80564	12.0955	0.000772669	0.00226863	0.00543038	FALSE
FBgn0030817	CG4991	-0.107401	5.31018	12.0842	0.000776787	0.00227933	0.00545599	FALSE
FBgn0265819	lncRNA:CR44608	0.39446	-0.491596	12.0896	0.000779378	0.00228554	0.00547085	FALSE
FBgn0039495	CG5909	-0.194738	3.09778	12.075	0.000780193	0.00228653	0.00547323	FALSE
FBgn0005391	Yp2	-0.444517	13.2252	12.069	0.000782412	0.00229164	0.00548546	FALSE
FBgn0030768	Nemp	0.103733	3.76156	12.0645	0.000784081	0.00229377	0.00549055	FALSE
FBgn0035769	CTCF	0.0889661	5.26028	12.0645	0.000784092	0.00229377	0.00549055	FALSE
FBgn0026080	Tip60	0.107459	4.11812	12.051	0.000789119	0.00230707	0.00552239	FALSE
FBgn0266549	lncRNA:CR45102	-0.254157	4.59335	12.0493	0.000789742	0.00230749	0.0055234	FALSE
FBgn0038202	CG12402	-0.141429	4.10487	12.0466	0.000790766	0.00230907	0.0055272	FALSE
FBgn0040837	CG8620	0.505691	-0.535013	12.0534	0.000792994	0.00231418	0.00553941	FALSE
FBgn0037534	Elovl7	-0.118308	6.6891	12.0351	0.00079507	0.00231883	0.00555054	FALSE
FBgn0040211	hgo	0.267175	5.17784	12.0296	0.000797148	0.00232348	0.00556168	FALSE
FBgn0029762	NAAT1	-0.116668	6.22783	12.0082	0.000805295	0.0023452	0.00561366	FALSE
FBgn0014018	Rel	-0.0910106	7.2449	12.0075	0.000805574	0.0023452	0.00561366	FALSE
FBgn0085421	Epac	-0.199869	6.39839	12.0057	0.000806229	0.00234568	0.00561483	FALSE
FBgn0025678	CaBP1	0.141458	6.08953	11.9943	0.000810617	0.00235702	0.00564197	FALSE
FBgn0264442	ab	-0.138924	5.71634	11.9893	0.000812547	0.00236121	0.00565199	FALSE
FBgn0037855	CG6621	0.119887	5.25666	11.9858	0.000813887	0.00236367	0.00565789	FALSE
FBgn0032075	Tsp29Fb	-0.116097	5.02071	11.9829	0.000815011	0.00236551	0.00566228	FALSE
FBgn0030348	CG10352	-0.18157	3.26799	11.9778	0.000816998	0.00236985	0.00567267	FALSE
FBgn0024326	Mkk4	-0.0670022	6.53157	11.9645	0.000822154	0.00238072	0.00569869	FALSE
FBgn0039500	CG5984	-0.260266	1.69874	11.9646	0.000822232	0.00238072	0.00569869	FALSE
FBgn0030796	CG4829	-0.109312	6.09477	11.9665	0.000821364	0.00238072	0.00569869	FALSE
FBgn0267722	asRNA:CR46055	0.599639	-0.617248	11.9728	0.000824567	0.00238605	0.00571144	FALSE
FBgn0037901	Exd2	0.16114	3.97587	11.9526	0.000826812	0.0023911	0.00572355	FALSE
FBgn0024179	wit	-0.0974456	6.14335	11.951	0.000827442	0.00239149	0.00572446	FALSE
FBgn0034530	Rcd6	-0.209079	2.35549	11.9486	0.000828432	0.00239291	0.00572787	FALSE
FBgn0052475	mthl8	0.107306	5.05998	11.9228	0.000838615	0.00242087	0.0057948	FALSE
FBgn0003042	Pc	-0.102568	4.68238	11.9174	0.000840767	0.00242417	0.0058027	FALSE
FBgn0003250	Rh4	0.163061	10.0062	11.9175	0.000840705	0.00242417	0.0058027	FALSE
FBgn0264554	asRNA:CR43933	0.282101	3.25145	11.9101	0.000843703	0.00243118	0.00581948	FALSE
FBgn0030468	CG1622	0.100021	4.22095	11.8956	0.000849526	0.00244649	0.00585613	FALSE
FBgn0053548	SmydA-8	0.229277	7.73388	11.8835	0.000854421	0.00245912	0.00588635	FALSE
FBgn0010288	Uch	0.110308	5.06866	11.8701	0.000859853	0.00247327	0.00592023	FALSE
FBgn0002441	l(3)mbt	0.0891047	5.65634	11.8672	0.000861039	0.0024752	0.00592485	FALSE
FBgn0034942	CG13566	-0.467324	-0.115524	11.8712	0.000863354	0.00247889	0.00593369	FALSE
FBgn0001134	Grd	-0.25276	2.87667	11.8626	0.000862941	0.00247889	0.00593369	FALSE
FBgn0024997	CG2681	0.31298	5.701	11.8582	0.00086474	0.00248139	0.00593967	FALSE
FBgn0035331	MsR1	-0.189866	3.65589	11.8524	0.000867128	0.00248529	0.00594899	FALSE
FBgn0005631	robo1	-0.151511	5.71208	11.8524	0.000867131	0.00248529	0.00594899	FALSE
FBgn0034021	CG8180	-0.127098	5.07895	11.8482	0.000868846	0.00248872	0.00595721	FALSE
FBgn0266042	asRNA:CR44807	0.4862	0.157507	11.8443	0.000871693	0.00249539	0.00597317	FALSE
FBgn0036777	CG7341	-0.289114	1.40631	11.8389	0.000872854	0.00249722	0.00597757	FALSE
FBgn0286213	RpS12	0.155712	9.48697	11.8247	0.000878636	0.00251227	0.00601359	FALSE
FBgn0263398	Uck	0.0734233	5.32024	11.8155	0.000882479	0.00252176	0.0060363	FALSE
FBgn0040351	CG11638	-0.106971	5.52984	11.8125	0.000883717	0.0025238	0.00604118	FALSE
FBgn0267207	lncRNA:CR45647	0.384089	1.10829	11.8054	0.000887312	0.00253256	0.00606216	FALSE
FBgn0028648	mRpL50	0.133932	3.80698	11.8	0.00088902	0.00253593	0.00607022	FALSE
FBgn0045073	Stim	-0.0583047	6.61418	11.7776	0.00089854	0.00256157	0.00613159	FALSE
FBgn0053774	CG33774	0.261782	3.02899	11.764	0.000904409	0.00257677	0.00616799	FALSE
FBgn0026430	Grip84	0.0980265	4.7869	11.7611	0.000905637	0.00257874	0.0061727	FALSE
FBgn0286785	scb	-0.109793	4.71313	11.7566	0.000907537	0.00258262	0.00618199	FALSE
FBgn0263598	Vha68-2	-0.0703068	7.96148	11.752	0.000909525	0.00258675	0.00619187	FALSE
FBgn0000273	Pka-C1	-0.0975886	8.39484	11.7456	0.000912341	0.00259256	0.00620576	FALSE
FBgn0037755	CG12945	-0.0779805	5.31789	11.7449	0.000912644	0.00259256	0.00620576	FALSE
FBgn0004435	Galphaq	0.156604	8.3894	11.7344	0.000917212	0.002604	0.00623314	FALSE
FBgn0032719	CG17321	0.116468	5.56197	11.7295	0.000919347	0.00260698	0.00624028	FALSE
FBgn0028841	jhamt	-0.451156	-0.0253268	11.7343	0.000919021	0.00260698	0.00624028	FALSE
FBgn0035432	ZnT63C	-0.0759217	6.0101	11.7239	0.00092179	0.00261236	0.00625318	FALSE
FBgn0053178	CG33178	0.149525	5.87095	11.7227	0.000922337	0.00261238	0.00625321	FALSE
FBgn0003861	trp	0.286749	11.5957	11.7212	0.000922975	0.00261265	0.00625385	FALSE
FBgn0032752	CG10702	-0.105988	5.73095	11.7001	0.000932329	0.00263757	0.00631351	FALSE
FBgn0031150	bves	-0.113966	5.92707	11.6893	0.000937098	0.0026495	0.00634208	FALSE
FBgn0034135	Syn2	-0.111087	5.75557	11.6872	0.00093808	0.00265072	0.00634499	FALSE
FBgn0259818	CG42399	0.152632	4.26046	11.6833	0.000939821	0.00265325	0.00635104	FALSE
FBgn0052062	Rbfox1	-0.132261	7.42078	11.6827	0.000940077	0.00265325	0.00635104	FALSE
FBgn0004882	orb	-0.186209	4.78108	11.6709	0.000945386	0.00266667	0.00638316	FALSE
FBgn0036202	loaf	-0.128971	6.21227	11.6654	0.000947856	0.00267207	0.00639608	FALSE
FBgn0004885	tok	-0.112023	8.06667	11.653	0.000953454	0.00268627	0.00643009	FALSE
FBgn0050053	CG30053	-0.316839	0.677752	11.651	0.000954867	0.00268868	0.00643585	FALSE
FBgn0026876	CG11403	0.19406	2.37635	11.6429	0.000958107	0.00269622	0.00645391	FALSE
FBgn0032446	IFT43	0.307501	0.531093	11.638	0.000960911	0.00270253	0.00646901	FALSE
FBgn0030507	CG11164	0.38744	0.12941	11.6358	0.000962534	0.00270457	0.00647389	FALSE
FBgn0036121	CG6310	0.293821	1.2572	11.6331	0.000962761	0.00270457	0.00647389	FALSE
FBgn0053158	CG33158	0.123165	3.75304	11.6159	0.000970524	0.00272479	0.00652228	FALSE
FBgn0035064	TyrRS-m	0.115614	3.66998	11.6112	0.000972713	0.00272934	0.00653318	FALSE
FBgn0001197	His2Av	0.0775913	5.99857	11.6068	0.000974733	0.00273341	0.00654293	FALSE
FBgn0002878	mus101	0.153506	3.09465	11.5976	0.000979044	0.0027439	0.00656804	FALSE
FBgn0261555	CG42673	-0.0895151	5.72719	11.5946	0.000980389	0.00274607	0.00657323	FALSE
FBgn0283651	CG46301	-0.136418	4.27924	11.593	0.000981168	0.00274665	0.00657463	FALSE
FBgn0058470	CG40470	-0.128775	5.89646	11.5911	0.000982038	0.00274749	0.00657663	FALSE
FBgn0032706	Irk3	-0.15642	4.54538	11.589	0.000983031	0.00274867	0.00657945	FALSE
FBgn0026616	alpha-Man-IIb	-0.179786	6.91315	11.5774	0.000988504	0.00276237	0.00661223	FALSE
FBgn0039555	mRpS22	0.090574	5.12479	11.5686	0.000992649	0.00277234	0.00663611	FALSE
FBgn0261562	CG42676	0.0949578	3.95929	11.5639	0.000994907	0.00277703	0.00664734	FALSE
FBgn0031498	CG17260	0.142062	3.23852	11.556	0.000998651	0.00278587	0.00666849	FALSE
FBgn0030693	sordd1	0.0680022	7.09995	11.5547	0.000999283	0.00278601	0.00666884	FALSE
FBgn0052600	dpr8	-0.138751	5.40886	11.5513	0.0010009	0.00278891	0.00667578	FALSE
FBgn0036769	Tsp74F	0.097042	5.59211	11.5461	0.00100338	0.0027942	0.00668842	FALSE
FBgn0032515	loqs	0.0974635	7.39847	11.5413	0.00100568	0.00279898	0.00669987	FALSE
FBgn0039273	shams	0.143133	3.3323	11.5393	0.00100664	0.00279926	0.00670055	FALSE
FBgn0027873	Cpsf100	0.139656	3.75385	11.5387	0.00100695	0.00279926	0.00670055	FALSE
FBgn0034407	DptB	0.536903	6.98493	11.5318	0.00101024	0.00280679	0.00671856	FALSE
FBgn0030996	CG14194	0.0830801	4.7721	11.5297	0.00101128	0.00280807	0.00672164	FALSE
FBgn0039313	CG11892	-0.257848	2.77274	11.5212	0.00101543	0.00281796	0.00674532	FALSE
FBgn0262904	asRNA:CR43259	-0.201431	2.67874	11.5127	0.00101953	0.00282771	0.00676864	FALSE
FBgn0039265	CG11790	0.108041	5.37075	11.5045	0.0010235	0.00283546	0.0067872	FALSE
FBgn0034693	flap	-0.112266	7.48805	11.5047	0.00102343	0.00283546	0.0067872	FALSE
FBgn0265623	Su(z)2	-0.154683	5.7468	11.5001	0.00102566	0.00283979	0.00679757	FALSE
FBgn0037976	Tk	-0.147631	5.48201	11.4912	0.00103005	0.00284869	0.00681886	FALSE
FBgn0266410	drn	-0.124534	8.47219	11.4912	0.00103005	0.00284869	0.00681886	FALSE
FBgn0050046	CG30046	-0.159299	5.34919	11.4816	0.00103479	0.00286014	0.00684627	FALSE
FBgn0053099	CG33099	-0.507871	0.495969	11.4785	0.00103738	0.00286566	0.00685948	FALSE
FBgn0002592	E(spl)m2-BFM	-0.319109	0.743384	11.4576	0.0010472	0.00288944	0.00691642	FALSE
FBgn0033381	GstE13	-0.170691	3.48421	11.4572	0.00104695	0.00288944	0.00691642	FALSE
FBgn0266889	asRNA:CR45350	0.24446	2.00389	11.4428	0.00105421	0.00290714	0.00695877	FALSE
FBgn0034470	Obp56d	-0.151137	10.0583	11.4361	0.00105753	0.00291462	0.00697669	FALSE
FBgn0265540	asRNA:CR44390	-0.303469	0.797615	11.4319	0.00106011	0.00292005	0.00698969	FALSE
FBgn0259742	CG42360	0.120728	3.67401	11.4228	0.00106431	0.00292994	0.00701336	FALSE
FBgn0020622	Pi3K21B	-0.113132	5.49484	11.4015	0.00107517	0.0029514	0.00706473	FALSE
FBgn0026718	Agpat2	-0.167724	5.0716	11.4046	0.00107358	0.0029514	0.00706473	FALSE
FBgn0035480	CG14984	-0.136455	4.48175	11.4015	0.00107517	0.0029514	0.00706473	FALSE
FBgn0030798	CG13003	-0.128963	4.62424	11.4024	0.00107471	0.0029514	0.00706473	FALSE
FBgn0000547	ed	-0.100051	6.50343	11.405	0.00107339	0.0029514	0.00706473	FALSE
FBgn0030958	CR6900	0.416217	0.0122487	11.3996	0.00107802	0.00295753	0.00707941	FALSE
FBgn0036263	thoc6	0.133405	3.19512	11.3932	0.00107951	0.00295994	0.00708516	FALSE
FBgn0266350	lncRNA:CR44999	-0.175648	3.87587	11.3878	0.00108226	0.00296576	0.0070991	FALSE
FBgn0030087	CG7766	0.0748954	8.00932	11.379	0.00108686	0.00297669	0.00712525	FALSE
FBgn0026376	Rgl	-0.0944673	5.65281	11.3753	0.00108876	0.0029802	0.00713365	FALSE
FBgn0033844	bbc	-0.0679947	7.08351	11.3686	0.00109225	0.00298635	0.00714838	FALSE
FBgn0000489	Pka-C3	-0.120456	6.24593	11.3694	0.00109184	0.00298635	0.00714838	FALSE
FBgn0037993	dpr15	-0.117581	4.35865	11.3669	0.00109315	0.0029871	0.00715018	FALSE
FBgn0028484	Ack	-0.0967287	6.2108	11.3651	0.0010941	0.002988	0.00715232	FALSE
FBgn0039776	PH4alphaEFB	0.0720961	5.8829	11.3529	0.0011005	0.00300377	0.00719007	FALSE
FBgn0039234	Nct	0.0742615	5.22353	11.3491	0.00110249	0.0030075	0.00719901	FALSE
FBgn0085432	pan	-0.23302	7.56918	11.3469	0.00110367	0.00300902	0.00720265	FALSE
FBgn0000636	Fas3	-0.0813495	5.86616	11.3418	0.00110635	0.00301463	0.00721606	FALSE
FBgn0038922	Idh3b	0.0647423	7.42475	11.3401	0.00110729	0.00301548	0.00721811	FALSE
FBgn0030594	fiz	0.589033	-1.28958	11.3246	0.0011091	0.00301869	0.00722578	FALSE
FBgn0029648	CG3603	-0.231616	3.63221	11.3327	0.00111121	0.00302273	0.00723546	FALSE
FBgn0028541	TM9SF4	0.051998	6.34309	11.3273	0.00111408	0.0030288	0.00724999	FALSE
FBgn0022985	qkr58E-2	0.075363	6.40758	11.3185	0.00111879	0.00303991	0.00727658	FALSE
FBgn0025335	Cpes	-0.0927222	5.10512	11.3078	0.00112455	0.00305383	0.00730991	FALSE
FBgn0010435	emp	-0.107526	8.66525	11.3042	0.00112648	0.00305733	0.00731827	FALSE
FBgn0036801	MYPT-75D	-0.0933189	5.35371	11.2836	0.00113766	0.00308594	0.00738678	FALSE
FBgn0035952	CG5280	0.745325	-1.3322	11.2864	0.00113903	0.00308792	0.00739151	FALSE
FBgn0029979	mahe	-0.125397	7.16483	11.2788	0.00114028	0.00308956	0.00739543	FALSE
FBgn0038951	Polr3F	0.139828	3.05153	11.2775	0.001141	0.00308969	0.00739574	FALSE
FBgn0033927	CR10102	0.125238	5.22802	11.2764	0.00114161	0.00308969	0.00739574	FALSE
FBgn0036746	Crtc	-0.109162	5.94949	11.2683	0.00114605	0.00309996	0.00742034	FALSE
FBgn0045852	ham	-0.161476	2.93894	11.2525	0.00115477	0.00312178	0.00747256	FALSE
FBgn0051368	CG31368	0.101512	4.79927	11.237	0.00116337	0.00313798	0.00751134	FALSE
FBgn0064115	GatC	0.090321	3.64214	11.2373	0.00116325	0.00313798	0.00751134	FALSE
FBgn0004407	PolG2	0.090321	3.64214	11.2373	0.00116325	0.00313798	0.00751134	FALSE
FBgn0031174	CG1486	-0.0669296	6.21223	11.2377	0.00116299	0.00313798	0.00751134	FALSE
FBgn0027654	jdp	-0.0682945	7.83774	11.232	0.00116617	0.00314376	0.00752517	FALSE
FBgn0004652	fru	-0.19831	6.48054	11.2293	0.00116771	0.00314615	0.00753089	FALSE
FBgn0263772	CG43689	-0.154732	4.23911	11.2273	0.00116883	0.00314741	0.00753392	FALSE
FBgn0030505	NFAT	-0.149527	6.96871	11.2171	0.00117453	0.003161	0.00756644	FALSE
FBgn0051865	Ada1-1	0.214548	1.05276	11.2107	0.00117844	0.00316975	0.00758738	FALSE
FBgn0039150	CG13605	0.0809785	4.96729	11.1973	0.00118574	0.00318758	0.00763006	FALSE
FBgn0036973	Rbbp5	0.116981	3.36333	11.1928	0.00118835	0.00319283	0.00764262	FALSE
FBgn0267704	lncRNA:flam	-0.72317	-1.71239	11.1533	0.00119065	0.00319721	0.0076531	FALSE
FBgn0028645	beat-Ib	-0.130956	4.47204	11.1864	0.001192	0.00319907	0.00765756	FALSE
FBgn0000564	Eh	0.544516	-0.793093	11.2008	0.00119297	0.00319988	0.0076595	FALSE
FBgn0052438	SMC5	0.110787	4.08271	11.1768	0.00119749	0.0032102	0.0076842	FALSE
FBgn0013686	mt:lrRNA	-0.305789	14.8741	11.1734	0.00119946	0.00321369	0.00769256	FALSE
FBgn0030801	Polr3I	0.153817	3.1997	11.1678	0.00120271	0.00322062	0.00770914	FALSE
FBgn0001319	kn	-0.166689	3.0198	11.1654	0.00120407	0.00322066	0.00770925	FALSE
FBgn0262484	CG43074	0.588051	-1.21769	11.1631	0.00120393	0.00322066	0.00770925	FALSE
FBgn0037556	CG9636	0.0800399	6.22546	11.1627	0.00120563	0.00322303	0.00771493	FALSE
FBgn0034293	CG14495	0.210818	3.17986	11.1586	0.00120802	0.00322765	0.00772597	FALSE
FBgn0034128	CG4409	-0.14636	5.81912	11.1439	0.00121655	0.00324863	0.0077762	FALSE
FBgn0029821	CG4020	0.402752	-0.105957	11.135	0.00122525	0.00327005	0.00782748	FALSE
FBgn0035921	CG13305	0.346975	2.47337	11.1239	0.00122838	0.00327657	0.00784308	FALSE
FBgn0034580	Cht8	0.555701	-0.528987	11.1299	0.00123187	0.00328407	0.00786103	FALSE
FBgn0051044	lncRNA:CR31044	-0.428805	0.596197	11.1168	0.00123387	0.00328758	0.00786942	FALSE
FBgn0040397	CG3655	-0.112191	5.51085	11.1123	0.00123516	0.0032892	0.00787332	FALSE
FBgn0041588	eIF2D	0.101795	4.55364	11.0977	0.00124388	0.00330692	0.00791571	FALSE
FBgn0265524	asRNA:CR44374	0.357426	0.700088	11.0994	0.00124371	0.00330692	0.00791571	FALSE
FBgn0266019	rudhira	-0.121362	7.888	11.0983	0.00124352	0.00330692	0.00791571	FALSE
FBgn0265174	PIG-V	0.118735	3.20281	11.0883	0.00124956	0.00332018	0.00794748	FALSE
FBgn0267429	lovit	-0.209636	6.43615	11.0714	0.00125969	0.00334525	0.00800748	FALSE
FBgn0004404	RpS14b	0.125214	8.31507	11.0618	0.00126553	0.00335889	0.00804014	FALSE
FBgn0032514	CG9302	0.111515	4.16026	11.0534	0.00127067	0.0033707	0.0080684	FALSE
FBgn0036144	GlcAT-P	-0.0834742	6.68295	11.0471	0.00127453	0.00337906	0.0080884	FALSE
FBgn0052638	CG32638	-0.0929314	5.50633	11.043	0.00127705	0.00338387	0.00809992	FALSE
FBgn0003165	pum	-0.142443	7.71647	11.0415	0.00127796	0.00338442	0.00810123	FALSE
FBgn0038429	CG14882	-0.119985	3.20497	11.0395	0.00127924	0.00338596	0.00810491	FALSE
FBgn0031741	CG11034	-0.201763	2.80749	11.0378	0.00128027	0.00338682	0.00810698	FALSE
FBgn0250868	CG42239	-0.214632	2.73606	11.0244	0.00128859	0.00340696	0.00815519	FALSE
FBgn0031646	snsl	0.248089	3.60686	11.0167	0.00129331	0.00341755	0.00818053	FALSE
FBgn0035159	CG13896	0.196628	2.07616	11.0117	0.00129649	0.00342408	0.00819617	FALSE
FBgn0050403	CG30403	0.317436	0.86414	10.9985	0.00130516	0.00344509	0.00824645	FALSE
FBgn0041004	CG17715	-0.110954	5.93868	10.9881	0.00131122	0.00345917	0.00828016	FALSE
FBgn0038861	Trm7-34	0.138446	3.53389	10.9855	0.00131292	0.00346177	0.00828638	FALSE
FBgn0036763	TrpRS-m	0.0928507	4.55286	10.9787	0.00131717	0.00347107	0.00830866	FALSE
FBgn0038808	Srp14	0.143725	4.1211	10.9738	0.00132029	0.00347697	0.00832278	FALSE
FBgn0033872	CG6329	-0.124136	8.20329	10.9729	0.00132086	0.00347697	0.00832278	FALSE
FBgn0284442	Mcm3	0.186642	1.97676	10.9681	0.00132406	0.0034835	0.0083384	FALSE
FBgn0030672	CG9281	0.0933825	7.19059	10.9623	0.00132762	0.00348905	0.00835169	FALSE
FBgn0031562	CG3604	0.130259	4.19341	10.9628	0.00132732	0.00348905	0.00835169	FALSE
FBgn0045800	Uhg1	0.169479	4.36582	10.95	0.00133556	0.003508	0.00839706	FALSE
FBgn0040528	CG15864	0.257864	1.59015	10.9424	0.0013406	0.0035193	0.00842411	FALSE
FBgn0010380	AP-1-2beta	-0.0647893	7.19013	10.9394	0.00134235	0.00352198	0.00843052	FALSE
FBgn0039943	CG17168	0.0785741	4.90828	10.9378	0.00134343	0.00352289	0.00843269	FALSE
FBgn0036588	CG13068	0.330252	0.769119	10.9354	0.00134579	0.00352716	0.00844291	FALSE
FBgn0265857	lncRNA:CR44646	0.530797	-1.12253	10.9104	0.0013556	0.00355094	0.00849982	FALSE
FBgn0037922	CG14711	0.122741	3.53775	10.9103	0.00136135	0.00356358	0.00853009	FALSE
FBgn0031995	CG8475	-0.0623484	7.53231	10.9094	0.00136191	0.00356358	0.00853009	FALSE
FBgn0032895	twit	-0.164165	3.21944	10.9049	0.00136492	0.00356951	0.00854428	FALSE
FBgn0040765	luna	-0.154254	3.8213	10.903	0.00136614	0.00357075	0.00854726	FALSE
FBgn0038032	CG10096	0.296532	0.502825	10.8971	0.00137081	0.00357908	0.00856719	FALSE
FBgn0038033	CG10097	0.296532	0.502825	10.8971	0.00137081	0.00357908	0.00856719	FALSE
FBgn0053169	CG33169	0.214418	2.63463	10.8882	0.001376	0.00358874	0.00859032	FALSE
FBgn0262167	ana1	0.132493	3.99989	10.8884	0.00137582	0.00358874	0.00859032	FALSE
FBgn0036206	twy	-0.58065	-1.4905	10.8806	0.00138484	0.00360982	0.00864078	FALSE
FBgn0029826	CG6041	0.222558	2.28103	10.8687	0.00138903	0.0036188	0.00866227	FALSE
FBgn0014411	Vps26	-0.0513403	6.07423	10.8629	0.00139282	0.00362277	0.00867177	FALSE
FBgn0000139	ash2	0.0976804	4.97901	10.865	0.00139139	0.00362277	0.00867177	FALSE
FBgn0035936	Tsp66E	-0.0704825	6.32231	10.8638	0.00139222	0.00362277	0.00867177	FALSE
FBgn0032330	Samuel	-0.145072	4.41059	10.853	0.00139954	0.00363829	0.00870891	FALSE
FBgn0027607	CG8230	0.0679876	6.17218	10.8507	0.00140106	0.00364027	0.00871367	FALSE
FBgn0038871	CG3337	0.12992	3.80129	10.8476	0.00140318	0.00364382	0.00872215	FALSE
FBgn0031738	CG9171	-0.121573	5.42045	10.8419	0.00140703	0.0036473	0.00873049	FALSE
FBgn0038692	Polr2M	0.122033	2.9754	10.8411	0.00140758	0.0036473	0.00873049	FALSE
FBgn0039589	CG9986	0.114987	3.4383	10.8403	0.00140816	0.0036473	0.00873049	FALSE
FBgn0264541	CG43920	0.878932	2.11737	10.8403	0.00140831	0.0036473	0.00873049	FALSE
FBgn0035252	CG7970	0.167025	5.60569	10.8408	0.00140776	0.0036473	0.00873049	FALSE
FBgn0025741	PlexA	-0.118813	7.81586	10.8386	0.00140927	0.0036478	0.00873168	FALSE
FBgn0038282	dpr9	-0.123978	6.17654	10.837	0.00141036	0.00364867	0.00873376	FALSE
FBgn0001216	Hsc70-1	-0.133346	4.84817	10.8338	0.00141254	0.00365234	0.00874256	FALSE
FBgn0031042	CG14221	-0.46373	2.78475	10.8308	0.00141465	0.00365386	0.0087462	FALSE
FBgn0015793	Rab19	0.0927748	4.24476	10.8314	0.00141419	0.00365386	0.0087462	FALSE
FBgn0028397	Tob	-0.147571	6.55848	10.8247	0.00141873	0.00366245	0.00876676	FALSE
FBgn0033616	CG7745	0.1036	3.53892	10.8208	0.00142145	0.00366751	0.00877886	FALSE
FBgn0037811	CG12592	0.192437	0.817434	10.814	0.00142659	0.00367877	0.00880582	FALSE
FBgn0032940	Mondo	-0.0719692	6.51936	10.8051	0.00143223	0.00369136	0.00883595	FALSE
FBgn0010434	cora	0.0682276	8.43849	10.8031	0.00143364	0.00369144	0.00883614	FALSE
FBgn0022764	Sin3A	-0.100218	7.8002	10.8023	0.00143416	0.00369144	0.00883614	FALSE
FBgn0000319	Chc	-0.0567707	8.96164	10.8018	0.00143457	0.00369144	0.00883614	FALSE
FBgn0004198	ct	-0.210829	6.71517	10.8	0.0014358	0.00369264	0.00883902	FALSE
FBgn0028537	CG31775	0.624524	-1.39135	10.6023	0.00143911	0.00369917	0.00885465	FALSE
FBgn0033460	Sec24AB	0.0606843	6.63242	10.7889	0.00144348	0.00370843	0.00887681	FALSE
FBgn0037108	Alg11	0.0669273	5.94892	10.7804	0.00144948	0.00372183	0.0089089	FALSE
FBgn0010622	DCTN3-p24	-0.0947866	4.57836	10.7791	0.00145035	0.0037221	0.00890954	FALSE
FBgn0013953	Esp	0.133985	3.10242	10.7741	0.00145387	0.00372915	0.0089264	FALSE
FBgn0032486	mRF1	0.143498	3.12994	10.7716	0.00145567	0.00373176	0.00893266	FALSE
FBgn0031782	WDR79	0.146427	3.14681	10.7693	0.00145728	0.0037339	0.00893779	FALSE
FBgn0037515	Sp7	-0.122539	5.70617	10.7672	0.00145873	0.00373562	0.00894189	FALSE
FBgn0266346	CngB	-0.103709	5.47913	10.7624	0.00146214	0.00374235	0.00895802	FALSE
FBgn0033019	CG10395	0.119323	3.88371	10.7589	0.00146462	0.00374472	0.00896368	FALSE
FBgn0031485	CG9643	0.133711	3.18573	10.7598	0.00146396	0.00374472	0.00896368	FALSE
FBgn0004635	rho	-0.148764	4.64407	10.7377	0.0014797	0.00378128	0.00905119	FALSE
FBgn0037375	kat-60L1	-0.13381	5.05502	10.7247	0.00148902	0.00380308	0.00910337	FALSE
FBgn0037615	CG11760	-0.136671	3.1413	10.7143	0.00149655	0.00381622	0.00913483	FALSE
FBgn0001098	Gdh	0.159034	8.67825	10.7159	0.00149532	0.00381622	0.00913483	FALSE
FBgn0286516	aqz	-0.135236	8.26008	10.7143	0.00149653	0.00381622	0.00913483	FALSE
FBgn0033842	cbc	0.111083	3.76654	10.7108	0.00149905	0.00382056	0.00914522	FALSE
FBgn0262993	lncRNA:CR43301	0.257608	1.31686	10.6946	0.00151108	0.0038492	0.00921377	FALSE
FBgn0267363	JYalpha	0.643336	-1.62218	10.5586	0.00152775	0.0038896	0.00931049	FALSE
FBgn0031598	Vps53	0.0818164	4.76572	10.6696	0.00152921	0.00389124	0.0093144	FALSE
FBgn0032725	Nedd8	0.122649	4.65231	10.6683	0.00153023	0.00389179	0.00931573	FALSE
FBgn0031673	CG31650	0.0682362	5.81447	10.6664	0.0015316	0.00389321	0.00931912	FALSE
FBgn0261439	SdhA	-0.0738979	8.56301	10.6638	0.00153356	0.00389614	0.00932614	FALSE
FBgn0060296	pain	-0.0841461	5.30375	10.6589	0.00153717	0.00390326	0.00934316	FALSE
FBgn0036314	Sf3a2	0.120431	4.35362	10.6559	0.00153945	0.00390697	0.00935206	FALSE
FBgn0030027	CG1632	-0.412819	4.96795	10.6521	0.00154222	0.00391194	0.00936395	FALSE
FBgn0086444	l(2)37Cb	0.097871	3.85995	10.6492	0.00154444	0.00391551	0.00937251	FALSE
FBgn0029962	CARPA	-0.142994	3.79751	10.6443	0.00154807	0.00392265	0.00938958	FALSE
FBgn0050431	CG30431	0.190034	5.4594	10.6346	0.00155536	0.00393904	0.00942883	FALSE
FBgn0033482	CG1371	-0.0599991	6.47512	10.6264	0.00156154	0.00395177	0.00945928	FALSE
FBgn0031002	CG14196	-0.138315	4.79517	10.6258	0.00156203	0.00395177	0.00945928	FALSE
FBgn0037835	CG14687	-0.146241	6.37314	10.6192	0.00156702	0.0039623	0.0094845	FALSE
FBgn0029824	CG3726	0.0850937	5.46635	10.6055	0.00157742	0.00398515	0.00953919	FALSE
FBgn0039347	CG5071	-0.234456	2.64289	10.6052	0.00157771	0.00398515	0.00953919	FALSE
FBgn0039820	CG15554	0.31523	0.542364	10.5991	0.00158323	0.0039928	0.0095575	FALSE
FBgn0040308	Prx4	0.189218	3.04316	10.5985	0.00158284	0.0039928	0.0095575	FALSE
FBgn0052551	CG32551	-0.243769	2.66064	10.5993	0.00158222	0.0039928	0.0095575	FALSE
FBgn0032208	Ufd4	-0.0823329	8.4995	10.5916	0.00158811	0.0040009	0.0095769	FALSE
FBgn0053222	CR33222	0.197493	6.86892	10.5922	0.00158762	0.0040009	0.0095769	FALSE
FBgn0037045	CG10584	-0.120082	3.24807	10.5833	0.00159457	0.00401508	0.00961083	FALSE
FBgn0027779	VhaSFD	-0.0640612	7.78011	10.5787	0.00159805	0.00402174	0.00962679	FALSE
FBgn0289650	jbug	-0.100154	8.60357	10.5771	0.00159929	0.00402275	0.00962919	FALSE
FBgn0010808	Chchd3	0.0831211	6.19535	10.5693	0.00160539	0.00403597	0.00966085	FALSE
FBgn0042119	Cpr65Au	-0.155296	7.49471	10.5667	0.00160738	0.00403888	0.0096678	FALSE
FBgn0038947	Sar1	-0.0880851	7.51368	10.5586	0.00161373	0.00405272	0.00970094	FALSE
FBgn0024291	Sirt1	-0.0724202	6.73936	10.5546	0.00161688	0.00405851	0.0097148	FALSE
FBgn0003391	shg	-0.116563	6.4131	10.5497	0.00162069	0.00406596	0.00973262	FALSE
FBgn0030484	GstT4	-0.0973704	6.24059	10.5486	0.00162155	0.00406599	0.0097327	FALSE
FBgn0259242	CG42340	-0.154556	4.80938	10.5382	0.00162975	0.00408442	0.00977683	FALSE
FBgn0037329	POLDIP2	0.0812946	5.41294	10.5349	0.00163235	0.00408667	0.00978219	FALSE
FBgn0026316	Ubc10	-0.0740764	5.78843	10.5351	0.00163223	0.00408667	0.00978219	FALSE
FBgn0032793	Ctu2	0.132331	3.48332	10.5191	0.001645	0.00411619	0.00985287	FALSE
FBgn0029863	CG3823	-0.1739	4.165	10.5108	0.00165159	0.00412911	0.00988378	FALSE
FBgn0016687	Nurf-38	0.158439	7.61099	10.5104	0.00165188	0.00412911	0.00988378	FALSE
FBgn0014903	CG14630	0.230728	3.47707	10.5068	0.00165484	0.00413431	0.00989624	FALSE
FBgn0087035	AGO2	-0.0748768	8.54908	10.5057	0.00165568	0.00413431	0.00989624	FALSE
FBgn0013467	igl	-0.0933352	8.32896	10.5002	0.0016601	0.00414105	0.00991237	FALSE
FBgn0030329	prtp	-0.060038	6.22127	10.5008	0.00165962	0.00414105	0.00991237	FALSE
FBgn0039637	Ctl2	-0.0700391	6.14985	10.4933	0.00166568	0.00415283	0.00994057	FALSE
FBgn0039789	CG9717	-0.183618	5.70113	10.4882	0.00166983	0.00416101	0.00996014	FALSE
FBgn0025629	CG4045	0.150731	3.57101	10.4837	0.00167344	0.00416568	0.00997133	FALSE
FBgn0286034	asRNA:CR46354	0.230137	2.3009	10.4846	0.00167279	0.00416568	0.00997133	FALSE
FBgn0027528	goe	-0.0955675	5.89864	10.4759	0.00167981	0.00417939	0.0100042	FALSE
FBgn0053002	mRpL27	0.163468	4.28159	10.4478	0.00170288	0.00423458	0.0101363	FALSE
FBgn0263231	bel	-0.0700744	7.81277	10.4448	0.00170533	0.00423848	0.0101456	FALSE
FBgn0026592	Fie	-0.125556	7.38393	10.4438	0.00170623	0.00423853	0.0101457	FALSE
FBgn0037015	cmpy	-0.11542	4.50341	10.4425	0.00170725	0.00423889	0.0101466	FALSE
FBgn0038916	dnd	0.210483	2.29221	10.437	0.00171189	0.00424602	0.0101636	FALSE
FBgn0010246	Myo61F	-0.184784	4.37962	10.4375	0.00171141	0.00424602	0.0101636	FALSE
FBgn0266399	lncRNA:CR45039	0.580779	-0.921579	10.4493	0.00171465	0.00425067	0.0101748	FALSE
FBgn0033015	d4	0.0758134	5.63668	10.4291	0.00171841	0.00425781	0.0101918	FALSE
FBgn0033571	Polr2E	0.133968	3.93568	10.4272	0.00171999	0.00425951	0.0101959	FALSE
FBgn0039876	CG2126	0.112906	3.52634	10.4252	0.00172168	0.0042615	0.0102007	FALSE
FBgn0260972	alc	0.0801243	7.03756	10.4235	0.0017231	0.00426283	0.0102039	FALSE
FBgn0010355	Taf1	0.082393	6.55582	10.419	0.00172687	0.00426557	0.0102104	FALSE
FBgn0260659	CG42542	-0.0852655	6.1284	10.4191	0.00172684	0.00426557	0.0102104	FALSE
FBgn0263396	sqd	-0.0997265	8.51048	10.4199	0.00172614	0.00426557	0.0102104	FALSE
FBgn0031935	CG13793	-0.175552	3.03533	10.4081	0.00173612	0.00428623	0.0102599	FALSE
FBgn0051344	CG31344	-0.126827	5.64216	10.4064	0.00173745	0.00428731	0.0102625	FALSE
FBgn0039116	CG10375	0.100504	4.48977	10.405	0.00173867	0.00428811	0.0102644	FALSE
FBgn0025620	CG13360	-0.154612	6.86276	10.4013	0.00174178	0.00429357	0.0102775	FALSE
FBgn0029971	ND-MNLL	0.105986	6.12482	10.3975	0.00174506	0.00429507	0.010281	FALSE
FBgn0266490	CG45089	0.105986	6.12482	10.3975	0.00174506	0.00429507	0.010281	FALSE
FBgn0036710	CG6479	0.131992	3.22836	10.399	0.00174378	0.00429507	0.010281	FALSE
FBgn0039140	Miro	0.0528721	5.95337	10.3889	0.00175232	0.00430465	0.010304	FALSE
FBgn0034430	mip40	0.116078	4.03336	10.3895	0.00175185	0.00430465	0.010304	FALSE
FBgn0030707	CG8916	-0.128994	3.97576	10.3887	0.00175254	0.00430465	0.010304	FALSE
FBgn0035675	CG6610	0.224513	2.45814	10.3902	0.00175126	0.00430465	0.010304	FALSE
FBgn0030460	Coq5	0.121779	3.74578	10.3871	0.00175385	0.00430567	0.0103064	FALSE
FBgn0027562	CG10345	0.126284	7.48379	10.385	0.0017557	0.00430803	0.0103121	FALSE
FBgn0265298	SC35	0.0974812	5.4474	10.3832	0.00175722	0.00430956	0.0103157	FALSE
FBgn0029720	CG3009	0.09744	5.83119	10.3815	0.00175864	0.00431084	0.0103188	FALSE
FBgn0035911	CG6638	-0.204239	4.6975	10.3716	0.00176711	0.00432939	0.0103632	FALSE
FBgn0037924	CG14712	0.106817	4.46675	10.3653	0.00177252	0.0043363	0.0103797	FALSE
FBgn0033816	CG4679	0.0898456	4.68809	10.3668	0.0017713	0.0043363	0.0103797	FALSE
FBgn0086687	Desat1	-0.254197	11.3796	10.3652	0.00177263	0.0043363	0.0103797	FALSE
FBgn0031979	CCDC53	0.172304	2.54437	10.3552	0.00178134	0.0043523	0.010418	FALSE
FBgn0004910	Eip63F-1	-0.151088	5.73142	10.3563	0.00178035	0.0043523	0.010418	FALSE
FBgn0030357	Sclp	-0.171517	3.23124	10.3545	0.00178189	0.0043523	0.010418	FALSE
FBgn0266721	gammaSnap2	-0.1631	3.31803	10.3477	0.0017878	0.00436452	0.0104473	FALSE
FBgn0265577	IBIN	0.84479	2.9619	10.3465	0.00178895	0.00436512	0.0104487	FALSE
FBgn0023178	Pdf	0.102044	5.95552	10.3287	0.0018044	0.00440058	0.0105336	FALSE
FBgn0037138	P5CDh1	-0.0678418	8.41911	10.3247	0.00180791	0.00440691	0.0105488	FALSE
FBgn0027592	MED15	0.0764448	4.82707	10.3216	0.00181063	0.0044113	0.0105593	FALSE
FBgn0026439	Eaat1	-0.11278	9.15896	10.3164	0.00181522	0.00442023	0.0105807	FALSE
FBgn0052218	lncRNA:CR32218	-0.198144	2.76688	10.3062	0.00182437	0.00444027	0.0106286	FALSE
FBgn0034246	Dcr-2	0.114705	6.02118	10.3043	0.001826	0.004442	0.0106327	FALSE
FBgn0052694	CG32694	-0.133974	5.98053	10.2991	0.00183057	0.0044486	0.0106486	FALSE
FBgn0035040	CG4741	0.442984	-0.741259	10.313	0.00183028	0.0044486	0.0106486	FALSE
FBgn0263600	PolD1	-0.119297	3.23309	10.2928	0.00183622	0.0044601	0.0106761	FALSE
FBgn0029676	HIP-R	0.108759	4.97515	10.2845	0.00184369	0.00447598	0.0107141	FALSE
FBgn0050159	CG30159	-0.0887905	5.11857	10.2831	0.00184494	0.00447675	0.0107159	FALSE
FBgn0016797	fz2	-0.135411	7.04708	10.2797	0.00184795	0.00448178	0.010728	FALSE
FBgn0266324	asRNA:CR44989	-0.699278	-0.221406	10.2762	0.00185516	0.004497	0.0107644	FALSE
FBgn0031432	Cyp309a1	0.3266	3.37218	10.268	0.00185857	0.00450299	0.0107787	FALSE
FBgn0034505	CG16739	0.393114	0.411826	10.2696	0.00185979	0.00450368	0.0107804	FALSE
FBgn0028473	Non1	0.126916	9.15813	10.2634	0.00186275	0.00450858	0.0107921	FALSE
FBgn0030809	Ubr1	-0.0843301	7.77725	10.2614	0.0018645	0.00451055	0.0107968	FALSE
FBgn0033048	CG7881	-0.251906	2.66987	10.2593	0.00186652	0.00451317	0.0108031	FALSE
FBgn0039215	CG6695	0.082522	5.40405	10.252	0.00187312	0.00452685	0.0108358	FALSE
FBgn0259168	mnb	-0.0973691	5.77697	10.2327	0.00189079	0.00456726	0.0109326	FALSE
FBgn0262527	nsl1	-0.0961582	7.18525	10.2046	0.00191691	0.00462802	0.011078	FALSE
FBgn0032000	CG8372	0.105492	4.63545	10.1938	0.00192698	0.00464622	0.0111216	FALSE
FBgn0261514	NimA	0.357407	-0.331283	10.2019	0.00192674	0.00464622	0.0111216	FALSE
FBgn0262714	Sap130	-0.0747664	5.95772	10.1934	0.00192734	0.00464622	0.0111216	FALSE
FBgn0032234	gny	0.12904	3.32986	10.1922	0.00192851	0.0046467	0.0111227	FALSE
FBgn0085354	CG34325	-0.109783	4.20407	10.179	0.00194094	0.00467432	0.0111889	FALSE
FBgn0286932	CG46429	0.0873978	5.6102	10.1717	0.00194787	0.00468865	0.0112232	FALSE
FBgn0085453	Mthfs	0.25482	5.70975	10.169	0.00195045	0.00469252	0.0112324	FALSE
[truncated: 9,513 more rows]
