# Supplementary material for: Time-Series RNA Sequencing Reveals Temperature-Specific and Temperature-Compensated Circadian Genes in Drosophila
Source: bioRxiv. 2025 Nov 4:2025.11.04.686609. Preprint. [Version 1] doi: 10.1101/2025.11.04.686609 (PMC12637615; doi:10.1101/2025.11.04.686609)
Supplement: Supplement 5 [file media-5.xlsx]

## Sheet: T25.DD_vs_T25.LD.diff.result
geneID	geneName	logFC	logCPM	F	PValue	qvalue	padj	FC2qval0.05
FBgn0039525	CG5646	0.854013	5.2286	349.058	3.91854e-33	2.19579e-29	4.51102e-29	FALSE
FBgn0032512	Bdp1	0.622227	5.43359	210.236	1.56273e-25	2.18922e-22	4.49753e-22	FALSE
FBgn0023178	Pdf	-0.461105	5.95552	212.236	1.15119e-25	2.18922e-22	4.49753e-22	FALSE
FBgn0000370	crc	0.258812	9.66458	210.417	1.51997e-25	2.18922e-22	4.49753e-22	FALSE
FBgn0028425	JhI-21	0.845619	5.70941	204.287	3.92647e-25	4.40046e-22	9.0403e-22	FALSE
FBgn0002940	ninaE	0.841634	15.4163	195.297	1.63778e-24	1.52957e-21	3.14235e-21	FALSE
FBgn0284230	CG46314	0.226605	9.0654	186.471	6.95744e-24	5.56952e-21	1.1442e-20	FALSE
FBgn0262728	Pal2	-0.422075	8.46854	185.504	8.17469e-24	5.72595e-21	1.17634e-20	FALSE
FBgn0250839	Jhbp2	-0.405135	6.59823	171.324	9.30664e-23	5.79451e-20	1.19042e-19	FALSE
FBgn0036713	Mip	0.371227	6.63275	168.51	1.53194e-22	8.58438e-20	1.76357e-19	FALSE
FBgn0032023	witty	-0.419163	5.41075	155.468	1.65958e-21	7.90082e-19	1.62314e-18	FALSE
FBgn0284253	LeuRS	0.55181	6.20848	155.365	1.69195e-21	7.90082e-19	1.62314e-18	FALSE
FBgn0037976	Tk	-0.51987	5.48201	145.667	1.0828e-20	4.66738e-18	9.58865e-18	FALSE
FBgn0264817	pre-lola-G	0.627563	3.75704	144.584	1.33995e-20	5.36324e-18	1.10182e-17	FALSE
FBgn0034401	MetRS	0.378928	5.51084	137.052	6.0114e-20	2.24569e-17	4.61355e-17	FALSE
FBgn0036225	CG5883	1.18028	2.77615	131.682	1.81841e-19	6.36851e-17	1.30835e-16	TRUE
FBgn0086443	AsnRS	0.412662	6.66462	124.572	8.11237e-19	2.67402e-16	5.49351e-16	FALSE
FBgn0031306	CG4577	-0.362771	8.95194	120.06	2.15825e-18	6.71887e-16	1.38032e-15	FALSE
FBgn0004516	Gad1	-0.308706	8.20323	119.179	2.61863e-18	7.72302e-16	1.58662e-15	FALSE
FBgn0022959	yps	0.362537	8.96752	116.628	4.60681e-18	1.29073e-15	2.65168e-15	FALSE
FBgn0259178	5PtaseI	0.493704	5.85636	113.247	9.84653e-18	2.62742e-15	5.39777e-15	FALSE
FBgn0013772	Cyp6a8	-0.612813	4.54973	111.237	1.55639e-17	3.96425e-15	8.14415e-15	FALSE
FBgn0037899	RpL24-like	0.286257	7.88205	109.533	2.30197e-17	5.60838e-15	1.15219e-14	FALSE
FBgn0001223	Hsp22	1.46779	5.55102	107.64	3.5715e-17	8.00529e-15	1.64461e-14	TRUE
FBgn0001228	CG4456	1.46779	5.55102	107.64	3.5715e-17	8.00529e-15	1.64461e-14	TRUE
FBgn0035092	Nplp1	-0.235731	7.13797	101.249	1.62204e-16	3.48235e-14	7.15413e-14	FALSE
FBgn0264489	CG43897	0.24269	8.46303	101.108	1.67792e-16	3.48235e-14	7.15413e-14	FALSE
FBgn0261984	Ire1	0.224589	6.75839	98.6931	3.01412e-16	6.03209e-14	1.23923e-13	FALSE
FBgn0027084	LysRS	0.353775	6.3818	98.124	3.46407e-16	6.69353e-14	1.37512e-13	FALSE
FBgn0028426	RNaseZ	0.535744	4.33023	95.33	6.90174e-16	1.28915e-13	2.64843e-13	FALSE
FBgn0265052	St3	-0.293709	4.75037	92.1753	1.52187e-15	2.75094e-13	5.65153e-13	FALSE
FBgn0023512	eIF2Bepsilon	0.254024	4.93958	88.1935	4.21234e-15	7.37632e-13	1.51539e-12	FALSE
FBgn0035695	CG10226	-0.245927	6.63406	86.3513	6.79934e-15	1.15457e-12	2.37194e-12	FALSE
FBgn0004648	svr	-0.193563	8.41612	85.7342	7.99133e-15	1.31706e-12	2.70577e-12	FALSE
FBgn0052225	CG32225	-0.212172	5.87808	84.1408	1.21594e-14	1.94676e-12	3.99942e-12	FALSE
FBgn0038839	Ktl	-0.215686	7.02268	80.7755	2.98879e-14	4.6522e-12	9.55747e-12	FALSE
FBgn0061362	Polr3K	0.421895	3.18105	80.514	3.20915e-14	4.7323e-12	9.72203e-12	FALSE
FBgn0061361	Tcs1	0.421895	3.18105	80.514	3.20915e-14	4.7323e-12	9.72203e-12	FALSE
FBgn0033174	CG11125	0.522802	2.76237	80.132	3.55967e-14	5.1146e-12	1.05074e-11	FALSE
FBgn0033358	spab	-0.403982	5.92083	79.1009	4.70727e-14	6.5944e-12	1.35475e-11	FALSE
FBgn0010401	Os-C	1.67594	0.335343	79.1768	5.14673e-14	7.03419e-12	1.4451e-11	TRUE
FBgn0015795	Rab7	-0.167511	7.82906	77.9951	6.36969e-14	8.49837e-12	1.7459e-11	FALSE
FBgn0035726	CG9953	-0.249586	6.71737	77.5468	7.20484e-14	9.38906e-12	1.92889e-11	FALSE
FBgn0013275	Hsp70Aa	0.425396	3.52198	77.0698	8.22135e-14	1.04702e-11	2.151e-11	FALSE
FBgn0013276	Hsp70Ab	0.440268	3.66184	76.8412	8.75635e-14	1.09038e-11	2.24007e-11	FALSE
FBgn0036927	Gabat	-0.19415	7.82606	75.3052	1.34066e-13	1.63315e-11	3.35515e-11	FALSE
FBgn0015591	AstA	-0.25916	4.94125	74.939	1.48503e-13	1.77053e-11	3.63737e-11	FALSE
FBgn0024889	Kap-alpha1	0.151674	6.684	74.5103	1.67439e-13	1.95471e-11	4.01575e-11	FALSE
FBgn0032840	sNPF	-0.224133	7.17988	73.802	2.043e-13	2.28962e-11	4.70379e-11	FALSE
FBgn0039349	Ssadh	-0.206625	7.41638	73.8477	2.01686e-13	2.28962e-11	4.70379e-11	FALSE
FBgn0021895	ytr	0.149519	6.66371	73.5838	2.17253e-13	2.38705e-11	4.90396e-11	FALSE
FBgn0031753	CG13999	-0.596681	2.50534	73.243	2.39393e-13	2.57973e-11	5.29979e-11	FALSE
FBgn0034725	CG6044	-0.205508	7.03053	72.9865	2.57173e-13	2.71904e-11	5.586e-11	FALSE
FBgn0069973	CG40485	-0.314984	6.46029	72.8414	2.67955e-13	2.78057e-11	5.7124e-11	FALSE
FBgn0035816	CG13685	0.32676	5.58905	72.5191	2.93598e-13	2.99128e-11	6.14528e-11	FALSE
FBgn0029720	CG3009	-0.253722	5.83119	70.631	5.03305e-13	5.03627e-11	1.03465e-10	FALSE
FBgn0037896	ninaG	0.550466	5.82167	69.9829	6.06487e-13	5.96229e-11	1.22489e-10	FALSE
FBgn0010114	hig	-0.17646	9.32108	68.0194	1.07214e-12	1.03584e-10	2.12802e-10	FALSE
FBgn0039723	CG15522	-0.354431	4.46684	67.6436	1.19677e-12	1.13664e-10	2.33512e-10	FALSE
FBgn0287186	scro	-0.251643	5.00365	67.4456	1.26811e-12	1.18433e-10	2.43307e-10	FALSE
FBgn0001258	Ldh	-0.484733	3.38811	67.2456	1.34516e-12	1.23569e-10	2.5386e-10	FALSE
FBgn0039464	CG6330	-0.208144	6.75612	66.9524	1.46564e-12	1.32465e-10	2.72136e-10	FALSE
FBgn0039325	CG10560	-0.353338	6.76378	66.8915	1.49214e-12	1.3272e-10	2.7266e-10	FALSE
FBgn0032021	CG7781	-0.194019	7.20986	66.3604	1.74487e-12	1.52774e-10	3.13859e-10	FALSE
FBgn0022097	Vha36-1	-0.179297	7.20503	65.9665	1.96029e-12	1.68994e-10	3.47182e-10	FALSE
FBgn0004436	Ubc6	0.182022	7.274	65.2513	2.42347e-12	2.05759e-10	4.22711e-10	FALSE
FBgn0034493	CG8908	0.380072	3.23917	65.1663	2.48685e-12	2.07989e-10	4.27293e-10	FALSE
FBgn0283500	Sac1	0.184577	6.9258	64.2625	3.25481e-12	2.68215e-10	5.5102e-10	FALSE
FBgn0027608	CG2082	-0.226124	8.05955	63.0761	4.64844e-12	3.77506e-10	7.75548e-10	FALSE
FBgn0032217	CG4972	-0.201112	6.05443	62.6997	5.20804e-12	4.1691e-10	8.56499e-10	FALSE
FBgn0028407	Drep3	-0.299029	3.90607	62.3973	5.70816e-12	4.44253e-10	9.12672e-10	FALSE
FBgn0027525	LTV1	0.203262	7.69209	62.4037	5.69604e-12	4.44253e-10	9.12672e-10	FALSE
FBgn0036661	CG9705	0.217338	5.21125	62.3416	5.80437e-12	4.45552e-10	9.15342e-10	FALSE
FBgn0039294	Cad96Cb	0.93917	0.0878789	62.2984	6.14291e-12	4.65167e-10	9.55638e-10	FALSE
FBgn0051522	CG31522	-0.191013	7.11533	61.6489	7.16367e-12	5.3523e-10	1.09958e-09	FALSE
FBgn0265182	CG44247	-0.401028	7.35908	61.4203	7.68045e-12	5.6629e-10	1.16339e-09	FALSE
FBgn0015622	Cnx99A	0.425396	8.75129	61.2765	8.02486e-12	5.84e-10	1.19977e-09	FALSE
FBgn0051345	CG31345	-0.330357	4.01253	60.5179	1.01234e-11	7.27275e-10	1.49411e-09	FALSE
FBgn0051781	lncRNA:CR31781	0.292761	6.62624	60.2779	1.08961e-11	7.72879e-10	1.5878e-09	FALSE
FBgn0035923	CG6511	0.310049	4.04347	60.0763	1.15946e-11	8.12145e-10	1.66847e-09	FALSE
FBgn0037671	ATP6AP2	-0.150056	7.70434	59.0836	1.5752e-11	1.07644e-09	2.21143e-09	FALSE
FBgn0034437	CG10051	0.947864	-0.19359	59.2065	1.56113e-11	1.07644e-09	2.21143e-09	FALSE
FBgn0031855	meng	-0.337982	4.2148	58.7011	1.77383e-11	1.18975e-09	2.44423e-09	FALSE
FBgn0028527	CG18507	0.31264	6.73816	58.6833	1.78349e-11	1.18975e-09	2.44423e-09	FALSE
FBgn0032343	Idua	-0.253429	3.33837	58.2461	2.04391e-11	1.34744e-09	2.76818e-09	FALSE
FBgn0037134	CG7407	-0.228154	4.98544	57.9123	2.26768e-11	1.47758e-09	3.03553e-09	FALSE
FBgn0266672	Sec8	0.17548	6.08682	57.2672	2.77513e-11	1.78744e-09	3.67211e-09	FALSE
FBgn0263143	vret	0.614294	0.965772	57.187	2.86537e-11	1.82459e-09	3.74843e-09	FALSE
FBgn0019982	Gs1l	-0.195153	6.05239	57.1249	2.902e-11	1.82715e-09	3.75368e-09	FALSE
FBgn0013278	Hsp70Bb	0.365958	2.53963	56.7138	3.3051e-11	2.05783e-09	4.22759e-09	FALSE
FBgn0260874	Ir76a	0.558632	1.61899	55.7971	4.42016e-11	2.72184e-09	5.59174e-09	FALSE
FBgn0037846	CG6574	-0.258324	4.42503	55.4501	4.9261e-11	2.96815e-09	6.09777e-09	FALSE
FBgn0033274	CG14757	-0.271304	4.78058	55.4834	4.87395e-11	2.96815e-09	6.09777e-09	FALSE
FBgn0031590	CG3702	-0.159699	6.27607	54.4572	6.76066e-11	4.03021e-09	8.27965e-09	FALSE
FBgn0005671	Vha55	-0.146127	8.84918	54.0222	7.7722e-11	4.58444e-09	9.41826e-09	FALSE
FBgn0032451	spict	-0.188612	5.28658	53.7589	8.45825e-11	4.93714e-09	1.01429e-08	FALSE
FBgn0010038	GstD2	-0.471676	2.25073	53.6702	8.7104e-11	5.03191e-09	1.03375e-08	FALSE
FBgn0051809	CG31809	-0.323715	4.63447	53.3981	9.50074e-11	5.3776e-09	1.10477e-08	FALSE
FBgn0000116	Argk1	-0.189216	10.6703	53.4163	9.44476e-11	5.3776e-09	1.10477e-08	FALSE
FBgn0014019	Rh5	-0.415195	9.18071	53.1633	1.02483e-10	5.74273e-09	1.17979e-08	FALSE
FBgn0028662	VhaPPA1-1	-0.125314	7.27867	53.0815	1.05229e-10	5.83824e-09	1.19941e-08	FALSE
FBgn0037676	CG8861	-0.263517	5.92339	52.9995	1.08056e-10	5.9363e-09	1.21955e-08	FALSE
FBgn0034808	CG9896	-0.245585	5.32247	52.9635	1.09322e-10	5.94755e-09	1.22186e-08	FALSE
FBgn0050101	Vajk4	0.699496	2.6002	52.7664	1.16636e-10	6.28441e-09	1.29107e-08	FALSE
FBgn0039465	Tsp97E	-0.228648	6.88907	52.2966	1.35709e-10	7.24245e-09	1.48789e-08	FALSE
FBgn0030332	CG9360	-0.262085	5.27578	52.2189	1.39181e-10	7.35769e-09	1.51156e-08	FALSE
FBgn0030327	FucT6	-0.156726	6.1389	52.1104	1.44181e-10	7.55073e-09	1.55122e-08	FALSE
FBgn0030520	Pdcd4	0.204982	7.63694	51.9995	1.49482e-10	7.75591e-09	1.59337e-08	FALSE
FBgn0036768	CG7402	0.53789	2.66386	51.9047	1.54268e-10	7.93078e-09	1.6293e-08	FALSE
FBgn0001186	Hex-A	-0.136477	8.22101	51.8171	1.58639e-10	8.08135e-09	1.66023e-08	FALSE
FBgn0003499	sr	-0.609219	3.85404	51.7191	1.63816e-10	8.26991e-09	1.69897e-08	FALSE
FBgn0051098	CG31098	-0.204218	4.3072	50.9788	2.08714e-10	1.04424e-08	2.14528e-08	FALSE
FBgn0037818	CG6465	-0.356348	4.35183	50.686	2.29794e-10	1.13953e-08	2.34105e-08	FALSE
FBgn0023179	amon	-0.186188	7.95057	50.4234	2.50519e-10	1.22642e-08	2.51955e-08	FALSE
FBgn0259219	CG42319	-0.196929	5.74546	50.4092	2.51693e-10	1.22642e-08	2.51955e-08	FALSE
FBgn0033215	Dgat2	-0.778103	4.02886	50.1703	2.72372e-10	1.31574e-08	2.70306e-08	FALSE
FBgn0001224	Hsp23	0.303245	4.20497	50.0973	2.7901e-10	1.33629e-08	2.74527e-08	FALSE
FBgn0037379	CG10979	0.21782	5.19147	49.7458	3.13368e-10	1.48812e-08	3.0572e-08	FALSE
FBgn0001092	Gapdh2	-0.180345	9.37301	49.1548	3.8127e-10	1.79536e-08	3.68839e-08	FALSE
FBgn0033518	Prx6c	-0.498589	4.16317	49.0715	3.92025e-10	1.83062e-08	3.76083e-08	FALSE
FBgn0038569	CG7218	-0.213612	4.97282	48.9383	4.09757e-10	1.89288e-08	3.88874e-08	FALSE
FBgn0039770	CG15537	-0.2108	5.54438	48.9055	4.14266e-10	1.89288e-08	3.88874e-08	FALSE
FBgn0263832	Rcd5	0.187858	5.37018	48.8966	4.15492e-10	1.89288e-08	3.88874e-08	FALSE
FBgn0031850	Tsp	-0.353207	6.31799	48.6615	4.49379e-10	2.01451e-08	4.1386e-08	FALSE
FBgn0027111	miple1	-0.174765	8.30962	48.6824	4.46264e-10	2.01451e-08	4.1386e-08	FALSE
FBgn0032513	Stard7	0.19244	5.71938	48.3482	4.98985e-10	2.21913e-08	4.55898e-08	FALSE
FBgn0029898	CG14439	-0.241505	6.05035	48.0383	5.53575e-10	2.44252e-08	5.01791e-08	FALSE
FBgn0041707	7B2	-0.235864	8.43173	47.9	5.79864e-10	2.53853e-08	5.21515e-08	FALSE
FBgn0265512	mlt	0.15322	7.47538	47.1262	7.52466e-10	3.26861e-08	6.71503e-08	FALSE
FBgn0266376	lncRNA:CR45018	-0.348009	3.67471	47.052	7.71693e-10	3.32634e-08	6.83364e-08	FALSE
FBgn0086367	t	0.672379	8.65105	46.6893	8.7232e-10	3.73139e-08	7.66576e-08	FALSE
FBgn0040777	CG14767	-0.130486	8.17354	46.5927	9.01345e-10	3.82634e-08	7.86082e-08	FALSE
FBgn0034179	CG6805	-0.180334	6.0796	45.8453	1.16217e-09	4.8965e-08	1.00594e-07	FALSE
FBgn0024315	Picot	-0.122499	7.29015	45.4892	1.31247e-09	5.45671e-08	1.12102e-07	FALSE
FBgn0036258	eIF3l	0.171034	7.78747	45.4844	1.31461e-09	5.45671e-08	1.12102e-07	FALSE
FBgn0262955	Polr2B	0.150266	6.52993	45.3696	1.36727e-09	5.63356e-08	1.15736e-07	FALSE
FBgn0250906	Pgk	-0.201037	8.37791	45.249	1.4249e-09	5.81823e-08	1.19529e-07	FALSE
FBgn0030309	CG1572	-0.227441	6.19929	45.2328	1.43286e-09	5.81823e-08	1.19529e-07	FALSE
FBgn0036186	CG6071	0.572243	1.45578	45.209	1.44864e-09	5.83998e-08	1.19977e-07	FALSE
FBgn0034494	CG10444	-0.174539	5.66591	45.1377	1.48029e-09	5.84931e-08	1.20168e-07	FALSE
FBgn0003071	Pfk	-0.134875	8.11589	45.1338	1.48227e-09	5.84931e-08	1.20168e-07	FALSE
FBgn0083969	CG34133	0.170413	5.53774	45.1701	1.46399e-09	5.84931e-08	1.20168e-07	FALSE
FBgn0027598	cindr	0.22414	7.27737	44.2774	1.99014e-09	7.69097e-08	1.58003e-07	FALSE
FBgn0263351	AP-2mu	-0.154541	6.18376	44.2905	1.98118e-09	7.69097e-08	1.58003e-07	FALSE
FBgn0030398	Cpr11B	0.477823	3.55775	44.3018	1.9738e-09	7.69097e-08	1.58003e-07	FALSE
FBgn0263830	CG40486	-0.279275	4.85318	44.1981	2.04544e-09	7.85054e-08	1.61281e-07	FALSE
FBgn0033093	CG3270	-0.202909	5.10882	44.1646	2.06922e-09	7.88778e-08	1.62046e-07	FALSE
FBgn0004363	porin	-0.178018	9.42291	44.0791	2.13128e-09	8.06946e-08	1.65779e-07	FALSE
FBgn0043012	AP-2sigma	-0.227315	5.19611	43.5901	2.52464e-09	9.49464e-08	1.95058e-07	FALSE
FBgn0036389	ssp2	0.139468	5.28761	43.2221	2.86903e-09	1.07179e-07	2.20188e-07	FALSE
FBgn0063497	GstE3	-0.365492	5.59803	43.0389	3.05808e-09	1.13485e-07	2.33143e-07	FALSE
FBgn0011661	Moe	0.283826	9.26217	42.98	3.12152e-09	1.15077e-07	2.36414e-07	FALSE
FBgn0036745	CG7484	-0.241462	5.0154	42.9471	3.15747e-09	1.15642e-07	2.37574e-07	FALSE
FBgn0034261	HPS4	-0.122957	6.90629	42.8942	3.21633e-09	1.17032e-07	2.40431e-07	FALSE
FBgn0015791	Rab14	-0.122952	6.95784	42.7109	3.42889e-09	1.23962e-07	2.54667e-07	FALSE
FBgn0045035	tefu	0.241767	5.01035	42.4057	3.81526e-09	1.37046e-07	2.81547e-07	FALSE
FBgn0052446	Atox1	-0.203821	5.40354	42.3394	3.90499e-09	1.39375e-07	2.86332e-07	FALSE
FBgn0036843	Sfxn2	-0.160803	5.3653	42.1512	4.17137e-09	1.47941e-07	3.03929e-07	FALSE
FBgn0034951	CG3860	-0.113934	6.43923	41.9271	4.51295e-09	1.59049e-07	3.26749e-07	FALSE
FBgn0086370	sra	-0.118593	6.27033	41.6962	4.89514e-09	1.7144e-07	3.52205e-07	FALSE
FBgn0259174	Nedd4	0.234384	7.55902	41.5208	5.20725e-09	1.81238e-07	3.72335e-07	FALSE
FBgn0000084	AnxB10	-0.167935	7.37171	41.4476	5.34356e-09	1.84834e-07	3.79723e-07	FALSE
FBgn0051354	Hsp70Bbb	0.330284	2.10438	41.111	6.02373e-09	2.07083e-07	4.25431e-07	FALSE
FBgn0038343	Trissin	0.272315	5.2745	40.8086	6.69933e-09	2.27517e-07	4.6741e-07	FALSE
FBgn0039348	Npl4	-0.152106	6.2807	40.8151	6.68375e-09	2.27517e-07	4.6741e-07	FALSE
FBgn0026718	Agpat2	-0.312883	5.0716	40.742	6.85937e-09	2.31549e-07	4.75693e-07	FALSE
FBgn0035280	Cpr62Bb	-0.36808	3.83242	40.5763	7.27632e-09	2.44153e-07	5.01587e-07	FALSE
FBgn0264952	lncRNA:CR44121	1.06063	-0.0461397	40.5385	7.59009e-09	2.53165e-07	5.20102e-07	TRUE
FBgn0033065	Cyp6w1	-0.312169	8.41999	40.3707	7.82716e-09	2.59528e-07	5.33173e-07	FALSE
FBgn0036764	CG5535	0.412565	4.81961	40.341	7.91055e-09	2.6075e-07	5.35684e-07	FALSE
FBgn0000042	Act5C	-0.106535	9.76447	40.2747	8.09963e-09	2.65421e-07	5.4528e-07	FALSE
FBgn0027086	IleRS	0.233563	6.78095	40.1993	8.32021e-09	2.71064e-07	5.56873e-07	FALSE
FBgn0051708	DIP-zeta	-0.261495	3.70725	40.182	8.37262e-09	2.71195e-07	5.57142e-07	FALSE
FBgn0263232	Nxf3	0.139145	5.32666	40.1428	8.48962e-09	2.73404e-07	5.61681e-07	FALSE
FBgn0265262	Vha68-1	-0.160091	8.46769	40.0173	8.8784e-09	2.84291e-07	5.84046e-07	FALSE
FBgn0265816	lncRNA:CR44605	1.52672	-1.68358	37.2942	9.23433e-09	2.94008e-07	6.04009e-07	TRUE
FBgn0052311	zormin	0.210019	8.33683	39.2831	1.15482e-08	3.65601e-07	7.51091e-07	FALSE
FBgn0264554	asRNA:CR43933	0.54351	3.25145	39.1623	1.20629e-08	3.79749e-07	7.80155e-07	FALSE
FBgn0260743	GC1	-0.14451	5.95256	39.076	1.24409e-08	3.89462e-07	8.00109e-07	FALSE
FBgn0266918	CG32486	0.169591	7.89801	38.9761	1.28962e-08	4.01472e-07	8.24783e-07	FALSE
FBgn0270924	zf30C	0.131031	5.63798	38.9233	1.31439e-08	4.06507e-07	8.35126e-07	FALSE
FBgn0026192	par-6	-0.26249	6.55264	38.9108	1.3203e-08	4.06507e-07	8.35126e-07	FALSE
FBgn0024997	CG2681	0.577519	5.701	38.8884	1.33102e-08	4.07566e-07	8.37304e-07	FALSE
FBgn0263933	ebi	0.129497	5.78799	38.8511	1.34904e-08	4.1084e-07	8.44029e-07	FALSE
FBgn0035410	MnM	0.232084	4.25879	38.7966	1.37588e-08	4.16749e-07	8.56167e-07	FALSE
FBgn0026592	Fie	0.241857	7.38393	38.639	1.45627e-08	4.38729e-07	9.01324e-07	FALSE
FBgn0259241	vex	-0.183971	4.45308	38.4712	1.54737e-08	4.6368e-07	9.52583e-07	FALSE
FBgn0085380	dcma	-0.191729	5.62775	38.2127	1.69908e-08	5.06433e-07	1.04041e-06	FALSE
FBgn0038439	Cad89D	0.543927	1.73709	38.0681	1.79314e-08	5.31642e-07	1.0922e-06	FALSE
FBgn0032899	CG9338	-0.197244	5.62715	38.0281	1.81674e-08	5.32713e-07	1.0944e-06	FALSE
FBgn0029937	CG8300	0.237882	5.15363	38.0151	1.82528e-08	5.32713e-07	1.0944e-06	FALSE
FBgn0262614	pyd	0.325147	8.37817	38.0287	1.8163e-08	5.32713e-07	1.0944e-06	FALSE
FBgn0287218	CG46448	-0.260206	4.70773	37.9663	1.85795e-08	5.39438e-07	1.10822e-06	FALSE
FBgn0039759	CG9733	-0.352053	2.90818	37.7187	2.03324e-08	5.87291e-07	1.20653e-06	FALSE
FBgn0034505	CG16739	0.902122	0.411826	37.6795	2.08802e-08	5.98643e-07	1.22985e-06	FALSE
FBgn0030617	CG9095	-0.222338	4.84228	37.6374	2.09391e-08	5.98643e-07	1.22985e-06	FALSE
FBgn0030484	GstT4	-0.182887	6.24059	37.4483	2.24331e-08	6.38102e-07	1.31091e-06	FALSE
FBgn0015924	crq	-0.0951814	7.47256	37.3954	2.28697e-08	6.47233e-07	1.32967e-06	FALSE
FBgn0013767	Crz	-0.261511	4.74963	37.3147	2.35535e-08	6.6001e-07	1.35592e-06	FALSE
FBgn0001253	ImpE1	0.513189	2.42967	37.3156	2.35567e-08	6.6001e-07	1.35592e-06	FALSE
FBgn0037936	CG6908	-0.30069	6.57958	37.2553	2.40698e-08	6.71031e-07	1.37856e-06	FALSE
FBgn0044050	Ilp3	0.304078	3.35818	37.168	2.48534e-08	6.89447e-07	1.4164e-06	FALSE
FBgn0022935	D19A	0.13846	4.97353	37.0603	2.58479e-08	7.13501e-07	1.46582e-06	FALSE
FBgn0259834	out	-0.206042	4.99741	37.0194	2.62376e-08	7.2071e-07	1.48063e-06	FALSE
FBgn0014028	SdhB	-0.151976	7.76959	36.9823	2.65964e-08	7.27e-07	1.49355e-06	FALSE
FBgn0267533	asRNA:CR45873	0.334072	1.80127	36.7954	2.85092e-08	7.75503e-07	1.59319e-06	FALSE
FBgn0000715	FMRFa	-0.222146	3.84779	36.7103	2.93862e-08	7.955e-07	1.63427e-06	FALSE
FBgn0031725	DIP-eta	-0.308365	3.65447	36.6165	3.04167e-08	8.19437e-07	1.68345e-06	FALSE
FBgn0038354	CG5404	-0.254296	4.27004	36.4751	3.20369e-08	8.58954e-07	1.76463e-06	FALSE
FBgn0025697	santa-maria	-0.173761	6.88359	36.286	3.43439e-08	9.16424e-07	1.8827e-06	FALSE
FBgn0287825	Vha44	-0.114262	7.6192	36.2043	3.53922e-08	9.39922e-07	1.93097e-06	FALSE
FBgn0033697	Cyp6t3	0.411823	2.02428	36.0432	3.75777e-08	9.93255e-07	2.04054e-06	FALSE
FBgn0283499	InR	0.296898	5.975	35.991	3.82896e-08	1.00732e-06	2.06944e-06	FALSE
FBgn0031245	CG3625	-0.126003	7.26755	35.9054	3.95196e-08	1.03482e-06	2.12593e-06	FALSE
FBgn0039324	CG10553	-0.390145	5.81614	35.8392	4.04972e-08	1.05549e-06	2.16839e-06	FALSE
FBgn0037046	CG10581	-0.371117	2.26847	35.5587	4.49519e-08	1.16617e-06	2.39577e-06	FALSE
FBgn0025777	homer	0.285831	7.15143	35.5382	4.527e-08	1.16901e-06	2.4016e-06	FALSE
FBgn0023172	RhoGEF2	0.162465	7.82816	35.5063	4.58075e-08	1.17689e-06	2.4178e-06	FALSE
FBgn0284408	trol	0.205246	8.60072	35.4953	4.59953e-08	1.17689e-06	2.4178e-06	FALSE
FBgn0001565	Ddx56	0.165335	6.91358	35.2831	4.97618e-08	1.26747e-06	2.6039e-06	FALSE
FBgn0262512	Vha14-1	-0.188682	6.20391	35.2596	5.01991e-08	1.27283e-06	2.6149e-06	FALSE
FBgn0035953	CG5087	0.127796	5.53498	35.1751	5.17999e-08	1.3075e-06	2.68613e-06	FALSE
FBgn0030329	prtp	-0.109418	6.22127	35.0152	5.49737e-08	1.38139e-06	2.83793e-06	FALSE
FBgn0019990	Gcn2	0.166705	5.33216	34.9095	5.71814e-08	1.43045e-06	2.93872e-06	FALSE
FBgn0040346	CG3704	0.151373	4.5068	34.8039	5.94765e-08	1.48125e-06	3.04308e-06	FALSE
FBgn0266251	lncRNA:CR44946	0.551216	1.32335	34.7473	6.08334e-08	1.50834e-06	3.09874e-06	FALSE
FBgn0001225	Hsp26	0.41708	3.09474	34.6963	6.19272e-08	1.5287e-06	3.14055e-06	FALSE
FBgn0032109	CG17005	-1.01181	0.298346	34.6429	6.40002e-08	1.57294e-06	3.23145e-06	TRUE
FBgn0035099	CG6845	0.359839	3.73796	34.5658	6.50103e-08	1.59079e-06	3.26812e-06	FALSE
FBgn0287585	Pss	-0.215398	6.87303	34.4698	6.73795e-08	1.63579e-06	3.36056e-06	FALSE
FBgn0035423	eIF1	0.164268	7.34323	34.4677	6.7433e-08	1.63579e-06	3.36056e-06	FALSE
FBgn0003744	trc	-0.0928754	6.4257	34.3925	6.93572e-08	1.67521e-06	3.44155e-06	FALSE
FBgn0030361	CG1492	-0.178225	4.33227	34.3593	7.0226e-08	1.68892e-06	3.46971e-06	FALSE
FBgn0267385	Pyk	-0.127878	9.69273	34.3126	7.14619e-08	1.7113e-06	3.51568e-06	FALSE
FBgn0014906	Hydr2	-0.182381	6.83844	34.2932	7.19846e-08	1.71648e-06	3.52633e-06	FALSE
FBgn0003575	su(sable)	0.131799	6.04903	34.1339	7.64128e-08	1.80318e-06	3.70446e-06	FALSE
FBgn0259708	CG42362	-0.242205	1.91522	34.1181	7.6908e-08	1.80318e-06	3.70446e-06	FALSE
FBgn0259709	CG42363	-0.242205	1.91522	34.1181	7.6908e-08	1.80318e-06	3.70446e-06	FALSE
FBgn0036742	CG7497	-0.235423	3.81598	34.133	7.64427e-08	1.80318e-06	3.70446e-06	FALSE
FBgn0033631	Sod3	-0.296941	5.87975	34.0099	8.00505e-08	1.86904e-06	3.83976e-06	FALSE
FBgn0027070	Ugt36E1	-0.153617	5.41689	33.7943	8.68066e-08	2.01223e-06	4.13393e-06	FALSE
FBgn0051119	HDAC11	0.25171	4.37457	33.7915	8.69016e-08	2.01223e-06	4.13393e-06	FALSE
FBgn0033062	Ars2	0.135807	6.62527	33.6279	9.24192e-08	2.13119e-06	4.37831e-06	FALSE
FBgn0038195	CG3061	0.121909	7.20197	33.5642	9.46618e-08	2.17396e-06	4.46618e-06	FALSE
FBgn0032744	Ttc19	-0.206358	4.44796	33.497	9.7096e-08	2.21173e-06	4.54378e-06	FALSE
FBgn0024947	NTPase	-0.11571	6.78113	33.5003	9.69698e-08	2.21173e-06	4.54378e-06	FALSE
FBgn0050446	Tdc2	-0.222896	3.27389	33.4529	9.87321e-08	2.23989e-06	4.60164e-06	FALSE
FBgn0030763	CG9782	-0.394235	3.01905	33.4381	9.92884e-08	2.24343e-06	4.6089e-06	FALSE
FBgn0031765	CG9109	-0.336895	2.66823	33.3902	1.01106e-07	2.27532e-06	4.67441e-06	FALSE
FBgn0039756	CG9743	-0.199161	4.8007	33.3594	1.02267e-07	2.29224e-06	4.70918e-06	FALSE
FBgn0031726	Cyp6a16	-0.84714	0.685392	33.3608	1.04449e-07	2.33184e-06	4.79052e-06	FALSE
FBgn0288846	unc-45	0.124409	5.3454	33.2477	1.06673e-07	2.37203e-06	4.87309e-06	FALSE
FBgn0036022	CG8329	0.426142	7.64143	33.2123	1.08111e-07	2.39451e-06	4.91927e-06	FALSE
FBgn0284257	Ttd14	0.273622	8.31663	32.8865	1.22302e-07	2.68757e-06	5.52133e-06	FALSE
FBgn0030817	CG4991	-0.176139	5.31018	32.8873	1.22267e-07	2.68757e-06	5.52133e-06	FALSE
FBgn0050185	AIMP3	-0.150919	4.31268	32.8513	1.23949e-07	2.71313e-06	5.57385e-06	FALSE
FBgn0003423	slgA	-0.139255	8.40871	32.828	1.25047e-07	2.7265e-06	5.60132e-06	FALSE
FBgn0033204	CG2065	-0.321645	3.36007	32.7551	1.28567e-07	2.79239e-06	5.73668e-06	FALSE
FBgn0051344	CG31344	-0.223632	5.64216	32.7189	1.30334e-07	2.81983e-06	5.79305e-06	FALSE
FBgn0037926	Elp1	0.152539	5.22248	32.7021	1.31167e-07	2.82694e-06	5.80766e-06	FALSE
FBgn0036484	Pex3	-0.138963	4.9118	32.6656	1.32999e-07	2.85545e-06	5.86623e-06	FALSE
FBgn0086677	jeb	-0.370379	6.25361	32.6162	1.35517e-07	2.89841e-06	5.95449e-06	FALSE
FBgn0260965	CG42588	0.278564	4.74318	32.5671	1.38072e-07	2.94164e-06	6.0433e-06	FALSE
FBgn0288810	CG46525	-0.207632	5.64175	32.5573	1.38588e-07	2.94164e-06	6.0433e-06	FALSE
FBgn0025800	Smox	0.135691	7.32074	32.4752	1.42984e-07	3.02349e-06	6.21144e-06	FALSE
FBgn0051176	CG31176	0.338376	3.10895	32.4588	1.43897e-07	3.03136e-06	6.22762e-06	FALSE
FBgn0036663	CG9674	-0.144476	10.0604	32.4445	1.44662e-07	3.03606e-06	6.23727e-06	FALSE
FBgn0033814	Qsox1	-0.11337	6.99457	32.345	1.50249e-07	3.14154e-06	6.45396e-06	FALSE
FBgn0033349	CG8243	0.136244	5.55943	32.1989	1.58855e-07	3.30914e-06	6.79829e-06	FALSE
FBgn0265373	CG44314	-0.311321	1.70806	32.1731	1.60524e-07	3.33152e-06	6.84426e-06	FALSE
FBgn0035087	CG2765	-0.160269	7.22105	32.0763	1.66464e-07	3.44205e-06	7.07133e-06	FALSE
FBgn0000229	bsk	-0.139955	6.67645	32.042	1.68661e-07	3.47465e-06	7.13832e-06	FALSE
FBgn0035989	Atat	-0.12434	6.40097	32.0174	1.7025e-07	3.49455e-06	7.17919e-06	FALSE
FBgn0040636	CG13255	-0.201298	4.07693	31.9686	1.73464e-07	3.54753e-06	7.28803e-06	FALSE
FBgn0016070	smg	0.162422	6.02109	31.9479	1.74832e-07	3.5625e-06	7.31879e-06	FALSE
FBgn0039909	ND-49	-0.102608	8.13993	31.9166	1.76939e-07	3.59236e-06	7.38014e-06	FALSE
FBgn0033224	Nop17l	0.133053	6.33604	31.8828	1.79241e-07	3.62596e-06	7.44917e-06	FALSE
FBgn0031650	synr	0.3949	1.47843	31.796	1.85458e-07	3.73824e-06	7.67984e-06	FALSE
FBgn0000723	FER	0.295452	6.74331	31.6614	1.95101e-07	3.91852e-06	8.05019e-06	FALSE
FBgn0037997	CG14742	0.479081	1.64276	31.6491	1.96162e-07	3.92576e-06	8.06508e-06	FALSE
FBgn0037138	P5CDh1	-0.118204	8.41911	31.3687	2.1829e-07	4.35305e-06	8.9429e-06	FALSE
FBgn0030554	Dus2	0.300611	4.73856	31.3578	2.19211e-07	4.35592e-06	8.94879e-06	FALSE
FBgn0287234	slf	-0.174546	7.00108	31.3138	2.22945e-07	4.41445e-06	9.06904e-06	FALSE
FBgn0036111	Aps	0.103767	7.14267	31.2849	2.25438e-07	4.44811e-06	9.13818e-06	FALSE
FBgn0032495	CG16820	-0.244828	4.22596	31.2291	2.30338e-07	4.49219e-06	9.22874e-06	FALSE
FBgn0030091	CG7065	0.226204	4.77163	31.2187	2.31254e-07	4.49219e-06	9.22874e-06	FALSE
FBgn0024732	Drep1	-0.174212	4.61618	31.2162	2.31481e-07	4.49219e-06	9.22874e-06	FALSE
FBgn0034405	Jheh2	-0.247196	7.74343	31.2216	2.31e-07	4.49219e-06	9.22874e-06	FALSE
FBgn0036715	Cad74A	-0.310232	2.45703	31.2146	2.31681e-07	4.49219e-06	9.22874e-06	FALSE
FBgn0039636	Atg14	0.146664	5.38065	31.1857	2.3421e-07	4.52557e-06	9.29733e-06	FALSE
FBgn0263838	lncRNA:CR43700	-0.874015	-0.452177	31.1384	2.45786e-07	4.73293e-06	9.72332e-06	FALSE
FBgn0000357	Cp18	0.700584	0.158362	31.0501	2.51269e-07	4.82194e-06	9.90619e-06	FALSE
FBgn0083991	CG34155	-0.231237	4.12817	30.9234	2.59134e-07	4.95478e-06	1.01791e-05	FALSE
FBgn0036585	CG13071	0.91676	-0.28642	31.0019	2.59959e-07	4.95478e-06	1.01791e-05	FALSE
FBgn0051955	CG31955	-0.229226	3.63161	30.9058	2.60909e-07	4.95602e-06	1.01816e-05	FALSE
FBgn0040794	CG13056	0.933094	-0.744083	30.7263	2.61806e-07	4.95626e-06	1.01821e-05	FALSE
FBgn0010220	Dbp45A	0.152272	4.49472	30.8688	2.6465e-07	4.99323e-06	1.02581e-05	FALSE
FBgn0030331	CG15221	0.524824	1.31986	30.8135	2.70714e-07	5.0905e-06	1.04579e-05	FALSE
FBgn0051646	DIP-theta	-0.187891	4.40226	30.7913	2.72689e-07	5.11048e-06	1.0499e-05	FALSE
FBgn0085407	Pvf3	-0.162051	6.44415	30.6637	2.86465e-07	5.35077e-06	1.09926e-05	FALSE
FBgn0250732	gfzf	0.13003	5.41809	30.5994	2.93683e-07	5.46736e-06	1.12321e-05	FALSE
FBgn0031418	CG3609	-0.23751	6.13935	30.5295	3.01729e-07	5.59856e-06	1.15017e-05	FALSE
FBgn0034142	CG8306	-0.215214	6.5233	30.4969	3.05561e-07	5.65095e-06	1.16093e-05	FALSE
FBgn0026602	Adk3	-0.18003	3.96438	30.4456	3.11715e-07	5.7458e-06	1.18042e-05	FALSE
FBgn0026144	CBP	0.401187	1.4587	30.3794	3.20053e-07	5.88014e-06	1.20802e-05	FALSE
FBgn0086365	Orct2	-0.422267	4.47798	30.3307	3.25909e-07	5.96817e-06	1.2261e-05	FALSE
FBgn0033504	CAP	0.133878	8.43818	30.2775	3.32695e-07	6.07259e-06	1.24755e-05	FALSE
FBgn0032618	CG31743	-0.167142	5.85933	30.2504	3.36218e-07	6.09717e-06	1.2526e-05	FALSE
FBgn0085342	CG34313	-0.167142	5.85933	30.2504	3.36218e-07	6.09717e-06	1.2526e-05	FALSE
FBgn0028984	Spn88Ea	-0.139475	6.30999	30.2184	3.40422e-07	6.1535e-06	1.26417e-05	FALSE
FBgn0085399	CG34370	-0.150372	6.07039	30.1397	3.50982e-07	6.32399e-06	1.2992e-05	FALSE
FBgn0031313	CG5080	-0.179223	7.21396	30.0976	3.56775e-07	6.40775e-06	1.31641e-05	FALSE
FBgn0038652	CG7720	-0.189292	5.66553	30.0662	3.6116e-07	6.46578e-06	1.32833e-05	FALSE
FBgn0063493	GstE7	-0.322962	4.05576	30.0238	3.67176e-07	6.55255e-06	1.34616e-05	FALSE
FBgn0036756	Cln3	-0.422619	3.72325	30.0104	3.69101e-07	6.56599e-06	1.34892e-05	FALSE
FBgn0035649	PXo	-0.199751	4.6912	29.9688	3.75101e-07	6.65161e-06	1.36651e-05	FALSE
FBgn0032797	Hasp	-0.147234	9.80823	29.9044	3.84624e-07	6.79898e-06	1.39678e-05	FALSE
FBgn0033777	CG17574	-0.167095	5.67179	29.8706	3.89721e-07	6.86742e-06	1.41084e-05	FALSE
FBgn0035495	CG14989	-0.159376	8.77289	29.8098	3.99066e-07	7.01004e-06	1.44014e-05	FALSE
FBgn0031042	CG14221	0.793996	2.78475	29.7961	4.01262e-07	7.02659e-06	1.44354e-05	FALSE
FBgn0003891	tud	0.141488	9.02983	29.7554	4.07606e-07	7.11545e-06	1.4618e-05	FALSE
FBgn0052183	Ccn	-0.17694	4.74934	29.7448	4.09307e-07	7.12294e-06	1.46334e-05	FALSE
FBgn0025885	Inos	-0.14275	9.03048	29.6922	4.17788e-07	7.24802e-06	1.48903e-05	FALSE
FBgn0028487	f-cup	0.150943	5.89652	29.6753	4.20545e-07	7.27333e-06	1.49423e-05	FALSE
FBgn0017581	Lk6	0.156413	10.8099	29.3101	4.85084e-07	8.36372e-06	1.71824e-05	FALSE
FBgn0037292	plh	-0.298589	3.57928	29.2438	4.97889e-07	8.55817e-06	1.75819e-05	FALSE
FBgn0000303	ChAT	-0.189298	6.60921	29.2065	5.05177e-07	8.6569e-06	1.77847e-05	FALSE
FBgn0261461	RhoGAP18B	0.121147	6.50332	29.1804	5.10354e-07	8.71895e-06	1.79122e-05	FALSE
FBgn0030883	CG7772	-0.196161	4.63078	29.1648	5.13497e-07	8.74597e-06	1.79677e-05	FALSE
FBgn0052406	PVRAP	-0.167746	4.67049	29.14	5.18517e-07	8.80472e-06	1.80884e-05	FALSE
FBgn0041342	Pcyt1	-0.112662	7.42718	29.0756	5.31765e-07	8.97528e-06	1.84388e-05	FALSE
FBgn0052091	CG32091	-0.224854	5.34949	29.076	5.31701e-07	8.97528e-06	1.84388e-05	FALSE
FBgn0263006	SERCA	-0.125783	10.0638	29.0311	5.4114e-07	9.10608e-06	1.87075e-05	FALSE
FBgn0265718	lncRNA:CR44525	0.619379	0.341463	29.0074	5.4891e-07	9.18169e-06	1.88628e-05	FALSE
FBgn0027057	CSN1b	-0.105285	5.41355	28.9953	5.48798e-07	9.18169e-06	1.88628e-05	FALSE
FBgn0010238	Lac	-0.0945642	6.56018	28.9254	5.64083e-07	9.4074e-06	1.93266e-05	FALSE
FBgn0036935	CG14186	-0.426357	6.59168	28.9165	5.66049e-07	9.41219e-06	1.93364e-05	FALSE
FBgn0031285	CG3662	-0.0930288	9.39999	28.8895	5.72086e-07	9.48441e-06	1.94848e-05	FALSE
FBgn0004397	Vinc	-0.343631	7.01015	28.855	5.79901e-07	9.58562e-06	1.96927e-05	FALSE
FBgn0031520	CG8837	-0.230082	4.30071	28.8393	5.83509e-07	9.6169e-06	1.97569e-05	FALSE
FBgn0038017	CG4115	-0.305322	2.9234	28.794	5.94062e-07	9.76211e-06	2.00553e-05	FALSE
FBgn0261722	fwe	-0.130433	7.36663	28.7804	5.97179e-07	9.78463e-06	2.01015e-05	FALSE
FBgn0053172	CG33172	0.279413	2.05417	28.7726	5.99219e-07	9.78944e-06	2.01114e-05	FALSE
FBgn0036735	Edc3	0.214099	5.10128	28.7126	6.13334e-07	9.9909e-06	2.05253e-05	FALSE
FBgn0010300	brat	0.355856	5.90699	28.5981	6.41624e-07	1.04214e-05	2.14098e-05	FALSE
FBgn0260859	Bet3	-0.173751	4.52125	28.4323	6.84979e-07	1.10935e-05	2.27904e-05	FALSE
FBgn0031414	eys	0.369496	8.1353	28.3773	7.00007e-07	1.13042e-05	2.32233e-05	FALSE
FBgn0022710	Ac13E	0.187373	6.68086	28.2442	7.3781e-07	1.18804e-05	2.44071e-05	FALSE
FBgn0015872	Drip	-0.240912	5.24465	28.1851	7.5526e-07	1.21265e-05	2.49128e-05	FALSE
FBgn0030478	CG1640	-0.141114	8.54511	28.1013	7.8075e-07	1.25e-05	2.568e-05	FALSE
FBgn0262167	ana1	0.216172	3.99989	28.0079	8.10211e-07	1.29347e-05	2.65731e-05	FALSE
FBgn0002936	ninaA	0.340596	7.20827	27.9642	8.24332e-07	1.31228e-05	2.69594e-05	FALSE
FBgn0014859	Hr38	-0.64569	3.63643	27.862	8.58469e-07	1.35971e-05	2.79339e-05	FALSE
FBgn0032900	CG14401	-0.174876	4.48509	27.8604	8.58982e-07	1.35971e-05	2.79339e-05	FALSE
FBgn0031948	CG7149	-0.147696	6.42914	27.7908	8.83048e-07	1.39181e-05	2.85932e-05	FALSE
FBgn0038143	CG9813	-0.202381	9.62227	27.7874	8.84224e-07	1.39181e-05	2.85932e-05	FALSE
FBgn0052675	Tango5	-0.113068	6.63794	27.7699	8.90388e-07	1.39758e-05	2.87119e-05	FALSE
FBgn0033902	eIF3m	0.135232	8.07105	27.7472	8.98457e-07	1.40594e-05	2.88836e-05	FALSE
FBgn0039711	CG7824	0.207007	3.19973	27.7363	9.02456e-07	1.40594e-05	2.88836e-05	FALSE
FBgn0265575	yin	-0.146116	5.75414	27.7338	9.03241e-07	1.40594e-05	2.88836e-05	FALSE
FBgn0032407	Pex19	-0.181436	6.47357	27.6596	9.30272e-07	1.44401e-05	2.96656e-05	FALSE
FBgn0259216	RhoGAP102A	0.270668	5.08217	27.639	9.37941e-07	1.45186e-05	2.98269e-05	FALSE
FBgn0010380	AP-1-2beta	-0.102874	7.19013	27.6321	9.40513e-07	1.45186e-05	2.98269e-05	FALSE
FBgn0029791	AdamTS-B	-0.231262	4.98917	27.6039	9.51115e-07	1.46419e-05	3.00803e-05	FALSE
FBgn0267590	asRNA:CR45928	0.370387	1.89138	27.5619	9.67546e-07	1.4854e-05	3.05161e-05	FALSE
FBgn0004055	uzip	-0.118147	7.18161	27.3803	1.03971e-06	1.59183e-05	3.27025e-05	FALSE
FBgn0038873	CG5892	1.00544	-1.09075	26.4646	1.08368e-06	1.65463e-05	3.39927e-05	TRUE
FBgn0032511	ND-B22	-0.157394	6.58054	27.2597	1.09091e-06	1.65665e-05	3.40341e-05	FALSE
FBgn0267798	lncRNA:CR46123	0.314707	2.83672	27.266	1.08837e-06	1.65665e-05	3.40341e-05	FALSE
FBgn0083961	CG34125	-0.217228	4.15533	27.2492	1.09555e-06	1.6592e-05	3.40865e-05	FALSE
FBgn0039161	CG13606	-0.196317	3.8481	27.164	1.1335e-06	1.71204e-05	3.51722e-05	FALSE
FBgn0033853	Nadk1a	-0.167632	6.63546	27.0865	1.16908e-06	1.76103e-05	3.61786e-05	FALSE
FBgn0033984	Lap1	0.240062	5.19072	27.0546	1.18406e-06	1.77882e-05	3.6544e-05	FALSE
FBgn0035321	CG1275	-0.126083	6.96674	27.0407	1.1907e-06	1.78401e-05	3.66506e-05	FALSE
FBgn0040529	COX7A	-0.180923	7.80579	26.9691	1.2253e-06	1.83095e-05	3.7615e-05	FALSE
FBgn0037672	sage	0.325885	2.38243	26.9414	1.23952e-06	1.84728e-05	3.79504e-05	FALSE
FBgn0010053	Jheh1	-0.317706	7.75258	26.9103	1.25448e-06	1.86461e-05	3.83065e-05	FALSE
FBgn0027564	CG3149	-0.144163	4.83143	26.8761	1.27179e-06	1.88533e-05	3.87323e-05	FALSE
FBgn0030761	CG9784	0.107645	5.67645	26.8251	1.29802e-06	1.91915e-05	3.94269e-05	FALSE
FBgn0034066	EMC7	-0.133441	6.31071	26.7994	1.31148e-06	1.93395e-05	3.97311e-05	FALSE
FBgn0029932	CG4607	-0.200446	5.98681	26.7344	1.3461e-06	1.97978e-05	4.06726e-05	FALSE
FBgn0263911	COX8	-0.209183	7.48876	26.6864	1.37227e-06	2.013e-05	4.1355e-05	FALSE
FBgn0035158	CG13895	0.200837	3.9746	26.6631	1.38522e-06	2.02141e-05	4.15278e-05	FALSE
FBgn0266359	asRNA:CR45007	0.439854	2.57798	26.6662	1.38368e-06	2.02141e-05	4.15278e-05	FALSE
FBgn0051221	CG31221	-0.221375	8.9907	26.5633	1.44181e-06	2.09853e-05	4.31121e-05	FALSE
FBgn0263974	qin	0.512563	1.45183	26.5318	1.46126e-06	2.12133e-05	4.35805e-05	FALSE
FBgn0029093	cathD	-0.123876	8.9137	26.4607	1.50247e-06	2.17551e-05	4.46935e-05	FALSE
FBgn0000120	Arr1	-0.370105	12.789	26.373	1.55644e-06	2.24785e-05	4.61799e-05	FALSE
FBgn0014930	Rfk	-0.164423	5.25203	26.3531	1.569e-06	2.26016e-05	4.64327e-05	FALSE
FBgn0051627	CG31627	-0.576345	0.686848	26.3458	1.57899e-06	2.26291e-05	4.64892e-05	FALSE
FBgn0030791	CG9132	-0.116965	6.55874	26.3395	1.5776e-06	2.26291e-05	4.64892e-05	FALSE
FBgn0037270	eIF3f1	0.110099	7.83727	26.2735	1.62007e-06	2.31587e-05	4.75772e-05	FALSE
FBgn0035113	pyx	0.256351	2.94286	26.2662	1.62503e-06	2.31704e-05	4.76013e-05	FALSE
FBgn0040491	Buffy	-0.362727	3.05179	26.1928	1.67383e-06	2.38057e-05	4.89065e-05	FALSE
FBgn0028491	CG2930	-0.157354	5.10082	26.1707	1.68866e-06	2.39558e-05	4.92147e-05	FALSE
FBgn0032455	Pih1D1	0.115518	5.92232	26.086	1.74731e-06	2.47253e-05	5.07956e-05	FALSE
FBgn0053481	dpr7	-0.173466	6.49531	26.0309	1.78665e-06	2.52183e-05	5.18084e-05	FALSE
FBgn0014869	Pglym78	-0.181905	8.12025	26.0003	1.80883e-06	2.54672e-05	5.23198e-05	FALSE
FBgn0058006	CG40006	-0.198145	6.05386	25.9896	1.81665e-06	2.55132e-05	5.24144e-05	FALSE
FBgn0025879	Timp	-0.117964	6.85569	25.8709	1.90598e-06	2.67008e-05	5.48541e-05	FALSE
FBgn0029507	Tsp42Ed	-0.237721	4.11531	25.8065	1.95639e-06	2.72042e-05	5.58882e-05	FALSE
FBgn0030743	CG9921	-0.160657	5.26066	25.8109	1.95281e-06	2.72042e-05	5.58882e-05	FALSE
FBgn0051954	CG31954	0.656501	0.523737	25.8143	1.95648e-06	2.72042e-05	5.58882e-05	FALSE
FBgn0037065	CG12974	-1.27667	-1.31497	25.701	2.01367e-06	2.78612e-05	5.7238e-05	TRUE
FBgn0038286	CG6966	0.170852	6.90258	25.7376	2.01165e-06	2.78612e-05	5.7238e-05	FALSE
FBgn0011828	Pxn	-0.123245	7.62164	25.724	2.02271e-06	2.79173e-05	5.73533e-05	FALSE
FBgn0032059	PrBP	-0.166634	4.473	25.6517	2.08291e-06	2.86775e-05	5.89151e-05	FALSE
FBgn0031292	CG15824	0.648257	0.905587	25.6352	2.09995e-06	2.88413e-05	5.92515e-05	FALSE
FBgn0013753	Bgb	-0.136977	5.03862	25.5131	2.20335e-06	3.01875e-05	6.20171e-05	FALSE
FBgn0016756	Usp47	0.102995	7.88341	25.4754	2.2373e-06	3.05778e-05	6.2819e-05	FALSE
FBgn0038525	CG14329	0.620749	4.33845	25.4601	2.25128e-06	3.0694e-05	6.30576e-05	FALSE
FBgn0033434	CG1902	-0.0994373	5.21339	25.4207	2.28756e-06	3.11129e-05	6.39183e-05	FALSE
FBgn0267450	asRNA:CR45800	0.400878	1.23462	25.4164	2.29333e-06	3.1116e-05	6.39246e-05	FALSE
FBgn0037166	CG11426	0.251204	4.99397	25.3545	2.34996e-06	3.17936e-05	6.53166e-05	FALSE
FBgn0033730	Cpr49Ag	0.397277	4.40424	25.3496	2.35462e-06	3.17936e-05	6.53166e-05	FALSE
FBgn0263106	DnaJ-1	0.103954	7.35335	25.3228	2.38036e-06	3.20638e-05	6.58718e-05	FALSE
FBgn0260742	CG12213	-0.0871276	6.30602	25.3003	2.40224e-06	3.22809e-05	6.63178e-05	FALSE
FBgn0031478	CG8814	-0.150565	6.15179	25.2315	2.47048e-06	3.31186e-05	6.80387e-05	FALSE
FBgn0050423	CG30423	-0.160951	6.07694	25.1967	2.50572e-06	3.35055e-05	6.88337e-05	FALSE
FBgn0031381	Npc2a	-0.193727	7.32523	25.1912	2.51131e-06	3.35055e-05	6.88337e-05	FALSE
FBgn0034728	rad50	0.18772	4.98294	25.1054	2.60062e-06	3.4586e-05	7.10534e-05	FALSE
FBgn0046113	GluRIIC	0.239514	3.10538	25.102	2.60463e-06	3.4586e-05	7.10534e-05	FALSE
FBgn0039600	Prp39	0.167129	6.69872	25.0346	2.67684e-06	3.53177e-05	7.25567e-05	FALSE
FBgn0264385	lncRNA:CR43837	0.357099	1.63392	25.0343	2.67865e-06	3.53177e-05	7.25567e-05	FALSE
FBgn0289579	Dld	-0.129567	8.2909	25.0399	2.67106e-06	3.53177e-05	7.25567e-05	FALSE
FBgn0052685	ZAP3	0.128153	6.85425	25.0254	2.68684e-06	3.53426e-05	7.26077e-05	FALSE
FBgn0013279	Hsp70Bc	0.26784	2.58772	24.9896	2.72695e-06	3.57026e-05	7.33473e-05	FALSE
FBgn0261089	Sytalpha	0.134541	6.10264	24.9941	2.72133e-06	3.57026e-05	7.33473e-05	FALSE
FBgn0032731	Swip-1	-0.1501	6.06916	24.9752	2.74249e-06	3.57698e-05	7.34854e-05	FALSE
FBgn0031436	ND-B17.2	-0.16072	6.5503	24.973	2.74485e-06	3.57698e-05	7.34854e-05	FALSE
FBgn0031697	CG14024	-0.241255	4.61353	24.9614	2.75795e-06	3.58571e-05	7.36648e-05	FALSE
FBgn0267975	vib	-0.0973153	6.7041	24.8515	2.88444e-06	3.74149e-05	7.68651e-05	FALSE
FBgn0032986	Nubpl	0.11086	6.15767	24.8277	2.91264e-06	3.76934e-05	7.74373e-05	FALSE
FBgn0010105	comm	-0.174852	4.52347	24.7508	3.0057e-06	3.88081e-05	7.97273e-05	FALSE
FBgn0001215	Hrb98DE	0.102388	7.67959	24.7014	3.06709e-06	3.95097e-05	8.11686e-05	FALSE
FBgn0039430	CG5455	-0.118652	7.28375	24.6955	3.0744e-06	3.9513e-05	8.11754e-05	FALSE
FBgn0005616	msl-2	0.204187	5.25609	24.6766	3.09836e-06	3.97299e-05	8.16209e-05	FALSE
FBgn0052230	ND-MLRQ	-0.213642	7.39212	24.6553	3.12544e-06	3.99856e-05	8.21463e-05	FALSE
FBgn0038570	Prx5	-0.138483	6.56529	24.6158	3.17637e-06	4.03607e-05	8.2917e-05	FALSE
FBgn0038571	CG7215	-0.138483	6.56529	24.6158	3.17637e-06	4.03607e-05	8.2917e-05	FALSE
FBgn0265767	zyd	-0.110347	6.5501	24.6248	3.16466e-06	4.03607e-05	8.2917e-05	FALSE
FBgn0035625	Blimp-1	0.203217	6.45106	24.6103	3.18358e-06	4.03607e-05	8.2917e-05	FALSE
FBgn0028581	mei-217	0.257972	1.67469	24.591	3.21018e-06	4.06062e-05	8.34213e-05	FALSE
FBgn0010100	mAcon1	-0.099074	9.52865	24.5765	3.22788e-06	4.06465e-05	8.35041e-05	FALSE
FBgn0004574	Rop	-0.12238	8.26862	24.581	3.22198e-06	4.06465e-05	8.35041e-05	FALSE
FBgn0042119	Cpr65Au	-0.236324	7.49471	24.5643	3.24407e-06	4.07589e-05	8.37349e-05	FALSE
FBgn0037369	CG2100	-0.189316	3.53886	24.4637	3.38084e-06	4.23822e-05	8.70698e-05	FALSE
FBgn0029783	Sirt4	-0.160902	4.22253	24.4213	3.44011e-06	4.30289e-05	8.83985e-05	FALSE
FBgn0053170	CG33170	-0.217549	4.93784	24.3738	3.5077e-06	4.36793e-05	8.97347e-05	FALSE
FBgn0015277	Pi3K59F	0.135734	5.64364	24.3758	3.50483e-06	4.36793e-05	8.97347e-05	FALSE
FBgn0032390	dgt2	0.278172	2.55711	24.3684	3.51601e-06	4.36801e-05	8.97363e-05	FALSE
FBgn0034860	CG9812	-0.142387	8.37408	24.3576	3.53114e-06	4.36801e-05	8.97363e-05	FALSE
FBgn0036772	CG5290	0.208974	3.66725	24.3584	3.53018e-06	4.36801e-05	8.97363e-05	FALSE
FBgn0051973	Cda5	0.21871	5.53257	24.3418	3.55404e-06	4.38665e-05	9.01192e-05	FALSE
FBgn0000346	comt	-0.154255	8.51935	24.3279	3.57434e-06	4.40201e-05	9.04348e-05	FALSE
FBgn0034529	FAM21	0.194444	4.27646	24.2919	3.6278e-06	4.45805e-05	9.15861e-05	FALSE
FBgn0267428	DIP-lambda	-0.259773	2.99984	24.2633	3.67083e-06	4.4953e-05	9.23514e-05	FALSE
FBgn0035999	CG3552	0.1646	3.71038	24.261	3.67416e-06	4.4953e-05	9.23514e-05	FALSE
FBgn0003462	Sod1	-0.159945	8.74473	24.2215	3.73412e-06	4.5587e-05	9.36539e-05	FALSE
FBgn0052819	CG32819	0.652384	-0.957335	24.2312	3.75379e-06	4.57276e-05	9.39426e-05	FALSE
FBgn0030752	Cdc50	-0.0989001	5.9919	24.1732	3.80896e-06	4.6299e-05	9.51165e-05	FALSE
FBgn0000562	egl	0.181552	6.51768	24.1272	3.88173e-06	4.70814e-05	9.67239e-05	FALSE
FBgn0038194	Cyp6d5	-0.190365	8.4122	24.1208	3.89205e-06	4.71047e-05	9.67718e-05	FALSE
FBgn0038610	CG7675	-0.169878	5.42177	23.9989	4.09244e-06	4.93169e-05	0.000101316	FALSE
FBgn0052368	lncRNA:CR32368	-0.448554	2.0799	24.0034	4.08651e-06	4.93169e-05	0.000101316	FALSE
FBgn0261270	Sps1	0.18352	4.40278	23.9927	4.10302e-06	4.93382e-05	0.00010136	FALSE
FBgn0037877	CG6689	0.133354	4.96497	23.9813	4.12209e-06	4.94614e-05	0.000101613	FALSE
FBgn0002709	mei-218	0.254733	1.73953	23.9697	4.14347e-06	4.95866e-05	0.000101871	FALSE
FBgn0268063	ltl	-0.141854	7.6358	23.9648	4.15022e-06	4.95866e-05	0.000101871	FALSE
FBgn0039260	Smg6	0.0784261	6.84101	23.9575	4.16276e-06	4.96307e-05	0.000101961	FALSE
FBgn0013688	mt:srRNA	-0.526695	6.14384	23.938	4.19639e-06	4.99253e-05	0.000102566	FALSE
FBgn0020235	ATPsyngamma	-0.153861	8.43683	23.9136	4.23873e-06	5.03223e-05	0.000103382	FALSE
FBgn0263289	scrib	0.152041	8.4787	23.8596	4.33424e-06	5.13067e-05	0.000105404	FALSE
FBgn0035542	TP53INP	-0.121361	8.66371	23.8564	4.33997e-06	5.13067e-05	0.000105404	FALSE
FBgn0086446	DCTN6-p27	0.216692	4.23384	23.8163	4.41245e-06	5.20538e-05	0.000106939	FALSE
FBgn0031869	CG18304	0.156326	5.00956	23.7258	4.58045e-06	5.36966e-05	0.000110314	FALSE
FBgn0034335	GstE1	-0.206799	6.51954	23.7343	4.56432e-06	5.36966e-05	0.000110314	FALSE
FBgn0033367	PPO2	-0.270491	6.6537	23.7272	4.57778e-06	5.36966e-05	0.000110314	FALSE
FBgn0037533	CD98hc	0.103491	7.94199	23.7174	4.59639e-06	5.3771e-05	0.000110467	FALSE
FBgn0032669	CG15155	0.677424	-0.371986	23.5064	4.60694e-06	5.3782e-05	0.00011049	FALSE
FBgn0003090	pk	0.30887	4.06383	23.7064	4.61743e-06	5.37925e-05	0.000110511	FALSE
FBgn0033520	Prx6b	-0.46038	1.47234	23.6603	4.7088e-06	5.47431e-05	0.000112464	FALSE
FBgn0036211	CG5946	-0.0978759	7.70558	23.6502	4.7258e-06	5.48269e-05	0.000112636	FALSE
FBgn0024285	Srp54	0.113985	5.82568	23.6022	4.82053e-06	5.58104e-05	0.000114657	FALSE
FBgn0030932	Ggt-1	-0.134965	5.3834	23.5422	4.94174e-06	5.69783e-05	0.000117056	FALSE
FBgn0031111	Obp19c	0.398804	1.14278	23.5482	4.93389e-06	5.69783e-05	0.000117056	FALSE
FBgn0034389	Mctp	-0.122898	5.94536	23.5288	4.9692e-06	5.71773e-05	0.000117465	FALSE
FBgn0003890	betaTub97EF	-0.153881	7.01322	23.5211	4.98497e-06	5.72412e-05	0.000117596	FALSE
FBgn0027375	RecQ5	0.126796	5.29042	23.5105	5.00703e-06	5.73769e-05	0.000117875	FALSE
FBgn0259745	wech	0.357143	5.09439	23.5024	5.0238e-06	5.74516e-05	0.000118029	FALSE
FBgn0032833	COX4	-0.144678	8.78719	23.479	5.07263e-06	5.78919e-05	0.000118933	FALSE
FBgn0032025	CG7778	-0.151002	6.22255	23.4293	5.17826e-06	5.89773e-05	0.000121163	FALSE
FBgn0261674	CG42709	-0.220138	5.2248	23.4047	5.23129e-06	5.94604e-05	0.000122155	FALSE
FBgn0263593	Lpin	0.157598	8.46332	23.3895	5.26431e-06	5.97147e-05	0.000122678	FALSE
FBgn0034394	CG15096	-0.33758	7.06807	23.337	5.38024e-06	6.09064e-05	0.000125126	FALSE
FBgn0015569	alpha-Est10	-0.263414	5.76107	23.3127	5.43481e-06	6.12765e-05	0.000125886	FALSE
FBgn0037944	CG6923	0.201118	5.4062	23.3162	5.42682e-06	6.12765e-05	0.000125886	FALSE
FBgn0019890	Smg5	0.0899684	7.61028	23.2989	5.46595e-06	6.15039e-05	0.000126353	FALSE
FBgn0086532	Spt-I	-0.135135	5.4426	23.2836	5.50075e-06	6.17715e-05	0.000126903	FALSE
FBgn0052250	PMP34	-0.150557	5.20313	23.1964	5.70355e-06	6.39207e-05	0.000131318	FALSE
FBgn0264951	lncRNA:CR44120	1.05151	-0.939589	23.2144	5.71718e-06	6.39455e-05	0.00013137	TRUE
FBgn0263981	asRNA:CR43730	0.552059	0.428964	23.045	6.08924e-06	6.79713e-05	0.00013964	FALSE
FBgn0025632	CG4313	0.184984	3.68857	23.0296	6.11321e-06	6.81032e-05	0.000139911	FALSE
FBgn0037231	Vps24	0.0926112	6.23525	22.9938	6.20483e-06	6.89868e-05	0.000141726	FALSE
FBgn0267035	asRNA:CR45479	0.389417	3.37518	22.9857	6.22617e-06	6.90869e-05	0.000141932	FALSE
FBgn0034354	GstE11	-0.221259	4.71093	22.9305	6.37056e-06	7.05494e-05	0.000144937	FALSE
FBgn0260942	bond	-0.214584	5.70111	22.9093	6.42687e-06	7.10326e-05	0.000145929	FALSE
FBgn0000579	Eno	-0.189988	10.2186	22.8968	6.4604e-06	7.12627e-05	0.000146402	FALSE
FBgn0034692	CG13502	0.517973	0.688566	22.8859	6.50385e-06	7.16009e-05	0.000147097	FALSE
FBgn0267365	l(2)SH0834	-0.147768	3.96843	22.8662	6.54357e-06	7.1897e-05	0.000147705	FALSE
FBgn0029688	lva	0.141516	7.89399	22.8298	6.64332e-06	7.28501e-05	0.000149663	FALSE
FBgn0032292	EMC3	-0.131902	5.46619	22.779	6.78575e-06	7.42667e-05	0.000152573	FALSE
FBgn0038311	CG14864	-0.347196	1.7739	22.7099	6.98895e-06	7.60148e-05	0.000156165	FALSE
FBgn0287586	CG46456	-0.117358	5.95234	22.7097	6.98483e-06	7.60148e-05	0.000156165	FALSE
FBgn0036193	CG14135	0.198623	3.48463	22.71	6.98417e-06	7.60148e-05	0.000156165	FALSE
FBgn0036196	CG11658	0.169625	5.44661	22.7046	6.99974e-06	7.60148e-05	0.000156165	FALSE
FBgn0045038	Proc	-0.169006	6.23566	22.6728	7.09328e-06	7.67333e-05	0.000157641	FALSE
FBgn0039112	SdhD	-0.146601	6.75795	22.6773	7.0799e-06	7.67333e-05	0.000157641	FALSE
FBgn0265453	lncRNA:CR44353	0.644634	-0.490885	22.6988	7.14265e-06	7.71185e-05	0.000158432	FALSE
FBgn0032935	Atg18b	-0.124841	5.42183	22.6272	7.22972e-06	7.73795e-05	0.000158968	FALSE
FBgn0022344	CG10340	-0.124278	5.24437	22.6275	7.22879e-06	7.73795e-05	0.000158968	FALSE
FBgn0004395	unk	0.230208	5.83813	22.6251	7.23587e-06	7.73795e-05	0.000158968	FALSE
FBgn0039663	CG2321	0.283029	2.2551	22.6288	7.22609e-06	7.73795e-05	0.000158968	FALSE
FBgn0036726	QIL1	-0.127817	6.44377	22.6315	7.2166e-06	7.73795e-05	0.000158968	FALSE
FBgn0050359	Mal-A5	-0.121106	6.85497	22.5876	7.35019e-06	7.83675e-05	0.000160998	FALSE
FBgn0030704	CG15916	-0.149928	4.13712	22.5857	7.35623e-06	7.83675e-05	0.000160998	FALSE
FBgn0015396	jumu	0.278163	2.88407	22.5322	7.52326e-06	7.99948e-05	0.000164341	FALSE
FBgn0033317	CG8635	0.128917	5.60772	22.5147	7.57781e-06	8.04222e-05	0.000165219	FALSE
FBgn0024734	PRL-1	-0.133206	6.87571	22.4568	7.76352e-06	8.22373e-05	0.000168948	FALSE
FBgn0034583	CG10527	-0.173987	8.2818	22.4371	7.82791e-06	8.2763e-05	0.000170028	FALSE
FBgn0052855	CG32855	0.530111	2.03441	22.4305	7.85176e-06	8.28588e-05	0.000170225	FALSE
FBgn0019940	Rh6	-0.28828	8.62057	22.4214	7.87924e-06	8.29925e-05	0.0001705	FALSE
FBgn0033196	HisT	-0.169934	6.85459	22.416	7.89727e-06	8.30264e-05	0.000170569	FALSE
FBgn0036995	atk	-0.454577	4.48728	22.3108	8.25322e-06	8.66061e-05	0.000177923	FALSE
FBgn0033381	GstE13	-0.231913	3.48421	22.2745	8.37996e-06	8.77717e-05	0.000180318	FALSE
FBgn0026268	Antdh	-0.223604	6.54892	22.2229	8.56275e-06	8.95189e-05	0.000183907	FALSE
FBgn0019661	lncRNA:roX1	0.298228	8.92751	22.1985	8.65113e-06	9.02744e-05	0.00018546	FALSE
FBgn0032870	CG2608	-0.131651	4.58132	22.1669	8.76668e-06	9.09883e-05	0.000186926	FALSE
FBgn0039675	ppk21	1.08199	-1.29389	22.1254	8.76826e-06	9.09883e-05	0.000186926	TRUE
FBgn0036376	Liprin-beta	0.0897853	5.60655	22.1695	8.7571e-06	9.09883e-05	0.000186926	FALSE
FBgn0082582	tmod	0.135372	7.64798	22.1495	8.83077e-06	9.14676e-05	0.000187911	FALSE
FBgn0260462	CtsF	-0.098432	8.57894	22.1189	8.94479e-06	9.24777e-05	0.000189986	FALSE
FBgn0263930	dally	-0.108863	7.0001	22.1076	8.98737e-06	9.27469e-05	0.000190539	FALSE
FBgn0038820	CG4000	-0.189726	7.36237	22.0848	9.07405e-06	9.34692e-05	0.000192023	FALSE
FBgn0030734	ERp44	-0.0896946	6.26868	22.058	9.17683e-06	9.41817e-05	0.000193487	FALSE
FBgn0036666	TSG101	-0.0813632	6.3295	22.0584	9.17528e-06	9.41817e-05	0.000193487	FALSE
FBgn0016031	lama	-0.115233	5.9557	21.9553	9.58179e-06	9.8158e-05	0.000201656	FALSE
FBgn0001075	ft	0.350244	2.47338	21.9422	9.63619e-06	9.85351e-05	0.00020243	FALSE
FBgn0039741	CG7943	-0.109238	4.89776	21.9068	9.77922e-06	9.98155e-05	0.000205061	FALSE
FBgn0015790	Rab11	-0.092943	7.50608	21.8911	9.84416e-06	0.000100174	0.000205798	FALSE
FBgn0050372	Asap	0.163642	6.45193	21.8897	9.85014e-06	0.000100174	0.000205798	FALSE
FBgn0037391	CG2017	0.151592	6.49255	21.8725	9.92142e-06	0.00010055	0.00020657	FALSE
FBgn0039897	CG1674	0.118641	6.16241	21.8722	9.92297e-06	0.00010055	0.00020657	FALSE
FBgn0040299	Myo28B1	0.545664	4.60691	21.8209	1.01396e-05	0.000102559	0.000210698	FALSE
FBgn0250753	kra	-0.107177	8.85949	21.8078	1.01957e-05	0.000102942	0.000211484	FALSE
FBgn0039674	CG1907	-0.174787	6.53953	21.6965	1.06856e-05	0.000107694	0.000221246	FALSE
FBgn0028473	Non1	0.184569	9.15813	21.6747	1.07844e-05	0.000108494	0.00022289	FALSE
FBgn0034909	pippin	-0.175839	6.60006	21.6482	1.09055e-05	0.000109516	0.000224989	FALSE
FBgn0082831	pps	0.186011	6.20352	21.6298	1.09903e-05	0.00011017	0.000226333	FALSE
FBgn0026666	MagR	-0.120032	5.08511	21.6174	1.10482e-05	0.000110553	0.00022712	FALSE
FBgn0020907	Scp2	-0.198624	6.74526	21.5933	1.11612e-05	0.000111372	0.000228803	FALSE
FBgn0039635	Pdhb	-0.11563	7.72295	21.5914	1.11699e-05	0.000111372	0.000228803	FALSE
FBgn0013726	pnut	-0.0803803	6.57791	21.5563	1.13367e-05	0.000112835	0.000231808	FALSE
FBgn0033521	CG12896	-0.395561	1.79956	21.5483	1.13786e-05	0.000113051	0.000232252	FALSE
FBgn0031424	VGlut	-0.188924	7.22412	21.5225	1.15002e-05	0.000114057	0.000234319	FALSE
FBgn0037534	Elovl7	-0.157811	6.6891	21.5099	1.15613e-05	0.000114461	0.000235147	FALSE
FBgn0038947	Sar1	-0.125565	7.51368	21.4992	1.16138e-05	0.000114778	0.000235799	FALSE
FBgn0032724	CG10428	0.14947	4.02214	21.4842	1.16878e-05	0.000115306	0.000236884	FALSE
FBgn0020369	Rpt6	-0.119154	6.66261	21.4715	1.17507e-05	0.000115722	0.00023774	FALSE
FBgn0267240	lncRNA:CR45680	0.565517	0.241933	21.4458	1.19186e-05	0.00011717	0.000240714	FALSE
FBgn0031304	TBC1D23	-0.109398	6.49821	21.4276	1.19709e-05	0.000117478	0.000241347	FALSE
FBgn0029810	CG12239	-0.12916	8.54829	21.4068	1.20765e-05	0.000118307	0.00024305	FALSE
FBgn0001149	GstD1	-0.154161	8.28104	21.3979	1.21224e-05	0.000118549	0.000243548	FALSE
FBgn0032075	Tsp29Fb	-0.153989	5.02071	21.3876	1.21751e-05	0.000118858	0.000244181	FALSE
FBgn0037993	dpr15	-0.159551	4.35865	21.3819	1.22049e-05	0.000118942	0.000244354	FALSE
FBgn0027508	Tnks	0.169548	6.20389	21.3734	1.22483e-05	0.000119157	0.000244796	FALSE
FBgn0038395	Jhbp5	0.272009	1.88342	21.3619	1.23118e-05	0.000119567	0.000245639	FALSE
FBgn0260659	CG42542	-0.12174	6.1284	21.3511	1.23648e-05	0.000119874	0.000246268	FALSE
FBgn0031999	CG8419	0.473582	4.66938	21.2831	1.27258e-05	0.000123161	0.000253022	FALSE
FBgn0032252	loh	0.283409	2.50828	21.2746	1.27732e-05	0.000123407	0.000253527	FALSE
FBgn0039486	CAH9	-0.29869	3.92154	21.2645	1.28271e-05	0.000123714	0.000254157	FALSE
FBgn0040600	CG13631	-0.172999	6.88396	21.2226	1.30564e-05	0.000125402	0.000257625	FALSE
FBgn0052699	LPCAT	-0.187519	6.01766	21.2184	1.308e-05	0.000125402	0.000257625	FALSE
FBgn0033929	Tfb1	0.0989437	4.75234	21.2197	1.30728e-05	0.000125402	0.000257625	FALSE
FBgn0036697	rogdi	-0.101822	6.15421	21.2163	1.30916e-05	0.000125402	0.000257625	FALSE
FBgn0003209	raw	-0.101894	6.73029	21.1608	1.34031e-05	0.000128166	0.000263304	FALSE
FBgn0052485	CG32485	-0.135683	5.46061	21.1463	1.34862e-05	0.000128741	0.000264485	FALSE
FBgn0031261	nAChRbeta3	-0.172827	5.43326	21.1404	1.35195e-05	0.00012884	0.000264689	FALSE
FBgn0026316	Ubc10	-0.104442	5.78843	21.0596	1.39912e-05	0.000132883	0.000272994	FALSE
FBgn0004057	Zw	-0.195038	6.04877	21.0605	1.39864e-05	0.000132883	0.000272994	FALSE
FBgn0015797	Rab6	-0.100838	5.70948	20.9363	1.47444e-05	0.000139411	0.000286406	FALSE
FBgn0020653	Trxr1	-0.102369	7.75886	20.9411	1.47138e-05	0.000139411	0.000286406	FALSE
FBgn0035574	RhoGEF64C	0.342425	4.85358	20.9349	1.47532e-05	0.000139411	0.000286406	FALSE
FBgn0010329	Tbh	-0.143794	5.0723	20.8951	1.50045e-05	0.000141548	0.000290795	FALSE
FBgn0036501	CG7272	-0.162433	6.22304	20.8666	1.51876e-05	0.000143034	0.000293849	FALSE
FBgn0039234	Nct	0.10112	5.22353	20.8537	1.52715e-05	0.000143582	0.000294975	FALSE
FBgn0032234	gny	0.18833	3.32986	20.8447	1.53312e-05	0.000143662	0.000295138	FALSE
FBgn0033692	wash	-0.137721	4.29877	20.8453	1.53267e-05	0.000143662	0.000295138	FALSE
FBgn0030035	PIG-T	-0.0815575	5.89763	20.8379	1.53744e-05	0.000143826	0.000295476	FALSE
FBgn0051810	CG31810	-0.236847	2.67703	20.8217	1.54824e-05	0.000144355	0.000296562	FALSE
FBgn0029175	sotv	-0.116586	5.62153	20.824	1.54656e-05	0.000144355	0.000296562	FALSE
FBgn0052820	CG32820	0.609466	-0.488884	20.8358	1.56408e-05	0.000145589	0.000299098	FALSE
FBgn0029814	CG15765	-0.125792	8.06163	20.7691	1.58313e-05	0.000147118	0.000302238	FALSE
FBgn0025574	Pli	-0.110071	6.65141	20.7267	1.61203e-05	0.000149555	0.000307246	FALSE
FBgn0037051	CG10565	0.0870295	6.45306	20.6995	1.63083e-05	0.000151015	0.000310244	FALSE
FBgn0000046	Act87E	0.165803	6.71606	20.6962	1.63315e-05	0.000151015	0.000310244	FALSE
FBgn0030367	Cyp311a1	-0.164221	5.17313	20.6907	1.63693e-05	0.000151115	0.000310451	FALSE
FBgn0004959	phtm	-0.491684	2.31402	20.6625	1.65717e-05	0.000152732	0.000313773	FALSE
FBgn0259985	Mppe	0.328287	7.11834	20.6456	1.66877e-05	0.000153548	0.00031545	FALSE
FBgn0284248	Cyt-c-p	-0.184595	8.07042	20.6375	1.67452e-05	0.000153824	0.000316017	FALSE
FBgn0025335	Cpes	-0.124537	5.10512	20.6191	1.68768e-05	0.00015478	0.000317979	FALSE
FBgn0085485	CG34456	0.517337	3.27563	20.5954	1.70514e-05	0.000155972	0.000320428	FALSE
FBgn0040827	CG13315	-0.324403	9.51676	20.5935	1.70624e-05	0.000155972	0.000320428	FALSE
FBgn0039929	CG11076	-0.10533	5.95913	20.5657	1.72663e-05	0.000157578	0.000323729	FALSE
FBgn0262579	Sarm	0.123461	9.31142	20.5433	1.74323e-05	0.000158835	0.000326309	FALSE
FBgn0020372	TM4SF	-0.189367	7.24712	20.5336	1.75046e-05	0.000158971	0.000326589	FALSE
FBgn0260799	p120ctn	-0.125668	7.25194	20.5374	1.74763e-05	0.000158971	0.000326589	FALSE
FBgn0034877	levy	-0.149087	8.2071	20.5299	1.75323e-05	0.000158971	0.000326589	FALSE
FBgn0000377	crn	0.0953568	5.10584	20.5243	1.75745e-05	0.000159095	0.000326845	FALSE
FBgn0036750	CG6034	-0.426141	1.84075	20.5199	1.76122e-05	0.000159179	0.000327018	FALSE
FBgn0003559	su(f)	0.0977427	5.25338	20.5009	1.77509e-05	0.000160175	0.000329064	FALSE
FBgn0284225	CG46309	-0.137389	6.68467	20.492	1.78185e-05	0.000160526	0.000329785	FALSE
FBgn0050163	Cpr60D	-0.347654	1.7952	20.4724	1.79735e-05	0.000161663	0.00033212	FALSE
FBgn0034071	CG8405	0.111958	7.18251	20.4437	1.81903e-05	0.000163351	0.000335588	FALSE
FBgn0030481	CG1662	0.11631	5.16321	20.3993	1.85389e-05	0.000166215	0.000341473	FALSE
FBgn0036446	Mgat4a	0.146025	6.1642	20.3948	1.85744e-05	0.000166268	0.00034158	FALSE
FBgn0036887	CG9231	-0.15372	5.34985	20.3818	1.86781e-05	0.000166929	0.000342938	FALSE
FBgn0038279	Sdr	-0.152821	4.52665	20.3677	1.87913e-05	0.000167673	0.000344467	FALSE
FBgn0040260	Ugt37D1	-0.145613	5.88828	20.3618	1.88385e-05	0.000167827	0.000344783	FALSE
FBgn0260866	dnr1	0.239402	6.60077	20.3377	1.90339e-05	0.000169298	0.000347806	FALSE
FBgn0037298	CG2604	-0.183731	7.70952	20.3033	1.93163e-05	0.00017136	0.000352041	FALSE
FBgn0004921	Ggamma1	0.128619	9.94069	20.3004	1.93396e-05	0.00017136	0.000352041	FALSE
FBgn0283536	Vha13	-0.124224	7.94876	20.2983	1.93573e-05	0.00017136	0.000352041	FALSE
FBgn0027621	Pfrx	-0.135101	8.0005	20.2605	1.96737e-05	0.000173885	0.000357229	FALSE
FBgn0039302	Nup358	0.127333	7.22332	20.2429	1.9822e-05	0.000174645	0.00035879	FALSE
FBgn0250868	CG42239	-0.279039	2.73606	20.2438	1.98167e-05	0.000174645	0.00035879	FALSE
FBgn0031836	CG11050	-0.0952626	7.45003	20.2392	1.98534e-05	0.000174647	0.000358795	FALSE
FBgn0037831	Cap-H2	0.143333	4.74079	20.1781	2.03805e-05	0.000179003	0.000367744	FALSE
FBgn0035334	CG8993	-0.153056	5.39256	20.1744	2.0413e-05	0.000179008	0.000367754	FALSE
FBgn0027588	GCS2alpha	-0.0931013	8.69902	20.1343	2.0767e-05	0.000181828	0.000373546	FALSE
FBgn0029666	CG10803	0.160556	4.66163	20.0599	2.14408e-05	0.000187434	0.000385064	FALSE
FBgn0037265	spartin	-0.103333	5.45312	20.0399	2.16252e-05	0.000188752	0.000387771	FALSE
FBgn0034940	CG16787	-0.194509	3.58318	20.0351	2.16706e-05	0.000188854	0.000387981	FALSE
FBgn0016078	wun	-0.10075	5.35547	20.0271	2.17449e-05	0.000189207	0.000388706	FALSE
FBgn0010548	Aldh-III	-0.181784	8.13693	19.9861	2.21308e-05	0.000192266	0.000394991	FALSE
FBgn0287725	sov	0.23825	6.25789	19.977	2.22175e-05	0.000192721	0.000395925	FALSE
FBgn0260634	eIF4G2	0.225221	6.60783	19.9456	2.25196e-05	0.000194739	0.000400071	FALSE
FBgn0035390	scramb2	-0.105426	5.44721	19.9471	2.25046e-05	0.000194739	0.000400071	FALSE
FBgn0039830	ATPsynC	-0.114251	10.104	19.9371	2.2602e-05	0.00019515	0.000400916	FALSE
FBgn0030894	Mvb12	-0.127383	4.21474	19.9209	2.27598e-05	0.00019621	0.000403094	FALSE
FBgn0264572	asRNA:CR43944	0.259333	2.49182	19.8604	2.33631e-05	0.000201101	0.000413142	FALSE
FBgn0034688	CG11474	-0.132105	5.34861	19.83	2.36677e-05	0.000203099	0.000417247	FALSE
FBgn0028952	Kebab	0.321189	1.36892	19.832	2.36591e-05	0.000203099	0.000417247	FALSE
FBgn0037918	CG6791	0.169621	5.98441	19.7944	2.40323e-05	0.000205913	0.000423027	FALSE
FBgn0030850	stas	-0.0791914	6.00038	19.7749	2.42355e-05	0.000207337	0.000425952	FALSE
FBgn0266540	CG45101	0.16106	2.84538	19.7127	2.48949e-05	0.00021233	0.000436211	FALSE
FBgn0025355	SuUR	0.16106	2.84538	19.7127	2.48949e-05	0.00021233	0.000436211	FALSE
FBgn0028484	Ack	0.127448	6.2108	19.7012	2.50177e-05	0.000213053	0.000437696	FALSE
FBgn0014010	Rab5	-0.11233	8.45732	19.6475	2.5603e-05	0.000217707	0.000447256	FALSE
FBgn0002576	lz	0.319122	4.26416	19.6233	2.58721e-05	0.000219661	0.000451272	FALSE
FBgn0030838	CG5445	0.0987632	6.02182	19.6087	2.60353e-05	0.000220713	0.000453432	FALSE
FBgn0031219	CG13694	0.664703	0.261941	19.5623	2.67661e-05	0.000225543	0.000463356	FALSE
FBgn0032856	CG16798	-0.439975	1.19445	19.5499	2.67197e-05	0.000225543	0.000463356	FALSE
FBgn0287599	CG46468	0.129734	6.64038	19.5449	2.67616e-05	0.000225543	0.000463356	FALSE
FBgn0035842	Setx	0.216581	3.44188	19.5539	2.66591e-05	0.000225543	0.000463356	FALSE
FBgn0036134	FoxK	0.134663	6.39801	19.5237	2.70077e-05	0.000227238	0.000466837	FALSE
FBgn0025839	ND-B14.5A	-0.16911	6.24855	19.5129	2.71339e-05	0.000227957	0.000468313	FALSE
FBgn0266580	Gp210	0.183319	5.90164	19.5038	2.7241e-05	0.000228514	0.000469459	FALSE
FBgn0030237	CG15209	-0.143127	7.80621	19.4859	2.74527e-05	0.000229945	0.000472399	FALSE
FBgn0267541	lncRNA:CR45881	-0.693257	-0.56015	19.5085	2.76448e-05	0.000231209	0.000474996	FALSE
FBgn0032129	jp	0.125329	6.76655	19.4298	2.81261e-05	0.000234884	0.000482545	FALSE
FBgn0037386	CG1208	-0.208054	4.04395	19.3725	2.88324e-05	0.000240424	0.000493927	FALSE
FBgn0259742	CG42360	0.159641	3.67401	19.3505	2.91082e-05	0.000242363	0.000497911	FALSE
FBgn0029648	CG3603	-0.293489	3.63221	19.3352	2.93021e-05	0.000243615	0.000500483	FALSE
FBgn0026439	Eaat1	-0.154337	9.15896	19.3265	2.94111e-05	0.00024416	0.000501602	FALSE
FBgn0003268	rod	0.217251	3.08294	19.3229	2.9459e-05	0.000244195	0.000501674	FALSE
FBgn0064227	Rdh	0.337805	2.1906	19.2999	2.97563e-05	0.000246295	0.000505989	FALSE
FBgn0039159	mRpS24	-0.19809	3.53498	19.2899	2.98817e-05	0.000246926	0.000507284	FALSE
FBgn0032997	CG17486	0.089863	5.71872	19.2868	2.99206e-05	0.000246926	0.000507284	FALSE
FBgn0260933	rempA	0.224424	3.16162	19.2619	3.02468e-05	0.000249251	0.000512061	FALSE
FBgn0053971	Ir62a	0.398432	2.71512	19.2464	3.0452e-05	0.000250573	0.000514777	FALSE
FBgn0031791	AANATL2	0.267953	2.11101	19.2277	3.07019e-05	0.00025189	0.000517481	FALSE
FBgn0036152	Dyro	0.121236	5.1344	19.2276	3.06987e-05	0.00025189	0.000517481	FALSE
FBgn0030707	CG8916	-0.172984	3.97576	19.1951	3.11349e-05	0.000255069	0.000524013	FALSE
FBgn0033717	CG8839	-0.124044	6.80887	19.1911	3.11868e-05	0.000255121	0.00052412	FALSE
FBgn0000083	AnxB9	-0.108608	8.05099	19.1858	3.12586e-05	0.000255336	0.000524561	FALSE
FBgn0032640	Sgt	-0.107311	6.17726	19.171	3.14598e-05	0.000256606	0.00052717	FALSE
FBgn0037445	CG9727	0.139161	6.20367	19.1609	3.15985e-05	0.000257362	0.000528723	FALSE
FBgn0264324	spg	0.168802	6.38318	19.1376	3.19194e-05	0.000259598	0.000533318	FALSE
FBgn0035032	ATPsynF	-0.159286	8.17128	19.1231	3.21202e-05	0.000260853	0.000535895	FALSE
FBgn0035807	CG7492	0.0865553	6.1254	19.097	3.24864e-05	0.000263445	0.00054122	FALSE
FBgn0040268	Top3alpha	0.155149	4.13556	19.0818	3.27021e-05	0.000264811	0.000544027	FALSE
FBgn0011211	blw	-0.092007	10.4425	19.0665	3.29188e-05	0.000265798	0.000546054	FALSE
FBgn0030740	CG9917	-0.128813	7.18301	19.0697	3.28734e-05	0.000265798	0.000546054	FALSE
FBgn0035145	MED14	0.103718	5.80903	18.999	3.38988e-05	0.000273317	0.000561501	FALSE
FBgn0037573	CG7483	-0.0960617	5.48164	18.9938	3.39747e-05	0.000273535	0.000561949	FALSE
FBgn0001124	Got1	-0.129086	7.83952	18.9752	3.42501e-05	0.000275356	0.000565691	FALSE
FBgn0265447	lncRNA:CR44347	0.662923	-0.443857	18.9672	3.48054e-05	0.00027942	0.000574039	FALSE
FBgn0035207	Herc4	0.126882	8.18886	18.9297	3.49351e-05	0.00028006	0.000575354	FALSE
FBgn0026380	Prosbeta3	-0.162785	5.57151	18.9257	3.49957e-05	0.000280145	0.00057553	FALSE
FBgn0261647	Axud1	0.0990508	5.66666	18.8571	3.60546e-05	0.00028821	0.000592098	FALSE
FBgn0039118	CG10208	-0.288359	3.66826	18.8491	3.61817e-05	0.000288814	0.000593338	FALSE
FBgn0036257	RhoGAP68F	-0.0812604	6.0557	18.8382	3.63527e-05	0.000289766	0.000595295	FALSE
FBgn0004192	snRNA:U2:34ABb	0.872989	-0.953522	18.8537	3.65081e-05	0.000290591	0.00059699	FALSE
FBgn0031216	Zir	0.16391	6.38021	18.8069	3.68512e-05	0.000292906	0.000601745	FALSE
FBgn0265935	coro	0.0896715	6.23904	18.7615	3.75859e-05	0.000298323	0.000612874	FALSE
FBgn0034753	CG2852	-0.164909	8.18359	18.7528	3.77299e-05	0.000299042	0.000614351	FALSE
FBgn0266414	lncRNA:CR45054	0.451579	2.2696	18.7295	3.81201e-05	0.000301708	0.000619828	FALSE
FBgn0015803	RtGEF	0.110264	5.54579	18.7122	3.84023e-05	0.000303513	0.000623537	FALSE
FBgn0262716	Arp3	-0.109231	5.22157	18.7068	3.84932e-05	0.000303803	0.000624131	FALSE
FBgn0038170	CG14367	0.302309	2.18195	18.7014	3.85899e-05	0.000304107	0.000624757	FALSE
FBgn0033473	CG12128	0.130858	3.81976	18.6981	3.86403e-05	0.000304107	0.000624757	FALSE
FBgn0038956	CAH8	0.345762	1.23656	18.6648	3.92278e-05	0.000308298	0.000633367	FALSE
FBgn0039321	CG10550	-0.128167	7.69436	18.6578	3.93239e-05	0.000308562	0.000633909	FALSE
FBgn0283535	Vha26	-0.0679564	8.56896	18.655	3.93715e-05	0.000308562	0.000633909	FALSE
FBgn0043535	Obp57a	-0.179339	5.66523	18.6426	3.95847e-05	0.0003098	0.000636452	FALSE
FBgn0026872	CG14777	-0.153599	5.68973	18.6173	4.0025e-05	0.000312808	0.000642633	FALSE
FBgn0065094	sncRNA:419	-0.329427	0.770482	18.5868	4.06036e-05	0.000316448	0.00065011	FALSE
FBgn0036959	CG6951	-0.304129	1.24602	18.5873	4.05772e-05	0.000316448	0.00065011	FALSE
FBgn0029935	CG4615	-0.112777	5.36455	18.572	4.08232e-05	0.000317276	0.000651812	FALSE
FBgn0267522	28SrRNA-Psi:CR45862	0.925236	2.07037	18.575	4.07775e-05	0.000317276	0.000651812	FALSE
FBgn0030364	Lsm12a	0.0941238	5.66928	18.5669	4.0915e-05	0.00031755	0.000652373	FALSE
FBgn0003515	st	0.286359	3.77507	18.5577	4.10812e-05	0.000318399	0.000654117	FALSE
FBgn0029708	CG3556	-0.0971281	6.8761	18.5511	4.11978e-05	0.000318422	0.000654165	FALSE
FBgn0036984	CG13248	-0.115132	5.75445	18.5524	4.1174e-05	0.000318422	0.000654165	FALSE
FBgn0038678	mRpL55	-0.207651	4.23044	18.4937	4.22433e-05	0.000325604	0.00066892	FALSE
FBgn0046253	CG3502	-0.323215	1.48945	18.4956	4.22225e-05	0.000325604	0.00066892	FALSE
FBgn0034989	CG3356	0.081576	6.46382	18.4838	4.24261e-05	0.000326563	0.000670891	FALSE
FBgn0014075	Uggt	-0.109967	6.58995	18.4511	4.30363e-05	0.000330806	0.000679607	FALSE
FBgn0026619	Taz	-0.134614	5.42372	18.439	4.32652e-05	0.00033211	0.000682287	FALSE
FBgn0039915	Gat	-0.194279	7.53615	18.3694	4.46014e-05	0.000341899	0.000702396	FALSE
FBgn0034938	CG3803	-0.12127	3.92725	18.3436	4.51099e-05	0.000345324	0.000709433	FALSE
FBgn0031692	TpnC25D	-0.146098	7.56206	18.319	4.55971e-05	0.000348578	0.000716118	FALSE
FBgn0014029	Septin2	-0.104569	5.42326	18.2725	4.65344e-05	0.000355024	0.00072936	FALSE
FBgn0035165	CG13887	-0.108503	6.84386	18.2709	4.6567e-05	0.000355024	0.00072936	FALSE
FBgn0037019	Pex16	-0.137294	4.31288	18.2627	4.67357e-05	0.000355729	0.00073081	FALSE
FBgn0034468	Obp56a	0.392887	3.35955	18.2603	4.67865e-05	0.000355729	0.00073081	FALSE
FBgn0031734	CG11147	-0.151736	7.98455	18.219	4.76373e-05	0.000361324	0.000742303	FALSE
FBgn0019624	COX5A	-0.144252	8.3926	18.2153	4.77158e-05	0.000361324	0.000742303	FALSE
FBgn0039594	snu	-0.0943415	8.40389	18.2158	4.77054e-05	0.000361324	0.000742303	FALSE
FBgn0035409	CG14963	0.485503	-0.0319768	18.2182	4.79682e-05	0.000362745	0.000745222	FALSE
FBgn0028552	gammaSnap1	-0.137137	6.14214	18.1997	4.80433e-05	0.000362823	0.000745383	FALSE
FBgn0036688	Fit2	0.174383	3.75807	18.1944	4.81547e-05	0.000363175	0.000746106	FALSE
FBgn0034645	ND-B12	-0.175917	6.5931	18.1741	4.85853e-05	0.00036593	0.000751766	FALSE
FBgn0051410	Npc2e	1.05699	-1.89553	17.8778	4.89209e-05	0.00036747	0.00075493	TRUE
FBgn0002906	Blm	0.188295	2.9332	18.1615	4.88564e-05	0.00036747	0.00075493	FALSE
FBgn0034975	enok	0.132939	6.24498	18.1497	4.9107e-05	0.000368374	0.000756787	FALSE
FBgn0260431	CG42526	0.224766	1.90189	18.1468	4.91802e-05	0.00036843	0.000756902	FALSE
FBgn0038799	MFS9	-0.225858	5.594	18.1242	4.96597e-05	0.000371525	0.000763261	FALSE
FBgn0015037	Cyp4p1	-0.167623	7.22666	18.1129	4.99071e-05	0.000372879	0.000766041	FALSE
FBgn0037921	Zaf1	0.24821	2.18256	18.1003	5.01903e-05	0.000374495	0.000769363	FALSE
FBgn0000024	Ace	0.13981	8.22792	18.0782	5.06725e-05	0.000377089	0.00077469	FALSE
FBgn0283658	muc	-0.0911398	7.87052	18.0799	5.06346e-05	0.000377089	0.00077469	FALSE
FBgn0034534	maf-S	0.123413	5.95235	18.0498	5.13071e-05	0.000381305	0.000783352	FALSE
FBgn0020269	mspo	-0.113007	5.80574	18.0267	5.18306e-05	0.000384685	0.000790297	FALSE
FBgn0001083	fw	0.327419	4.39024	18.0031	5.23716e-05	0.000388186	0.000797489	FALSE
FBgn0283724	Girdin	0.17827	5.3219	17.995	5.2557e-05	0.000389046	0.000799255	FALSE
FBgn0037099	CG7173	0.590824	-0.739768	18.0234	5.26839e-05	0.00038947	0.000800127	FALSE
FBgn0028400	Syt4	-0.123706	8.08891	17.9832	5.28296e-05	0.000390034	0.000801284	FALSE
FBgn0051161	CG31161	0.327069	1.07817	17.9332	5.40354e-05	0.000397429	0.000816478	FALSE
FBgn0033608	CG13220	-0.19452	5.50296	17.9256	5.4186e-05	0.000397429	0.000816478	FALSE
FBgn0267542	asRNA:CR45882	-0.623507	-0.424575	17.9568	5.41557e-05	0.000397429	0.000816478	FALSE
FBgn0278598	lncRNA:CR46268	0.144339	3.54337	17.9333	5.4003e-05	0.000397429	0.000816478	FALSE
FBgn0014073	Tie	0.167254	4.9993	17.9265	5.41626e-05	0.000397429	0.000816478	FALSE
FBgn0030521	CtsB	-0.114191	8.35557	17.9219	5.42738e-05	0.000397553	0.000816732	FALSE
FBgn0003598	Su(var)3-7	0.0984388	5.21826	17.9118	5.45158e-05	0.000398804	0.000819302	FALSE
FBgn0051704	CG31704	-0.340183	5.34589	17.8693	5.5543e-05	0.000404734	0.000831484	FALSE
FBgn0010774	Ref1	-0.091227	6.60061	17.8703	5.55184e-05	0.000404734	0.000831484	FALSE
FBgn0039120	Nup98-96	0.0834714	6.28766	17.8703	5.55187e-05	0.000404734	0.000831484	FALSE
FBgn0032702	CG10376	0.0972065	5.01219	17.861	5.57468e-05	0.000405691	0.00083345	FALSE
FBgn0032393	Nfs1	-0.117026	6.11802	17.8578	5.5825e-05	0.000405734	0.000833538	FALSE
FBgn0001942	eIF4A	0.105889	10.997	17.8524	5.59589e-05	0.000406179	0.000834454	FALSE
FBgn0266446	CG45076	0.103022	6.9333	17.8338	5.64172e-05	0.000408976	0.0008402	FALSE
FBgn0033421	CG1888	0.137308	4.24742	17.8154	5.68761e-05	0.00041177	0.00084594	FALSE
FBgn0001316	klar	0.178883	6.83573	17.81	5.70127e-05	0.000412227	0.000846878	FALSE
FBgn0050421	Usp15-31	0.130608	6.68124	17.7572	5.8353e-05	0.000421374	0.000865669	FALSE
FBgn0051199	CG31199	-0.16173	6.37831	17.7536	5.84449e-05	0.000421494	0.000865917	FALSE
FBgn0034313	CG5726	0.132093	5.25796	17.7389	5.88255e-05	0.000423646	0.000870337	FALSE
FBgn0083974	CG34138	0.86228	-0.820933	17.7719	5.88944e-05	0.000423646	0.000870337	FALSE
FBgn0029849	Efr	-0.102422	5.43588	17.7173	5.9388e-05	0.000426649	0.000876506	FALSE
FBgn0041720	snRNA:U2:34ABc	0.827417	-0.9182	17.7371	5.96581e-05	0.00042804	0.000879365	FALSE
FBgn0031885	Mnn1	0.142811	7.24339	17.7013	5.9808e-05	0.000428567	0.000880447	FALSE
FBgn0026015	Top3beta	0.102609	5.24711	17.6911	6.0079e-05	0.000429959	0.000883307	FALSE
FBgn0266717	Bruce	0.149363	8.34619	17.6302	6.17133e-05	0.000441092	0.000906178	FALSE
FBgn0262473	Tl	-0.0808119	6.50922	17.6251	6.1853e-05	0.000441527	0.000907072	FALSE
FBgn0032196	CG5708	-0.117007	5.12799	17.6212	6.19598e-05	0.000441727	0.000907482	FALSE
FBgn0033205	Rdh1	-0.214075	4.21924	17.6017	6.24956e-05	0.000444981	0.000914167	FALSE
FBgn0038149	GILT1	-0.113325	6.52219	17.5714	6.33357e-05	0.00045039	0.00092528	FALSE
FBgn0030040	CG15347	-0.328565	4.61979	17.5417	6.41723e-05	0.000455761	0.000936314	FALSE
FBgn0026562	SPARC	-0.184349	8.7409	17.5344	6.43794e-05	0.000456653	0.000938147	FALSE
FBgn0035526	CG1316	0.103643	6.34534	17.4858	6.57762e-05	0.000465971	0.00095729	FALSE
FBgn0083956	ldd	-0.185002	8.55099	17.463	6.64425e-05	0.000470097	0.000965766	FALSE
FBgn0289440	lncRNA:CR46531	0.579553	-0.814302	17.4561	6.76176e-05	0.000477807	0.000981606	FALSE
FBgn0265297	pAbp	0.138368	10.6397	17.4117	6.79662e-05	0.000479665	0.000985424	FALSE
FBgn0262562	CG43102	0.177722	6.55716	17.4	6.83178e-05	0.000481385	0.000988956	FALSE
FBgn0262993	lncRNA:CR43301	0.353902	1.31686	17.3988	6.83816e-05	0.000481385	0.000988956	FALSE
FBgn0031716	CG14015	-0.136219	4.95787	17.3772	6.90104e-05	0.000485202	0.000996798	FALSE
FBgn0000150	awd	-0.199692	8.89813	17.3371	7.02457e-05	0.000492651	0.0010121	FALSE
FBgn0034058	Pex11ab	-0.193401	4.41626	17.3381	7.02172e-05	0.000492651	0.0010121	FALSE
FBgn0031214	CG11374	0.54963	0.464221	17.3343	7.04418e-05	0.000492744	0.00101229	FALSE
FBgn0032397	Tom70	-0.0944722	5.05976	17.3305	7.04539e-05	0.000492744	0.00101229	FALSE
FBgn0038256	CG7530	-0.185493	5.78527	17.3283	7.05227e-05	0.000492744	0.00101229	FALSE
FBgn0265651	lncRNA:CR44458	0.303272	1.70919	17.32	7.0799e-05	0.000494058	0.00101499	FALSE
FBgn0039277	Nepl16	-0.109807	6.04771	17.3105	7.10808e-05	0.000495407	0.00101776	FALSE
FBgn0027570	Nep2	-0.139432	6.01107	17.2963	7.15286e-05	0.000496936	0.00102091	FALSE
FBgn0032857	CG10947	-0.140222	5.28667	17.2953	7.15584e-05	0.000496936	0.00102091	FALSE
FBgn0015279	Pi3K92E	0.0908244	5.68612	17.2951	7.15662e-05	0.000496936	0.00102091	FALSE
FBgn0052438	SMC5	0.139386	4.08271	17.2889	7.17636e-05	0.00049769	0.00102245	FALSE
FBgn0265630	sno	0.170864	6.52868	17.2842	7.19133e-05	0.000498112	0.00102332	FALSE
FBgn0264788	asRNA:CR44018	0.369652	1.66031	17.2734	7.22742e-05	0.000499994	0.00102719	FALSE
FBgn0039055	Rassf	0.0876712	5.16142	17.2609	7.26583e-05	0.000502031	0.00103137	FALSE
FBgn0039273	shams	0.178504	3.3323	17.2482	7.30714e-05	0.000504264	0.00103596	FALSE
FBgn0031011	CG8034	0.156938	5.98318	17.2392	7.3361e-05	0.00050564	0.00103878	FALSE
FBgn0036857	Aldh7A1	-0.200795	5.59053	17.2293	7.36822e-05	0.000507229	0.00104205	FALSE
FBgn0015031	cype	-0.157487	7.64484	17.1936	7.48574e-05	0.000514687	0.00105737	FALSE
FBgn0039016	Dcr-1	0.126971	4.58947	17.1799	7.53135e-05	0.000517189	0.00106251	FALSE
FBgn0030778	CG4678	-0.163273	5.98102	17.1756	7.54578e-05	0.000517545	0.00106324	FALSE
FBgn0014340	mof	0.150011	3.85967	17.1599	7.59876e-05	0.000520542	0.0010694	FALSE
FBgn0051092	LpR2	-0.11027	6.85962	17.1518	7.62598e-05	0.000521133	0.00107061	FALSE
FBgn0030027	CG1632	0.527836	4.96795	17.1526	7.62303e-05	0.000521133	0.00107061	FALSE
FBgn0039561	mfrn	-0.0854883	6.53956	17.1293	7.70249e-05	0.00052572	0.00108004	FALSE
FBgn0037942	CG14721	-0.156726	4.07004	17.1098	7.76942e-05	0.000529643	0.0010881	FALSE
FBgn0031008	CG8010	0.134252	4.30936	17.1004	7.80195e-05	0.000531214	0.00109132	FALSE
FBgn0013972	Gycalpha99B	-0.117322	7.18031	17.0672	7.91759e-05	0.000537781	0.00110482	FALSE
FBgn0259233	CG42331	-0.30095	2.79596	17.0692	7.9114e-05	0.000537781	0.00110482	FALSE
FBgn0086355	Tpi	-0.15871	8.37299	17.0613	7.93837e-05	0.000538539	0.00110637	FALSE
FBgn0038168	omd	0.104155	4.87383	16.997	8.16844e-05	0.000553156	0.0011364	FALSE
FBgn0030292	NdufV3	-0.160862	5.70574	16.9956	8.17358e-05	0.000553156	0.0011364	FALSE
FBgn0085810	CR41597	-0.179059	4.08527	16.9897	8.19506e-05	0.000553677	0.00113747	FALSE
FBgn0250869	CG42240	-0.115721	6.31733	16.9881	8.20103e-05	0.000553677	0.00113747	FALSE
FBgn0032482	Pect	-0.14563	8.01331	16.9632	8.29231e-05	0.000559166	0.00114875	FALSE
FBgn0038720	CG6231	-0.122457	4.86169	16.9567	8.31631e-05	0.00056011	0.00115069	FALSE
FBgn0250814	UQCR-C2	-0.100294	9.0071	16.9404	8.37678e-05	0.00056283	0.00115628	FALSE
FBgn0026570	CG5704	-0.286543	2.43975	16.9406	8.37653e-05	0.00056283	0.00115628	FALSE
FBgn0036974	eRF1	0.0845202	6.9369	16.9261	8.42998e-05	0.000565726	0.00116223	FALSE
FBgn0001091	Gapdh1	-0.172392	9.39312	16.9193	8.45563e-05	0.000566092	0.00116298	FALSE
FBgn0267828	Fatp1	-0.0905882	8.07628	16.9196	8.45443e-05	0.000566092	0.00116298	FALSE
FBgn0011591	fng	-0.109777	5.11586	16.9116	8.48466e-05	0.000567357	0.00116558	FALSE
FBgn0036728	UQCR-Q	-0.176482	7.03722	16.9014	8.52335e-05	0.000569265	0.0011695	FALSE
FBgn0086251	del	0.267907	2.60536	16.8389	8.76437e-05	0.000584665	0.00120114	FALSE
FBgn0032521	CG7110	0.168124	4.54344	16.8264	8.81254e-05	0.000586483	0.00120487	FALSE
FBgn0037515	Sp7	-0.152587	5.70617	16.827	8.81016e-05	0.000586483	0.00120487	FALSE
FBgn0035205	Ctr9	0.100867	7.15647	16.7987	8.92196e-05	0.000593061	0.00121838	FALSE
FBgn0265180	CG44245	0.120563	5.58975	16.7911	8.95246e-05	0.000594383	0.0012211	FALSE
FBgn0038016	MBD-R2	0.0933201	5.88236	16.7555	9.09532e-05	0.000603153	0.00123912	FALSE
FBgn0050479	CG30479	0.67168	-1.33414	16.7395	9.24456e-05	0.000612325	0.00125796	FALSE
FBgn0003392	shi	-0.117336	9.19722	16.7001	9.32271e-05	0.000616772	0.0012671	FALSE
FBgn0014469	Cyp4e2	-0.208345	7.21024	16.6943	9.34712e-05	0.000617658	0.00126892	FALSE
FBgn0041710	yellow-f	-0.30361	3.00564	16.6098	9.70698e-05	0.000640682	0.00131622	FALSE
FBgn0260234	Xport-B	0.272887	6.88302	16.5967	9.76311e-05	0.000643629	0.00132227	FALSE
FBgn0034451	Tbcb	-0.133955	4.31038	16.5618	9.91667e-05	0.000652984	0.00134149	FALSE
FBgn0004654	Pgd	-0.229402	7.27794	16.5466	9.98407e-05	0.000655498	0.00134665	FALSE
FBgn0027565	CG5498	0.111918	4.8204	16.5442	9.99497e-05	0.000655498	0.00134665	FALSE
FBgn0038749	Xport-A	0.272431	6.88251	16.5495	9.97108e-05	0.000655498	0.00134665	FALSE
FBgn0031092	CG9577	-0.22725	5.78632	16.5427	0.000100016	0.000655498	0.00134665	FALSE
FBgn0037536	CG2698	0.0793557	7.01147	16.5299	0.000100587	0.000658469	0.00135276	FALSE
FBgn0030799	CG4872	-0.207063	3.91032	16.5163	0.000101205	0.000661741	0.00135948	FALSE
FBgn0266094	lncRNA:CR44831	0.381054	1.35038	16.514	0.000101344	0.000661876	0.00135976	FALSE
FBgn0010786	Hmbs	-0.0830933	6.90977	16.5084	0.000101558	0.000662505	0.00136105	FALSE
FBgn0067779	dbr	0.121483	5.08794	16.4856	0.0001026	0.000667746	0.00137182	FALSE
FBgn0026427	Su(var)2-HP2	0.178745	5.80627	16.4874	0.000102517	0.000667746	0.00137182	FALSE
FBgn0037956	CG6959	-0.0957728	5.83061	16.4622	0.000103681	0.000673999	0.00138466	FALSE
FBgn0267469	lncRNA:CR45819	1.03299	-1.40438	16.3855	0.000104194	0.000676546	0.0013899	TRUE
FBgn0016120	ATPsynD	-0.132779	7.83895	16.4333	0.000105028	0.000681174	0.0013994	FALSE
FBgn0053138	AGBE	-0.180791	7.17494	16.4129	0.000105994	0.000686642	0.00141064	FALSE
FBgn0250785	vari	-0.110546	6.36545	16.3704	0.00010803	0.000698254	0.00143449	FALSE
FBgn0264571	lncRNA:CR43943	0.404839	0.927551	16.3731	0.000108035	0.000698254	0.00143449	FALSE
FBgn0029994	Ldsdh1	-0.178171	8.50402	16.3305	0.000109975	0.000709971	0.00145856	FALSE
FBgn0037970	GC2	-0.300136	0.942134	16.3211	0.000110501	0.000712546	0.00146385	FALSE
FBgn0051676	CG31676	-0.135596	5.73647	16.3092	0.000111033	0.000715153	0.00146921	FALSE
FBgn0011361	ND-ACP	-0.124123	6.97809	16.2972	0.000111632	0.000718189	0.00147545	FALSE
FBgn0261640	CR42723	-0.169808	4.32291	16.2912	0.000111933	0.000719297	0.00147772	FALSE
FBgn0267253	CG32700	-0.193651	5.43132	16.2769	0.00011265	0.000723075	0.00148548	FALSE
FBgn0023096	btv	0.423441	1.14434	16.2611	0.000113507	0.000726908	0.00149336	FALSE
FBgn0044328	CG32052	-0.132581	4.86211	16.2612	0.000113445	0.000726908	0.00149336	FALSE
FBgn0037468	CG1943	-0.189037	6.35377	16.2434	0.000114358	0.000731522	0.00150284	FALSE
FBgn0023526	CG2865	0.161219	4.97534	16.239	0.00011458	0.000732106	0.00150404	FALSE
FBgn0000064	Ald1	-0.130307	10.4997	16.224	0.000115357	0.000736233	0.00151252	FALSE
FBgn0033766	Nup188	0.127803	4.23288	16.2065	0.000116266	0.000741189	0.0015227	FALSE
FBgn0028990	Spn27A	-0.133744	6.21402	16.1923	0.000117006	0.000745058	0.00153065	FALSE
FBgn0033015	d4	0.0947516	5.63668	16.1878	0.000117242	0.000745719	0.001532	FALSE
FBgn0250746	Prosbeta7	-0.140712	6.2729	16.1638	0.000118512	0.000752937	0.00154683	FALSE
FBgn0261639	CR42722	-0.165634	4.27194	16.1547	0.000118999	0.000755179	0.00155144	FALSE
FBgn0038244	CG7987	0.110234	6.36426	16.138	0.000119894	0.000759996	0.00156133	FALSE
FBgn0010217	ATPsynbeta	-0.126591	10.6821	16.1062	0.000121621	0.000770071	0.00158203	FALSE
FBgn0039244	CG11069	-0.21463	2.58523	16.0995	0.000121993	0.000770686	0.0015833	FALSE
FBgn0033936	Achl	0.956867	7.25698	16.1004	0.000121937	0.000770686	0.0015833	FALSE
FBgn0001994	crp	0.132404	7.02641	16.0656	0.000123856	0.000778634	0.00159962	FALSE
FBgn0039844	CG1607	-0.107965	6.7164	16.0736	0.000123411	0.000778634	0.00159962	FALSE
FBgn0027572	Acox1	-0.178328	7.39258	16.064	0.000123946	0.000778634	0.00159962	FALSE
FBgn0031450	Hrs	0.185615	6.55265	16.0664	0.000123812	0.000778634	0.00159962	FALSE
FBgn0286070	cnk	0.113977	5.49583	16.0661	0.000123829	0.000778634	0.00159962	FALSE
FBgn0010213	Sod2	-0.0992029	6.89148	16.0003	0.00012755	0.000800375	0.00164429	FALSE
FBgn0000212	brm	0.109644	6.59847	15.9861	0.000128367	0.000804604	0.00165298	FALSE
FBgn0001125	Got2	-0.130802	7.5734	15.9693	0.000129342	0.000809809	0.00166367	FALSE
FBgn0033482	CG1371	-0.0734441	6.47512	15.9637	0.000129663	0.000810011	0.00166409	FALSE
FBgn0013548	l(2)dtl	0.183007	3.00202	15.9661	0.000129534	0.000810011	0.00166409	FALSE
FBgn0004861	ph-p	0.164819	5.55185	15.9522	0.000130338	0.000813317	0.00167088	FALSE
FBgn0039117	tst	0.105245	4.77973	15.9223	0.000132103	0.000823419	0.00169163	FALSE
FBgn0287461	lncRNA:CR46450	0.300377	2.60154	15.9138	0.000132622	0.00082573	0.00169638	FALSE
FBgn0032886	CG9328	-0.13061	6.62337	15.8414	0.000137011	0.000851657	0.00174964	FALSE
FBgn0044030	mRpS14	-0.190513	3.89145	15.8401	0.00013709	0.000851657	0.00174964	FALSE
FBgn0065095	sncRNA:400	0.380003	0.0291773	15.84	0.000137446	0.000852927	0.00175225	FALSE
FBgn0014342	mia	0.312851	2.51813	15.8262	0.000137962	0.000855179	0.00175688	FALSE
FBgn0032394	Hacd1	-0.177998	6.19959	15.8068	0.000139161	0.000861658	0.00177019	FALSE
FBgn0032218	CG5381	-0.131002	5.69459	15.7974	0.000139752	0.000864023	0.00177505	FALSE
FBgn0065084	sncRNA:763	-0.302241	0.718112	15.7976	0.000139851	0.000864023	0.00177505	FALSE
FBgn0027363	Stam	-0.0853244	6.62523	15.7697	0.000141508	0.000873293	0.00179409	FALSE
FBgn0028509	CenG1A	-0.151214	6.55873	15.7485	0.000142869	0.000878792	0.00180539	FALSE
FBgn0033177	CG11141	0.109562	4.83959	15.75	0.000142776	0.000878792	0.00180539	FALSE
FBgn0259139	glo	0.0824017	6.96665	15.7514	0.000142684	0.000878792	0.00180539	FALSE
FBgn0034723	CG13506	-0.0840621	6.14136	15.7431	0.000143217	0.000879967	0.0018078	FALSE
FBgn0260012	pds5	0.0975198	5.76026	15.7199	0.000144727	0.000888269	0.00182486	FALSE
FBgn0030773	CG9676	0.280466	7.78331	15.6847	0.000147046	0.000901517	0.00185207	FALSE
FBgn0033883	Mecr	-0.116895	5.87861	15.6721	0.000147881	0.000905642	0.00186055	FALSE
FBgn0039451	CG6420	0.11707	6.09502	15.6651	0.000148349	0.00090752	0.00186441	FALSE
FBgn0041627	Ku80	-0.159246	3.21298	15.6576	0.000148863	0.000908887	0.00186722	FALSE
FBgn0036551	CG17029	-0.187493	4.38431	15.657	0.000148897	0.000908887	0.00186722	FALSE
FBgn0265815	lncRNA:CR44604	0.889161	-1.63184	15.2238	0.000150007	0.000914665	0.00187909	FALSE
FBgn0034605	Ugt49C1	-0.151439	5.11634	15.5919	0.000153337	0.000932267	0.00191525	FALSE
FBgn0040028	CG17450	0.576692	-0.497325	15.6133	0.000153471	0.000932267	0.00191525	FALSE
FBgn0026375	RhoGAPp190	0.15881	7.78143	15.5887	0.000153559	0.000932267	0.00191525	FALSE
FBgn0000414	Dab	0.174174	7.79243	15.5928	0.000153274	0.000932267	0.00191525	FALSE
FBgn0085243	CG34214	0.917604	-1.90593	15.3487	0.000154549	0.000937263	0.00192551	FALSE
FBgn0036881	Cpr76Bd	0.398303	0.391986	15.5503	0.000156726	0.000949436	0.00195052	FALSE
FBgn0033706	Vha36-2	-2.67598	-1.93135	15.132	0.000157201	0.000951286	0.00195432	TRUE
FBgn0260756	CG42554	0.194488	3.70631	15.5337	0.000157432	0.000951653	0.00195507	FALSE
FBgn0032815	CG10462	0.133353	4.24022	15.5311	0.000157615	0.000951733	0.00195524	FALSE
FBgn0032940	Mondo	0.0862266	6.51936	15.4991	0.000159916	0.000964587	0.00198165	FALSE
FBgn0259818	CG42399	0.178157	4.26046	15.4879	0.000160725	0.000968425	0.00198953	FALSE
FBgn0026409	Mpcp2	0.0910517	10.1467	15.4742	0.00016173	0.000973434	0.00199982	FALSE
FBgn0037950	HisCl1	0.266037	3.99424	15.4552	0.000163123	0.000980767	0.00201488	FALSE
FBgn0038388	CG4287	-0.0767089	5.98998	15.4502	0.000163492	0.000981931	0.00201728	FALSE
FBgn0261086	Syt14	0.176109	4.97567	15.4409	0.000164185	0.000985035	0.00202365	FALSE
FBgn0034612	CG10505	0.720323	-0.0517877	15.4458	0.000164689	0.000987007	0.00202771	FALSE
FBgn0038821	CG17267	-0.771412	-0.103889	15.43	0.000166012	0.000993873	0.00204181	FALSE
FBgn0027496	epsilonCOP	-0.129443	5.26613	15.4021	0.000167094	0.000999279	0.00205292	FALSE
FBgn0038303	SIDL	0.101468	5.20602	15.3959	0.000167564	0.00099996	0.00205432	FALSE
FBgn0265590	lncRNA:CR44417	0.157508	3.91826	15.3975	0.00016745	0.00099996	0.00205432	FALSE
FBgn0033225	TTLL12	0.134894	4.98131	15.3889	0.000168098	0.00100207	0.00205866	FALSE
FBgn0284254	Impbeta11	0.0967753	5.42276	15.3607	0.000170263	0.0010139	0.00208296	FALSE
FBgn0287187	mRpS5	-0.130255	5.95712	15.3477	0.000171266	0.00101879	0.002093	FALSE
FBgn0050480	CG30480	0.651669	-1.35844	15.3458	0.000172486	0.00102496	0.00210568	FALSE
FBgn0264501	lncRNA:CR43900	-0.197987	7.09966	15.3237	0.000173143	0.00102669	0.00210923	FALSE
FBgn0035589	CHMP2B	-0.141112	4.09521	15.3252	0.000173026	0.00102669	0.00210923	FALSE
FBgn0036249	CG11560	0.16046	3.52135	15.3069	0.000174467	0.00103345	0.00212311	FALSE
FBgn0250848	CtsK1	-0.0966194	7.20514	15.3039	0.000174704	0.00103376	0.00212375	FALSE
FBgn0289578	CG4199	-0.093501	6.92876	15.2897	0.00017583	0.00103932	0.00213518	FALSE
FBgn0043792	CG30427	-0.161	5.01701	15.279	0.000176687	0.00104329	0.00214334	FALSE
FBgn0025558	CG4101	-0.191956	2.97204	15.2733	0.000177157	0.00104497	0.00214678	FALSE
FBgn0025814	Mgstl	-0.1683	7.3774	15.2556	0.000178575	0.00105222	0.00216168	FALSE
FBgn0000376	crm	0.130023	4.64158	15.2449	0.000179442	0.0010529	0.00216307	FALSE
FBgn0024352	Stip1	0.137016	6.41479	15.2464	0.000179321	0.0010529	0.00216307	FALSE
FBgn0038301	CG6654	0.212794	5.67413	15.2484	0.000179163	0.0010529	0.00216307	FALSE
FBgn0031659	CG14043	-0.0863212	4.79628	15.2471	0.000179265	0.0010529	0.00216307	FALSE
FBgn0033752	CG8569	0.140731	3.95599	15.2274	0.000180883	0.00106025	0.00217817	FALSE
FBgn0027791	O-fut2	0.158978	3.75876	15.1814	0.000184701	0.0010815	0.00222182	FALSE
FBgn0030431	Flad1	0.116785	4.82275	15.1748	0.00018525	0.00108357	0.00222609	FALSE
FBgn0260954	CG42586	0.920984	-1.17795	14.81	0.000186058	0.00108717	0.00223347	FALSE
FBgn0032961	CG1416	0.129011	6.56652	15.1356	0.000188581	0.00110043	0.00226073	FALSE
FBgn0264855	AP-2alpha	-0.0728757	7.4842	15.134	0.000188721	0.00110043	0.00226073	FALSE
FBgn0265873	lncRNA:CR44662	0.272596	2.0974	15.1192	0.000190031	0.00110692	0.00227405	FALSE
FBgn0032798	CG10132	-0.138975	6.3419	15.1134	0.000190494	0.00110846	0.00227722	FALSE
FBgn0022023	eIF3h	0.126667	7.66875	15.1103	0.00019076	0.0011085	0.00227729	FALSE
FBgn0010470	Fkbp14	-0.217783	6.30624	15.1088	0.000190895	0.0011085	0.00227729	FALSE
FBgn0016978	snRNP-U1-70K	0.0954521	5.77386	15.0908	0.00019246	0.00111412	0.00228884	FALSE
FBgn0262736	Vha16-1	-0.0868233	9.91729	15.0915	0.000192399	0.00111412	0.00228884	FALSE
FBgn0266566	CG45105	0.346266	1.91836	15.0918	0.000192403	0.00111412	0.00228884	FALSE
FBgn0285910	VhaAC39-1	-0.0782317	7.62794	15.0882	0.000192688	0.00111429	0.00228919	FALSE
FBgn0033985	CG10257	0.313086	3.57363	15.0686	0.000194424	0.00112317	0.00230743	FALSE
FBgn0036316	nebu	-0.142259	7.73378	15.0369	0.000197238	0.00113825	0.00233842	FALSE
FBgn0028537	CG31775	0.943668	-1.39135	14.6386	0.000200983	0.00115867	0.00238036	FALSE
FBgn0027785	NP15.6	-0.134503	6.66768	14.9769	0.000202702	0.00116603	0.00239549	FALSE
FBgn0039765	mRpS18C	-0.163141	3.38756	14.975	0.000202884	0.00116603	0.00239549	FALSE
FBgn0029895	CG14441	0.154708	5.97449	14.9757	0.000202817	0.00116603	0.00239549	FALSE
FBgn0260458	PGRP-LD	-0.12575	4.0925	14.9621	0.000204085	0.00117173	0.0024072	FALSE
FBgn0024248	chico	0.0857205	6.13011	14.9411	0.000206039	0.00118174	0.00242776	FALSE
FBgn0035251	Vta1	-0.0773347	5.80498	14.9355	0.000206566	0.00118355	0.00243148	FALSE
FBgn0000045	Act79B	-0.15476	4.57888	14.9316	0.000206935	0.00118445	0.00243334	FALSE
FBgn0033998	row	0.0904755	5.86719	14.9259	0.000207473	0.00118632	0.00243717	FALSE
FBgn0050443	Opbp	0.119476	3.89223	14.9144	0.000208567	0.00119049	0.00244574	FALSE
FBgn0086384	Mer	0.0888402	4.97959	14.9137	0.000208627	0.00119049	0.00244574	FALSE
FBgn0037116	Als2	0.116377	6.30446	14.9041	0.00020954	0.00119448	0.00245395	FALSE
FBgn0037565	CG9626	0.198296	3.62636	14.8881	0.000211084	0.00119962	0.0024645	FALSE
FBgn0036057	Hez	0.251352	1.94033	14.8898	0.000210956	0.00119962	0.0024645	FALSE
FBgn0036056	CG6709	0.251352	1.94033	14.8898	0.000210956	0.00119962	0.0024645	FALSE
FBgn0015282	Rpt2	-0.119277	6.5863	14.8663	0.000213188	0.00121035	0.00248655	FALSE
FBgn0044419	Pmi	-0.126464	4.0891	14.8556	0.000214232	0.00121505	0.0024962	FALSE
FBgn0051619	nolo	-0.0929921	7.44942	14.8448	0.00021529	0.00121981	0.00250598	FALSE
FBgn0010421	TfIIFbeta	-0.136443	3.65046	14.8398	0.000215784	0.00122138	0.0025092	FALSE
FBgn0039630	CG11843	-0.401021	0.297824	14.8266	0.000217432	0.00122947	0.00252581	FALSE
FBgn0037690	Task7	-0.104455	4.86508	14.8032	0.000219413	0.00123848	0.00254434	FALSE
FBgn0264503	CG43902	-0.149941	6.28319	14.8005	0.00021969	0.00123848	0.00254434	FALSE
FBgn0031144	CG1529	0.130679	3.55592	14.8021	0.000219538	0.00123848	0.00254434	FALSE
FBgn0035122	mRpL17	-0.131825	4.28312	14.7777	0.000221993	0.00125021	0.00256843	FALSE
FBgn0035438	Gtpx	-0.215022	7.75365	14.7676	0.000223011	0.00125468	0.00257761	FALSE
FBgn0036545	GXIVsPLA2	-0.131618	4.64625	14.7468	0.00022514	0.00126539	0.00259961	FALSE
FBgn0039379	CG5886	0.118517	3.62243	14.7317	0.000226712	0.00127295	0.00261514	FALSE
FBgn0038549	Nnk	0.162292	2.5408	14.7235	0.00022757	0.00127649	0.00262241	FALSE
FBgn0287614	lncRNA:CR46483	0.201304	2.96226	14.7196	0.000227967	0.00127743	0.00262436	FALSE
FBgn0034988	cN-IIIB	-0.122315	4.15417	14.7155	0.000228389	0.00127794	0.0026254	FALSE
FBgn0001078	ftz-f1	0.165049	6.38542	14.7143	0.000228513	0.00127794	0.0026254	FALSE
FBgn0026761	Trap1	-0.0866881	6.25772	14.7102	0.000228946	0.00127908	0.00262774	FALSE
FBgn0038596	CG14312	-0.271508	2.13491	14.7044	0.000229569	0.00128128	0.00263226	FALSE
FBgn0028688	Rpn7	-0.112713	5.72449	14.7006	0.000229953	0.00128181	0.00263334	FALSE
FBgn0026418	Hsp110	0.0669916	7.60084	14.699	0.00023012	0.00128181	0.00263334	FALSE
FBgn0016696	Pitslre	0.188573	7.84329	14.6949	0.000230549	0.00128292	0.00263564	FALSE
FBgn0259923	Septin4	-0.0924907	6.18167	14.69	0.000231062	0.0012845	0.00263888	FALSE
FBgn0036668	Zcchc7	0.107933	5.72398	14.6847	0.000231625	0.00128635	0.00264268	FALSE
FBgn0034576	ND-B14.7	-0.116452	6.76807	14.6693	0.000233265	0.00129418	0.00265876	FALSE
FBgn0030328	Amun	0.0853476	6.95303	14.6591	0.00023435	0.00129892	0.00266849	FALSE
FBgn0053208	Mical	0.11591	7.96993	14.6363	0.000236815	0.00131128	0.00269388	FALSE
FBgn0032637	CG5050	0.456627	0.393172	14.6065	0.000240432	0.00132999	0.00273233	FALSE
FBgn0034950	Pask	0.174771	5.67432	14.5982	0.000240975	0.00133168	0.00273581	FALSE
FBgn0024913	Actbeta	0.218909	6.21606	14.5356	0.000247989	0.00136909	0.00281266	FALSE
FBgn0011286	RyR	0.179901	7.96986	14.5285	0.000248789	0.00137192	0.00281847	FALSE
FBgn0262476	CG43066	-0.125916	7.17337	14.5268	0.000248991	0.00137192	0.00281847	FALSE
FBgn0001987	Gli	-0.103252	5.11738	14.5104	0.000250866	0.00138089	0.0028369	FALSE
FBgn0032422	atilla	-0.113906	7.20934	14.4998	0.000252091	0.00138628	0.00284796	FALSE
FBgn0267613	asRNA:CR45951	0.355584	1.31682	14.4872	0.000253616	0.0013933	0.00286238	FALSE
FBgn0000358	Cp19	0.541046	1.04709	14.4795	0.00025462	0.00139744	0.0028709	FALSE
FBgn0266638	asRNA:CR45145	0.397237	0.54675	14.4682	0.000255987	0.00140357	0.00288349	FALSE
FBgn0015032	Cyp4c3	0.315269	2.12183	14.4632	0.000256385	0.00140438	0.00288515	FALSE
FBgn0039043	CG17121	-0.11947	5.08768	14.4466	0.000258311	0.00141355	0.00290399	FALSE
FBgn0032001	CG8360	-0.153023	5.6197	14.4438	0.000258642	0.00141398	0.00290487	FALSE
FBgn0035688	fmt	0.123934	6.43709	14.4296	0.000260329	0.00142181	0.00292097	FALSE
FBgn0039316	CG11893	-0.246212	4.35726	14.4253	0.000260848	0.00142276	0.00292292	FALSE
FBgn0035153	ebd1	0.110251	4.57311	14.4239	0.000261011	0.00142276	0.00292292	FALSE
FBgn0038461	EMC2B	-0.0991599	5.68636	14.4142	0.000262181	0.00142775	0.00293317	FALSE
FBgn0035520	CG11586	0.135192	4.30105	14.4118	0.000262477	0.00142797	0.00293362	FALSE
FBgn0039066	EloA	0.0889714	5.27557	14.3947	0.000264536	0.00143778	0.00295377	FALSE
FBgn0052580	Muc14A	1.0552	-1.82094	14.004	0.000264843	0.00143805	0.00295433	TRUE
FBgn0000261	Cat	-0.113501	8.83689	14.3772	0.000266675	0.0014466	0.00297189	FALSE
FBgn0087005	rtp	0.240274	9.0802	14.3423	0.00027098	0.00146853	0.00301694	FALSE
FBgn0040283	SMC1	0.0824598	6.00377	14.3364	0.000271716	0.0014711	0.00302222	FALSE
FBgn0015778	rin	0.100062	7.2853	14.3258	0.000273042	0.00147685	0.00303404	FALSE
FBgn0013308	Odc2	-0.369433	1.88918	14.3184	0.000274123	0.00148127	0.00304311	FALSE
FBgn0039631	Sirt7	0.148254	3.23918	14.2985	0.0002765	0.00149267	0.00306654	FALSE
FBgn0000535	eag	0.358337	6.48753	14.2924	0.000277262	0.00149534	0.00307203	FALSE
FBgn0267556	asRNA:CR45896	0.473739	0.470829	14.2919	0.000277606	0.00149576	0.00307289	FALSE
FBgn0032208	Ufd4	0.0956184	8.4995	14.2827	0.000278501	0.00149914	0.00307983	FALSE
FBgn0004856	Bx42	0.076619	5.73392	14.2795	0.000278909	0.0014999	0.00308139	FALSE
FBgn0022702	Cht2	-0.208331	3.26686	14.2754	0.000279441	0.00150132	0.0030843	FALSE
FBgn0010611	Hmgs	-0.189929	6.57675	14.2663	0.000280611	0.00150616	0.00309424	FALSE
FBgn0051814	DIP-kappa	-0.133984	4.63648	14.2632	0.000281012	0.00150686	0.0030957	FALSE
FBgn0266686	lncRNA:CR45176	0.411348	0.950088	14.249	0.000283095	0.00151659	0.00311567	FALSE
FBgn0004860	ph-d	0.168355	5.17891	14.2408	0.000283924	0.00151957	0.00312181	FALSE
FBgn0010488	NAT1	0.0843394	8.99209	14.2245	0.000286051	0.00152847	0.00314009	FALSE
FBgn0086681	Mst36Fa	0.382119	0.479011	14.2264	0.000286132	0.00152847	0.00314009	FALSE
FBgn0035309	CG15879	-0.311895	1.39486	14.2189	0.000286872	0.00153096	0.00314521	FALSE
FBgn0039714	Zip99C	-0.0786495	6.10408	14.1618	0.000294429	0.0015698	0.00322499	FALSE
FBgn0262954	Polr2K	0.20289	4.71625	14.1539	0.00029551	0.00157407	0.00323376	FALSE
FBgn0027601	pdgy	-0.131886	7.69519	14.1498	0.000296068	0.00157554	0.00323679	FALSE
FBgn0266095	lncRNA:CR44832	-0.162339	5.08866	14.1424	0.000297069	0.00157874	0.00324336	FALSE
FBgn0035444	CG12012	-0.104215	5.12945	14.1412	0.000297233	0.00157874	0.00324336	FALSE
FBgn0260744	Tango9	-0.100332	6.9105	14.1304	0.000298714	0.0015851	0.00325643	FALSE
FBgn0029854	CG3566	-0.194177	5.70143	14.128	0.00029905	0.00158538	0.00325701	FALSE
FBgn0033734	CG8520	-0.104103	5.44909	14.1247	0.000299512	0.00158633	0.00325896	FALSE
FBgn0032698	CG10336	0.341	0.898694	14.1213	0.000300119	0.00158655	0.00325941	FALSE
FBgn0039229	Saf-B	0.16395	7.04643	14.1215	0.000299954	0.00158655	0.00325941	FALSE
FBgn0039544	CG12877	0.110726	4.48435	14.1123	0.000301227	0.00159091	0.00326836	FALSE
FBgn0033054	CG14591	-0.218931	6.61892	14.0974	0.000303301	0.00159949	0.003286	FALSE
FBgn0031562	CG3604	0.14944	4.19341	14.0965	0.000303424	0.00159949	0.003286	FALSE
FBgn0033127	Tsp42Ef	-0.131989	5.84246	14.0842	0.000305149	0.00160708	0.00330157	FALSE
FBgn0034902	CG5532	-0.147812	5.5634	14.0804	0.000305685	0.00160839	0.00330427	FALSE
FBgn0011589	Elk	0.169931	5.07937	14.0779	0.000306041	0.00160875	0.00330501	FALSE
FBgn0035150	Rev1	0.129947	3.86145	14.0546	0.000309349	0.00162462	0.00333761	FALSE
FBgn0034654	eIF3k	0.102519	6.82094	14.0472	0.000310394	0.00162857	0.00334574	FALSE
FBgn0010173	RPA1	-0.09667	5.44508	14.0434	0.000310943	0.00162993	0.00334853	FALSE
FBgn0053548	SmydA-8	0.249913	7.73388	14.0331	0.000312424	0.00163616	0.00336133	FALSE
FBgn0037024	tzn	-0.105778	5.49237	14.026	0.000313444	0.00163997	0.00336916	FALSE
FBgn0034742	CG4294	0.197548	6.20038	14.0027	0.000316826	0.00165612	0.00340233	FALSE
FBgn0024986	CG3719	-0.121361	5.28892	13.9904	0.000318642	0.00166406	0.00341865	FALSE
FBgn0062413	Ctr1A	-0.0875405	5.12725	13.9859	0.000319305	0.00166597	0.00342256	FALSE
FBgn0011726	tsr	-0.132282	6.86917	13.9766	0.000320675	0.00167157	0.00343406	FALSE
FBgn0004655	wapl	0.133772	6.15343	13.9663	0.000322203	0.00167797	0.00344722	FALSE
FBgn0000411	D	-0.123796	4.04224	13.9577	0.000323484	0.00168307	0.0034577	FALSE
FBgn0005664	Crys	0.434345	1.06876	13.9256	0.00032846	0.00170738	0.00350764	FALSE
FBgn0025676	CkIIalpha-i3	0.131291	4.0458	13.9167	0.000329672	0.00171209	0.00351732	FALSE
FBgn0010399	Nmdar1	-0.121587	5.5469	13.9113	0.000330482	0.00171471	0.00352269	FALSE
FBgn0028497	Mtmr6	-0.0999284	7.21279	13.8915	0.00033352	0.00172887	0.00355179	FALSE
FBgn0013762	Cdk5	-0.0994232	4.52469	13.8843	0.000334639	0.00173147	0.00355712	FALSE
FBgn0035588	Dhrs4	-0.146937	6.0045	13.8847	0.000334574	0.00173147	0.00355712	FALSE
FBgn0034286	dpr13	-0.125616	4.81947	13.8784	0.000335551	0.00173459	0.00356353	FALSE
FBgn0051200	CG31200	-0.127731	6.65577	13.8701	0.000336841	0.00173965	0.00357393	FALSE
FBgn0024291	Sirt1	0.0830044	6.73936	13.8588	0.000338603	0.00174553	0.00358602	FALSE
FBgn0027291	Idh3a	-0.0707808	7.99086	13.8597	0.000338467	0.00174553	0.00358602	FALSE
FBgn0020545	kraken	-0.111108	6.43206	13.8515	0.000339749	0.00174983	0.00359485	FALSE
FBgn0263441	asRNA:CR43464	0.598657	-0.17419	13.8591	0.000340094	0.00175	0.00359519	FALSE
FBgn0033761	CG8778	-0.178242	4.34765	13.8418	0.000341272	0.00175289	0.00360113	FALSE
FBgn0267457	asRNA:CR45807	0.544917	-0.161827	13.8489	0.000341281	0.00175289	0.00360113	FALSE
FBgn0050172	CG30172	-0.143288	4.94595	13.8224	0.000344343	0.00176699	0.00363011	FALSE
FBgn0030594	fiz	0.816121	-1.28958	13.7964	0.00034571	0.00177238	0.00364118	FALSE
FBgn0036165	chrb	-0.161986	7.12981	13.8048	0.000347159	0.00177818	0.0036531	FALSE
FBgn0028554	x16	-0.10644	5.29451	13.7816	0.000350907	0.00179247	0.00368245	FALSE
FBgn0030240	CG2202	0.120959	5.3955	13.7849	0.000350375	0.00179247	0.00368245	FALSE
FBgn0011693	Pdh	0.312082	9.9371	13.7818	0.000350878	0.00179247	0.00368245	FALSE
FBgn0066101	LpR1	-0.117596	7.06274	13.763	0.000353941	0.00180601	0.00371027	FALSE
FBgn0283477	SF2	0.0964917	6.48974	13.7614	0.000354203	0.00180601	0.00371027	FALSE
FBgn0038651	Epg5	0.0926137	6.27343	13.7437	0.000357115	0.0018192	0.00373737	FALSE
FBgn0051301	CG31301	-0.0974807	4.99123	13.7377	0.000358109	0.00182261	0.00374437	FALSE
FBgn0039479	CG14257	-0.333351	2.91926	13.7331	0.000358898	0.00182497	0.00374922	FALSE
FBgn0030474	CG15747	0.120332	4.17266	13.7246	0.0003603	0.00183044	0.00376045	FALSE
FBgn0031231	mRpL10	-0.132013	4.64671	13.7198	0.000361102	0.00183119	0.003762	FALSE
FBgn0001248	Idh	-0.107473	8.53923	13.72	0.000361069	0.00183119	0.003762	FALSE
FBgn0020224	Cbl	0.111788	6.01766	13.7166	0.000361625	0.00183218	0.00376403	FALSE
FBgn0004885	tok	-0.12139	8.06667	13.7038	0.000363774	0.00183899	0.00377803	FALSE
FBgn0063492	GstE8	-0.234389	2.93934	13.7049	0.00036361	0.00183899	0.00377803	FALSE
FBgn0034897	Sesn	0.100202	5.64973	13.7028	0.000363953	0.00183899	0.00377803	FALSE
FBgn0004132	boca	-0.145084	4.89134	13.6999	0.000364444	0.00183981	0.00377971	FALSE
FBgn0264794	lncRNA:CR44024	0.184195	5.06743	13.6975	0.000364845	0.00184018	0.00378047	FALSE
FBgn0032053	mRpL51	-0.153853	3.57807	13.6587	0.000371466	0.00187189	0.00384561	FALSE
FBgn0038070	CG6753	-0.402661	1.43557	13.6383	0.000375084	0.00188842	0.00387957	FALSE
FBgn0028644	beat-Ic	-0.128069	4.73027	13.6331	0.000375897	0.00189031	0.00388345	FALSE
FBgn0266674	Sec15	-0.0915956	4.64981	13.6298	0.000376469	0.00189031	0.00388345	FALSE
FBgn0267554	asRNA:CR45894	0.492788	2.80333	13.6299	0.00037647	0.00189031	0.00388345	FALSE
FBgn0032167	CG5853	-0.276266	6.88379	13.6224	0.000377762	0.00189509	0.00389328	FALSE
FBgn0037327	PEK	0.101169	6.11764	13.6186	0.000378435	0.00189677	0.00389672	FALSE
FBgn0052195	CG32195	-0.137289	4.04974	13.608	0.000380295	0.00190439	0.00391238	FALSE
FBgn0000567	Eip74EF	0.155878	5.36955	13.6057	0.000380703	0.00190474	0.00391309	FALSE
FBgn0004914	Hnf4	-0.110294	7.00413	13.5912	0.000383275	0.00191248	0.00392899	FALSE
FBgn0037659	Kdm2	0.108555	6.46181	13.5949	0.000382608	0.00191248	0.00392899	FALSE
FBgn0002441	l(3)mbt	0.095704	5.65634	13.5925	0.000383046	0.00191248	0.00392899	FALSE
FBgn0038475	Keap1	-0.120206	4.75292	13.5799	0.000385293	0.00191913	0.00394266	FALSE
FBgn0266263	asRNA:CR44958	0.522865	0.16264	13.5866	0.000385018	0.00191913	0.00394266	FALSE
FBgn0034485	CG11099	0.177117	6.13155	13.5761	0.000385963	0.00192076	0.00394601	FALSE
FBgn0031542	CG15414	-0.265907	3.75768	13.5576	0.000389311	0.0019357	0.00397671	FALSE
FBgn0033356	CG8229	0.078044	7.32413	13.5529	0.000390139	0.0019381	0.00398163	FALSE
FBgn0262887	lncRNA:CR43242	0.0968814	4.24908	13.5505	0.000390579	0.00193857	0.00398259	FALSE
FBgn0001142	Gs1	-0.218779	8.63903	13.54	0.000392493	0.00194635	0.00399857	FALSE
FBgn0288748	CG46523	0.0967232	5.52488	13.5354	0.000393329	0.00194704	0.004	FALSE
FBgn0035293	CG5687	0.0967232	5.52488	13.5354	0.000393329	0.00194704	0.004	FALSE
FBgn0286932	CG46429	0.101213	5.6102	13.5291	0.000394484	0.00195104	0.00400821	FALSE
FBgn0034942	CG13566	0.502793	-0.115524	13.5367	0.000395337	0.00195353	0.00401334	FALSE
FBgn0051220	CG31220	-0.939868	-1.54114	13.3501	0.000396604	0.00195634	0.00401911	FALSE
FBgn0001145	Gs2	-0.12572	10.3934	13.518	0.000396517	0.00195634	0.00401911	FALSE
FBgn0039875	sip3	-0.0848609	5.56607	13.5128	0.000397476	0.00195892	0.0040244	FALSE
FBgn0031942	CG7203	0.153167	5.61462	13.4941	0.000400946	0.00197429	0.00405597	FALSE
FBgn0051510	CG31510	0.13617	4.83518	13.4892	0.000401862	0.00197533	0.00405811	FALSE
FBgn0052553	lncRNA:CR32553	0.345402	2.30166	13.4908	0.000401604	0.00197533	0.00405811	FALSE
FBgn0035617	l(3)psg2	0.144021	5.08535	13.4835	0.000402931	0.00197884	0.00406533	FALSE
FBgn0038398	sxe2	0.191294	8.11054	13.46	0.000407347	0.00199878	0.00410628	FALSE
FBgn0034387	Cyp12b2	-0.161214	6.16162	13.4501	0.000409231	0.00200627	0.00412167	FALSE
FBgn0019644	ATPsynB	-0.111849	8.74701	13.4366	0.0004118	0.0020171	0.00414392	FALSE
FBgn0053147	Hs3st-A	0.176861	6.84473	13.4301	0.000413045	0.00202143	0.00415282	FALSE
FBgn0020238	14-3-3epsilon	-0.0641796	9.36339	13.419	0.000415178	0.00203009	0.00417061	FALSE
FBgn0032161	CG4594	-0.274769	2.74539	13.4059	0.000417747	0.00204087	0.00419276	FALSE
FBgn0283531	Duox	-0.190607	3.33601	13.3992	0.000419038	0.00204362	0.0041984	FALSE
FBgn0051658	Nnf1b	0.369323	0.388508	13.4098	0.000418796	0.00204362	0.0041984	FALSE
FBgn0032646	mEFTs	-0.0679477	5.85066	13.3864	0.000421525	0.00205396	0.00421965	FALSE
FBgn0085451	htk	0.0981531	6.5493	13.3608	0.000426574	0.00207676	0.00426649	FALSE
FBgn0033558	alka	-0.145056	3.69891	13.3571	0.000427325	0.0020768	0.00426658	FALSE
FBgn0267515	28SrRNA-Psi:CR45855	0.944276	-1.04668	13.374	0.000427044	0.0020768	0.00426658	FALSE
FBgn0260400	elav	0.201808	6.76994	13.3538	0.000427975	0.00207816	0.00426937	FALSE
FBgn0029147	NtR	-0.162681	6.06692	13.3507	0.000428593	0.00207936	0.00427182	FALSE
FBgn0003984	vn	0.186443	4.22144	13.3444	0.000429846	0.00208363	0.00428061	FALSE
FBgn0025455	CycT	0.130946	6.884	13.3322	0.000432297	0.0020937	0.00430129	FALSE
FBgn0035772	Sh3beta	0.0973844	6.16445	13.3289	0.000432952	0.00209507	0.0043041	FALSE
FBgn0034506	CG13870	0.797344	-1.02684	13.3324	0.000433583	0.00209631	0.00430665	FALSE
FBgn0266069	lncRNA:CR44822	-0.185003	1.88164	13.322	0.000434407	0.00209848	0.00431112	FALSE
FBgn0259876	Cap-G	0.11247	4.3568	13.3101	0.000436779	0.00210812	0.00433092	FALSE
FBgn0286809	xmas	0.136412	4.33526	13.2655	0.000445945	0.00214866	0.00441421	FALSE
FBgn0030610	Cox17	-0.15445	5.39114	13.2658	0.000445882	0.00214866	0.00441421	FALSE
FBgn0033031	CG8245	-0.109708	5.79644	13.2631	0.000446438	0.00214887	0.00441463	FALSE
FBgn0260780	wisp	0.443285	0.75461	13.2628	0.000446755	0.00214887	0.00441463	FALSE
FBgn0033461	CG12923	0.607485	-0.688036	13.2789	0.000447237	0.00214934	0.0044156	FALSE
FBgn0267089	lncRNA:CR45533	0.3693	2.7777	13.2449	0.000450249	0.00216196	0.00444153	FALSE
FBgn0031126	Cyp6v1	-0.146049	4.55436	13.2223	0.000454999	0.0021829	0.00448455	FALSE
FBgn0025833	CG8910	-0.193997	5.01418	13.2117	0.000457259	0.00219187	0.00450296	FALSE
FBgn0027081	ThrRS	0.0826232	6.83871	13.201	0.000459543	0.00220093	0.00452159	FALSE
FBgn0029709	CHOp24	-0.104154	6.42281	13.1943	0.000460976	0.00220591	0.00453182	FALSE
FBgn0064116	anox	-0.0884634	5.57149	13.173	0.000465594	0.00222231	0.00456552	FALSE
FBgn0064117	SLIRP1	-0.0884634	5.57149	13.173	0.000465594	0.00222231	0.00456552	FALSE
FBgn0034919	CG5569	-0.140626	3.93414	13.1731	0.000465578	0.00222231	0.00456552	FALSE
FBgn0285913	red	0.0959222	6.05421	13.1653	0.000467264	0.00222839	0.00457799	FALSE
FBgn0062412	Ctr1B	-0.196686	3.374	13.1561	0.000469278	0.00223609	0.00459381	FALSE
FBgn0003321	sbr	0.115418	6.56159	13.1529	0.000469971	0.00223749	0.00459669	FALSE
FBgn0038037	Cyp9f2	-0.124475	7.79388	13.1352	0.000473868	0.00225413	0.00463087	FALSE
FBgn0003396	shn	0.136872	6.56936	13.1299	0.000475051	0.00225784	0.0046385	FALSE
FBgn0086895	pea	0.126959	4.27815	13.1266	0.000475779	0.00225938	0.00464167	FALSE
FBgn0028693	Rpn12	-0.155059	5.83615	13.114	0.000478599	0.00227085	0.00466523	FALSE
FBgn0283649	elgi	-0.119008	4.3835	13.1085	0.000479818	0.00227471	0.00467315	FALSE
FBgn0031359	Rim2	-0.0703588	6.96289	13.1043	0.000480762	0.00227725	0.00467839	FALSE
FBgn0038842	hdly	-0.109011	5.04598	13.0956	0.000482712	0.00228456	0.00469339	FALSE
FBgn0029863	CG3823	-0.191036	4.165	13.091	0.00048377	0.00228763	0.00469971	FALSE
FBgn0001297	kay	0.090579	7.31003	13.0751	0.000487352	0.00230263	0.00473052	FALSE
FBgn0036272	Sms	-0.0809249	5.53652	13.0549	0.000491988	0.00232258	0.0047715	FALSE
FBgn0027654	jdp	-0.0735467	7.83774	13.0412	0.000495137	0.00233547	0.00479799	FALSE
FBgn0259239	CG42337	-0.148283	4.3504	13.0379	0.00049592	0.0023372	0.00480154	FALSE
FBgn0039523	CG12885	-0.387738	0.707232	13.0302	0.000498008	0.00234507	0.0048177	FALSE
FBgn0029663	CG10804	-0.117922	5.87078	13.0257	0.000498749	0.00234658	0.00482082	FALSE
FBgn0033555	RpS15Ab	-0.136555	4.64523	13.0124	0.000501848	0.00235919	0.00484671	FALSE
FBgn0053926	Srg3	-0.28921	5.46681	13.0105	0.000502291	0.00235929	0.00484692	FALSE
FBgn0027583	CG7601	-0.125178	4.30285	12.9636	0.000513454	0.00240769	0.00494635	FALSE
FBgn0266166	asRNA:CR44872	0.192973	1.94032	12.9638	0.000513453	0.00240769	0.00494635	FALSE
FBgn0015793	Rab19	0.102316	4.24476	12.9561	0.000515256	0.00241412	0.00495955	FALSE
FBgn0033673	CG8298	-0.114603	4.19196	12.9258	0.000522602	0.00244649	0.00502606	FALSE
FBgn0003277	Polr2A	0.0789645	6.4752	12.9156	0.000525103	0.00245614	0.00504589	FALSE
FBgn0029822	CG12236	0.122838	5.0182	12.9024	0.000528375	0.00246939	0.0050731	FALSE
FBgn0262782	Mdh1	-0.185325	9.08045	12.8986	0.000529303	0.00247166	0.00507778	FALSE
FBgn0019660	lncRNA:roX2	0.217122	4.27149	12.8948	0.000530263	0.00247408	0.00508275	FALSE
FBgn0002044	swm	0.0804316	6.55467	12.8889	0.000531729	0.00247886	0.00509256	FALSE
FBgn0010341	Cdc42	-0.0631748	6.47703	12.8626	0.000538304	0.00250743	0.00515125	FALSE
FBgn0265082	Cdep	0.165869	8.23776	12.8559	0.000539997	0.00251322	0.00516316	FALSE
FBgn0243514	eater	-0.218372	4.06686	12.8489	0.000541785	0.00251945	0.00517596	FALSE
FBgn0039332	alrm	-0.181973	7.2983	12.8445	0.000542897	0.00252253	0.00518228	FALSE
FBgn0001978	stc	0.080296	5.72347	12.829	0.000546863	0.00253885	0.00521582	FALSE
FBgn0053527	SIFa	-0.186635	3.08721	12.8238	0.000548196	0.00254118	0.0052206	FALSE
FBgn0033195	CG1360	0.195039	2.38251	12.8236	0.000548272	0.00254118	0.0052206	FALSE
FBgn0030552	mRpL38	-0.111195	5.01353	12.8206	0.00054902	0.00254255	0.00522341	FALSE
FBgn0028374	Hug	-0.134725	6.16886	12.8138	0.000550767	0.00254853	0.0052357	FALSE
FBgn0261788	Ank2	0.317029	10.2205	12.8116	0.000551336	0.00254906	0.00523678	FALSE
FBgn0010660	Nup214	0.122488	5.41114	12.7994	0.000554486	0.00256151	0.00526236	FALSE
FBgn0005386	ash1	0.137515	5.87511	12.7833	0.000558693	0.00257882	0.00529792	FALSE
FBgn0027779	VhaSFD	-0.070349	7.78011	12.7711	0.000561895	0.00259146	0.0053239	FALSE
FBgn0011232	scat	0.0957587	5.06143	12.7683	0.000562648	0.0025928	0.00532664	FALSE
FBgn0025366	Ip259	0.146305	8.04754	12.7619	0.000564348	0.00259717	0.00533562	FALSE
FBgn0026479	Drp1	-0.0566885	6.38208	12.7612	0.000564523	0.00259717	0.00533562	FALSE
FBgn0033528	trsn	-0.158354	3.65336	12.7573	0.000565567	0.00259984	0.00534111	FALSE
FBgn0032603	CG17928	-0.172959	6.44386	12.7547	0.00056624	0.0026008	0.00534308	FALSE
FBgn0031022	CG12204	0.209286	2.71016	12.744	0.000569123	0.0026119	0.00536588	FALSE
FBgn0263258	chas	0.124273	5.98576	12.7419	0.000569654	0.0026122	0.0053665	FALSE
FBgn0038924	CG6028	-0.17185	5.90236	12.7297	0.000572915	0.00262501	0.00539281	FALSE
FBgn0011676	Nos	-0.152883	5.04188	12.727	0.000573664	0.00262629	0.00539545	FALSE
FBgn0037844	CG4570	0.648946	-0.65191	12.7146	0.000581452	0.00265111	0.00544644	FALSE
FBgn0003512	Sry-delta	0.0966117	4.38667	12.6988	0.000581305	0.00265111	0.00544644	FALSE
FBgn0040009	CG17490	0.123175	3.11197	12.7013	0.000580645	0.00265111	0.00544644	FALSE
FBgn0261243	Psa	-0.0827672	6.14247	12.7048	0.000579667	0.00265111	0.00544644	FALSE
FBgn0020642	Lcp65Ac	0.359023	0.421822	12.7057	0.000580293	0.00265111	0.00544644	FALSE
FBgn0015338	CG5861	-0.0934359	5.03339	12.6943	0.000582543	0.00265393	0.00545222	FALSE
FBgn0002524	lace	-0.0724124	5.23106	12.6808	0.000586246	0.00266863	0.00548242	FALSE
FBgn0030863	CG8188	0.0870605	6.07949	12.6701	0.000589203	0.00267991	0.0055056	FALSE
FBgn0038260	CG14855	-0.230493	2.21753	12.6625	0.000591348	0.00268749	0.00552117	FALSE
FBgn0033440	CG10459	-0.403834	-0.123778	12.6519	0.00059595	0.00270494	0.00555702	FALSE
FBgn0286506	Mpi	-0.136539	5.92176	12.6451	0.000596154	0.00270494	0.00555702	FALSE
FBgn0052425	CG32425	-0.102165	7.44021	12.637	0.000598419	0.00271287	0.00557331	FALSE
FBgn0027615	OXA1L	-0.115871	4.32276	12.6354	0.000598869	0.00271287	0.00557331	FALSE
FBgn0031660	mRpL28	0.0931632	5.96305	12.629	0.00060068	0.00271887	0.00558565	FALSE
FBgn0033052	SCAP	0.0785555	7.24376	12.6127	0.000605297	0.00273756	0.00562404	FALSE
FBgn0284247	ds	0.152023	4.10233	12.6108	0.000605846	0.00273783	0.00562459	FALSE
FBgn0034249	RhoGAP54D	0.302392	1.37795	12.6072	0.000607004	0.00274086	0.00563081	FALSE
FBgn0265413	CG44325	-0.168241	5.03735	12.6033	0.000607981	0.00274305	0.00563533	FALSE
FBgn0053126	NLaz	-0.113415	5.46119	12.5967	0.000609877	0.0027494	0.00564836	FALSE
FBgn0033130	Tsp42Ei	-0.0924559	4.86485	12.5945	0.0006105	0.00274999	0.00564958	FALSE
FBgn0031220	CG4822	-0.18631	7.25609	12.5816	0.000614208	0.00276447	0.00567933	FALSE
FBgn0033819	CG4714	0.310379	1.18162	12.5794	0.000615018	0.0027659	0.00568226	FALSE
FBgn0261802	CG42748	0.116663	7.33623	12.5745	0.00061628	0.00276935	0.00568935	FALSE
FBgn0035490	CG1136	-0.130038	4.59442	12.5711	0.000617269	0.00277157	0.00569391	FALSE
FBgn0027590	GstE12	-0.131929	8.72339	12.5659	0.000618781	0.00277614	0.00570329	FALSE
FBgn0053193	sav	0.105464	3.72451	12.5595	0.000620663	0.00278016	0.00571155	FALSE
FBgn0028717	Lnk	0.0792337	6.22074	12.5594	0.00062067	0.00278016	0.00571155	FALSE
FBgn0023541	Cyp4d14	0.357752	0.525002	12.5567	0.000622071	0.00278421	0.00571987	FALSE
FBgn0025781	Cdc16	0.123292	3.47482	12.5458	0.00062468	0.00279178	0.00573544	FALSE
FBgn0264272	mwh	0.346616	4.86361	12.5455	0.00062476	0.00279178	0.00573544	FALSE
FBgn0010612	ATPsynG	-0.145141	8.10071	12.5413	0.000625974	0.00279498	0.005742	FALSE
FBgn0004107	Cdk2	-0.197103	2.32569	12.5347	0.000627971	0.00280167	0.00575574	FALSE
FBgn0030486	Set2	0.122295	6.14766	12.5318	0.000628775	0.00280302	0.00575852	FALSE
FBgn0043884	mask	0.141578	8.68732	12.5275	0.000630066	0.00280654	0.00576575	FALSE
FBgn0033491	CG18011	0.137114	3.50476	12.5162	0.000633447	0.00281936	0.00579209	FALSE
FBgn0063494	GstE6	-0.143576	6.22093	12.5077	0.000635967	0.00282798	0.00580979	FALSE
FBgn0040091	Ugt317A1	-0.215886	4.49025	12.5063	0.000636392	0.00282798	0.00580979	FALSE
FBgn0053970	osy	-0.134953	7.2764	12.4932	0.000640326	0.0028432	0.00584107	FALSE
FBgn0265693	lncRNA:CR44500	0.805336	-1.11336	12.5012	0.000641274	0.00284516	0.00584509	FALSE
FBgn0039165	CG6204	0.0934466	4.39514	12.4749	0.000645876	0.00286331	0.00588238	FALSE
FBgn0030630	CG12608	-0.110283	4.47488	12.4672	0.00064822	0.00287143	0.00589906	FALSE
FBgn0287612	lncRNA:CR46481	0.244624	3.00806	12.4608	0.000650202	0.00287566	0.00590776	FALSE
FBgn0005658	Ets65A	-0.149346	4.41858	12.4612	0.000650045	0.00287566	0.00590776	FALSE
FBgn0003278	Polr1B	0.130052	3.80318	12.4479	0.000654153	0.00288787	0.00593284	FALSE
FBgn0037623	CG9801	0.0865531	4.91567	12.4467	0.000654509	0.00288787	0.00593284	FALSE
FBgn0267012	lncRNA:CR45456	-1.00353	-1.48804	12.3483	0.000653518	0.00288787	0.00593284	TRUE
FBgn0002773	Mlc2	0.0934937	9.50484	12.4446	0.000655143	0.0028884	0.00593392	FALSE
FBgn0031649	hoe2	0.220035	6.24712	12.442	0.000655962	0.00288973	0.00593666	FALSE
FBgn0031741	CG11034	-0.207315	2.80749	12.4189	0.000663149	0.0029191	0.005997	FALSE
FBgn0032398	CG6766	-0.0657074	6.50576	12.4142	0.000664601	0.0029232	0.00600541	FALSE
FBgn0005660	Ets21C	0.245358	1.78466	12.4055	0.000667414	0.00293327	0.0060261	FALSE
FBgn0265084	CG44195	0.407972	8.82747	12.3985	0.00066954	0.0029403	0.00604055	FALSE
FBgn0053349	ppk25	0.539146	-0.285692	12.4075	0.000670094	0.00294043	0.00604081	FALSE
FBgn0032138	CG4364	0.110939	7.78544	12.3863	0.000673404	0.00295264	0.0060659	FALSE
FBgn0052756	CG32756	0.129521	3.80176	12.3704	0.000678483	0.00297259	0.00610688	FALSE
FBgn0030266	CG11122	0.210298	6.7558	12.3624	0.00068106	0.00298155	0.00612529	FALSE
FBgn0037336	CG2519	0.13219	7.37227	12.3566	0.000682928	0.00298739	0.00613729	FALSE
FBgn0001296	kar	0.11001	5.99563	12.3528	0.000684135	0.00298801	0.00613856	FALSE
FBgn0267298	lncRNA:CR45734	-0.765245	-1.70889	12.2892	0.000683807	0.00298801	0.00613856	FALSE
FBgn0038271	UQCR-C1	-0.0789064	9.18768	12.3496	0.000685167	0.00299018	0.00614302	FALSE
FBgn0038912	CG6656	-0.27757	6.57163	12.3407	0.000688055	0.00299898	0.00616111	FALSE
FBgn0041585	Orai	-0.126293	5.55873	12.3384	0.00068879	0.00299898	0.00616111	FALSE
FBgn0035770	pst	-0.180688	9.57122	12.3392	0.000688549	0.00299898	0.00616111	FALSE
FBgn0034143	CG8303	-0.194578	3.09609	12.327	0.000692554	0.00301304	0.00618997	FALSE
FBgn0033483	egr	-0.0932934	5.16493	12.3168	0.000695879	0.00302281	0.00621005	FALSE
FBgn0041789	Pax	-0.0688415	6.85582	12.3182	0.000695397	0.00302281	0.00621005	FALSE
FBgn0010602	lwr	-0.0842826	5.77638	12.2868	0.000705781	0.00306344	0.00629353	FALSE
FBgn0265987	lncRNA:CR44766	0.453251	-0.577271	12.2931	0.000708047	0.0030709	0.00630886	FALSE
FBgn0030963	CG7101	-0.172217	2.58986	12.2425	0.000720771	0.00312367	0.00641726	FALSE
FBgn0026433	Grip128	0.130395	3.87308	12.2344	0.000723494	0.00313305	0.00643653	FALSE
FBgn0037653	Iru	0.0968695	5.50604	12.2294	0.000725188	0.0031378	0.00644629	FALSE
FBgn0032259	CG6144	-0.11858	5.05618	12.2279	0.000725712	0.0031378	0.00644629	FALSE
FBgn0038629	CG14304	-0.743366	-1.41296	12.2138	0.000727516	0.00314318	0.00645733	FALSE
FBgn0035521	VhaM9.7-a	-0.192549	5.44781	12.2169	0.000729505	0.00314934	0.00647001	FALSE
FBgn0001256	ImpL1	0.467793	-0.439165	12.2202	0.000732571	0.00316015	0.0064922	FALSE
FBgn0005427	ewg	0.115315	6.4078	12.2046	0.000733741	0.00316276	0.00649756	FALSE
FBgn0036991	CtIP	0.141027	3.4966	12.1873	0.0007398	0.00318398	0.00654115	FALSE
FBgn0036553	CG17027	-0.143346	4.5091	12.1879	0.000739582	0.00318398	0.00654115	FALSE
FBgn0032715	CG17597	-0.223958	5.3159	12.1846	0.000740729	0.00318539	0.00654406	FALSE
FBgn0037487	thw	0.258812	1.96823	12.1833	0.000741266	0.00318539	0.00654406	FALSE
FBgn0002183	dre4	0.0815512	5.44585	12.161	0.000749061	0.00321642	0.0066078	FALSE
FBgn0038532	CG14322	0.125451	4.86476	12.1376	0.000757378	0.00324716	0.00667096	FALSE
FBgn0035473	mge	-0.0996992	6.43494	12.1377	0.000757344	0.00324716	0.00667096	FALSE
FBgn0038274	Nup93-2	0.121589	3.82408	12.1313	0.000759659	0.00325422	0.00668545	FALSE
FBgn0052103	SCaMC	0.106693	7.53431	12.1298	0.000760186	0.00325422	0.00668545	FALSE
FBgn0027494	RpS10a	0.791169	-1.61047	12.0988	0.000762269	0.00326064	0.00669866	FALSE
FBgn0037705	mura	0.183709	7.38122	12.1192	0.000764007	0.00326558	0.00670881	FALSE
FBgn0027836	Dgp-1	0.0796475	5.39685	12.1138	0.000765965	0.00327146	0.00672087	FALSE
FBgn0267336	Glut4EF	0.163172	7.09001	12.1075	0.000768262	0.00327877	0.0067359	FALSE
FBgn0036099	oya	-0.117049	4.43618	12.1054	0.000769038	0.00327958	0.00673757	FALSE
FBgn0039182	Rrp5	0.109434	5.22086	12.1032	0.000769842	0.00328052	0.00673948	FALSE
FBgn0263584	asRNA:CR43609	0.515458	-0.436243	12.0999	0.000775225	0.00330094	0.00678145	FALSE
FBgn0032864	CG2493	-0.137334	6.37678	12.0834	0.000777072	0.0033063	0.00679245	FALSE
FBgn0016697	Prosalpha5	-0.132793	5.86888	12.0737	0.000780675	0.0033191	0.00681876	FALSE
FBgn0039223	CG5805	-0.0752593	5.34357	12.0576	0.000786636	0.00333955	0.00686076	FALSE
FBgn0085408	Shrm	0.143401	5.57555	12.0575	0.000786675	0.00333955	0.00686076	FALSE
FBgn0259228	C3G	0.130014	6.61341	12.0481	0.000790183	0.0033519	0.00688614	FALSE
FBgn0002284	Prosbeta6	-0.120532	6.05547	12.0401	0.000793197	0.00336214	0.00690718	FALSE
FBgn0017561	Ork1	-0.116582	5.80548	12.0357	0.000794869	0.00336668	0.0069165	FALSE
FBgn0052506	tbc	-0.153777	5.22895	12.0263	0.000798389	0.00337904	0.00694188	FALSE
FBgn0008636	hbn	-0.205653	2.89323	12.0186	0.000801359	0.00338905	0.00696245	FALSE
FBgn0028544	Vajk3	0.252527	1.715	12.0169	0.00080209	0.00338958	0.00696355	FALSE
FBgn0037574	Coq2	-0.125063	3.48138	12.0128	0.000803542	0.0033906	0.00696564	FALSE
FBgn0034060	Tmem131	0.0851703	5.66201	12.0131	0.000803417	0.0033906	0.00696564	FALSE
FBgn0004465	Su(P)	-0.0929582	5.27823	11.9928	0.000811192	0.00342031	0.00702667	FALSE
FBgn0030087	CG7766	0.0768894	8.00932	11.9749	0.000818125	0.00344534	0.0070781	FALSE
FBgn0052017	CG32017	-0.154373	7.60356	11.9743	0.000818359	0.00344534	0.0070781	FALSE
FBgn0034091	mrj	-0.0685591	5.89952	11.9685	0.000820615	0.00345224	0.00709228	FALSE
FBgn0030330	Tango10	0.0819664	5.32824	11.9616	0.00082329	0.0034609	0.00711007	FALSE
FBgn0039213	atl	-0.0754668	7.31317	11.9497	0.000827948	0.00347787	0.00714493	FALSE
FBgn0011695	EbpIII	-0.165271	11.3449	11.9365	0.000833157	0.00349713	0.0071845	FALSE
FBgn0024980	Syx4	-0.143181	4.1704	11.9157	0.000841453	0.00352931	0.0072506	FALSE
FBgn0261283	SREBP	-0.0821139	8.53664	11.9035	0.000846308	0.00354437	0.00728154	FALSE
FBgn0031052	Elys	0.157811	5.71666	11.9044	0.00084597	0.00354437	0.00728154	FALSE
FBgn0027544	CG2217	0.222697	5.00754	11.8841	0.000854142	0.00357184	0.00733798	FALSE
FBgn0261704	CG42740	0.222697	5.00754	11.8841	0.000854142	0.00357184	0.00733798	FALSE
FBgn0000039	nAChRalpha2	-0.110309	5.23587	11.8809	0.000855442	0.00357461	0.00734366	FALSE
FBgn0039205	CG13623	-0.151801	3.91547	11.8631	0.000862755	0.00359952	0.00739484	FALSE
FBgn0040793	COX7B	-0.183182	7.54205	11.8616	0.000863331	0.00359952	0.00739484	FALSE
FBgn0035720	CG10077	0.154211	9.77725	11.862	0.000863178	0.00359952	0.00739484	FALSE
FBgn0033872	CG6329	-0.128853	8.20329	11.8415	0.000871628	0.00363141	0.00746036	FALSE
FBgn0037897	Sptz	0.090665	5.52645	11.8293	0.00087671	0.00364885	0.00749619	FALSE
FBgn0037906	PGRP-LB	-0.211039	4.0759	11.8283	0.000877116	0.00364885	0.00749619	FALSE
FBgn0004784	inaC	0.281184	9.39037	11.8191	0.000880947	0.00366207	0.00752334	FALSE
FBgn0040092	lectin-46Cb	0.305583	1.26173	11.813	0.000883771	0.00367108	0.00754186	FALSE
FBgn0025595	AkhR	0.17752	4.25817	11.8069	0.000886102	0.00367804	0.00755615	FALSE
FBgn0287210	CG46440	0.0632738	5.29213	11.8038	0.000887378	0.00368061	0.00756143	FALSE
FBgn0062442	Cisd2	-0.144174	6.73143	11.797	0.000890266	0.00368985	0.00758043	FALSE
FBgn0266619	asRNA:CR45126	0.216946	1.35011	11.7879	0.000894303	0.00370385	0.00760918	FALSE
FBgn0003149	Prm	0.088089	7.95989	11.7776	0.000898515	0.00371854	0.00763937	FALSE
FBgn0030522	amrt	-0.138989	3.51237	11.769	0.00090223	0.00373116	0.0076653	FALSE
FBgn0002914	Myb	0.0631484	5.29216	11.7543	0.000908547	0.00375451	0.00771327	FALSE
FBgn0027579	mino	-0.171642	7.57258	11.7181	0.000924359	0.00381704	0.00784172	FALSE
FBgn0037356	CG12170	-0.125451	5.03238	11.7146	0.000925884	0.00382053	0.00784888	FALSE
FBgn0016691	ATPsynO	-0.122134	8.3368	11.6948	0.000934682	0.00385399	0.00791763	FALSE
FBgn0037554	PolI	0.122472	4.11711	11.6904	0.000936638	0.00385922	0.00792836	FALSE
FBgn0033484	CG2269	-0.0703742	9.37165	11.6883	0.000937573	0.00386023	0.00793045	FALSE
FBgn0019957	ND-42	-0.0864492	7.44429	11.6747	0.000943643	0.00387681	0.0079645	FALSE
FBgn0261353	Ccdc56	-0.0711868	5.1077	11.6731	0.000944366	0.00387681	0.0079645	FALSE
FBgn0261381	mtTFB1	-0.0711868	5.1077	11.6731	0.000944366	0.00387681	0.0079645	FALSE
FBgn0262901	lncRNA:CR43256	0.440153	-0.0975572	11.6792	0.000944043	0.00387681	0.0079645	FALSE
FBgn0260789	mxc	0.139027	4.41951	11.6501	0.000954786	0.00391671	0.00804648	FALSE
FBgn0053348	CheB42a	0.595964	-0.619175	11.6614	0.00095597	0.0039187	0.00805056	FALSE
FBgn0032235	CG5096	0.251289	1.2704	11.6394	0.000960233	0.0039333	0.00808056	FALSE
FBgn0016041	Tom40	-0.0942343	6.07842	11.6319	0.000963138	0.00394232	0.00809909	FALSE
FBgn0031936	CG13794	-0.142785	4.82786	11.629	0.000964464	0.00394486	0.00810431	FALSE
FBgn0030795	ppk28	0.254306	1.03782	11.6176	0.000969966	0.00396158	0.00813867	FALSE
FBgn0030873	CG15814	0.0770889	5.44893	11.6171	0.000969946	0.00396158	0.00813867	FALSE
FBgn0039136	CG5902	-0.0812945	5.41596	11.6102	0.000973122	0.00397158	0.0081592	FALSE
FBgn0026441	ear	0.104014	5.60593	11.6077	0.000974307	0.00397352	0.00816319	FALSE
FBgn0027079	ValRS	0.0840294	6.16178	11.6028	0.000976596	0.00397996	0.00817642	FALSE
FBgn0026378	Rep	-0.106407	3.9328	11.5971	0.000979265	0.00398776	0.00819245	FALSE
FBgn0020236	Acly	-0.107756	8.43127	11.5947	0.000980373	0.00398776	0.00819245	FALSE
FBgn0039928	Cals	-0.101622	8.7784	11.5941	0.000980646	0.00398776	0.00819245	FALSE
FBgn0037810	sle	0.128037	4.25695	11.5899	0.000982597	0.0039928	0.00820279	FALSE
FBgn0053129	Tmem214	-0.0973834	7.18991	11.5774	0.000988511	0.00401101	0.00824022	FALSE
FBgn0286781	cass	0.103665	7.20596	11.5781	0.000988157	0.00401101	0.00824022	FALSE
FBgn0267243	asRNA:CR45683	0.290761	2.57335	11.5662	0.000993817	0.00402963	0.00827845	FALSE
FBgn0031239	CG17075	0.208181	5.13847	11.5551	0.000999057	0.00404552	0.0083111	FALSE
FBgn0011747	Ank	0.0893464	8.69047	11.5537	0.000999752	0.00404552	0.0083111	FALSE
FBgn0026738	CG7857	0.133686	3.34118	11.5534	0.000999902	0.00404552	0.0083111	FALSE
FBgn0005278	Sam-S	-0.193924	8.43091	11.5365	0.001008	0.00407533	0.00837236	FALSE
FBgn0037001	ND-39	-0.0976763	8.39612	11.5329	0.0010097	0.00407634	0.00837442	FALSE
FBgn0000115	Arl1	-0.118779	4.75371	11.5331	0.00100965	0.00407634	0.00837442	FALSE
FBgn0038805	TFAM	-0.115621	4.85015	11.5267	0.00101274	0.00408565	0.00839354	FALSE
FBgn0027087	HisRS	0.101287	6.20664	11.5234	0.00101433	0.00408912	0.00840069	FALSE
FBgn0039863	Zmynd8	0.0915283	6.23824	11.5095	0.00102106	0.00411328	0.00845032	FALSE
FBgn0010435	emp	-0.108423	8.66525	11.5052	0.00102317	0.00411886	0.00846177	FALSE
FBgn0036986	CG5282	-0.121184	5.30436	11.4867	0.00103228	0.00415253	0.00853095	FALSE
FBgn0063491	GstE9	-0.271253	7.56909	11.4806	0.00103529	0.00415987	0.00854603	FALSE
FBgn0034345	CG5174	-0.0537173	6.96746	11.48	0.00103559	0.00415987	0.00854603	FALSE
FBgn0086603	snoRNA:Or-CD2	0.244429	1.72592	11.4755	0.00103805	0.00416677	0.0085602	FALSE
FBgn0264862	asRNA:CR44053	0.560662	-0.50508	11.4836	0.00104058	0.00417392	0.0085749	FALSE
FBgn0035331	MsR1	-0.182879	3.65589	11.4652	0.00104292	0.00418031	0.00858801	FALSE
FBgn0034067	CG8399	-0.0763778	6.07769	11.459	0.00104603	0.00418981	0.00860754	FALSE
FBgn0039219	CG13630	-0.102474	4.71366	11.4555	0.00104779	0.00419385	0.00861583	FALSE
FBgn0036746	Crtc	0.109914	5.94949	11.4206	0.00106542	0.00426137	0.00875454	FALSE
FBgn0034141	Dolk	-0.184246	6.34923	11.4064	0.00107266	0.00428725	0.00880772	FALSE
FBgn0026206	mei-P26	0.262469	7.55661	11.404	0.00107393	0.00428928	0.00881189	FALSE
FBgn0003117	pnr	-0.182886	2.19853	11.4023	0.00107484	0.00428986	0.00881307	FALSE
FBgn0278599	asRNA:CR46269	0.861562	-1.78798	11.3021	0.00107615	0.00429203	0.00881755	FALSE
FBgn0264302	wrm1	-0.0906155	3.87868	11.3941	0.00107904	0.00429744	0.00882864	FALSE
FBgn0264303	wrm2	-0.0906155	3.87868	11.3941	0.00107904	0.00429744	0.00882864	FALSE
FBgn0010352	Ogdh	-0.077116	9.59973	11.3742	0.00108932	0.0043353	0.00890644	FALSE
FBgn0040020	MED21	-0.116348	4.58056	11.3685	0.00109232	0.00434414	0.00892459	FALSE
FBgn0286870	lncRNA:enrr	0.182527	4.53768	11.3617	0.00109587	0.00435519	0.00894729	FALSE
FBgn0020307	dve	0.190312	4.33956	11.3558	0.00109899	0.00436449	0.00896641	FALSE
FBgn0037184	CG14450	-0.107357	3.68479	11.3432	0.00110563	0.00438079	0.00899988	FALSE
FBgn0037796	CG12814	-0.0868882	5.50555	11.3421	0.00110622	0.00438079	0.00899988	FALSE
FBgn0029888	ND-ASHI	-0.0947456	6.54344	11.3441	0.00110517	0.00438079	0.00899988	FALSE
FBgn0052037	CG32037	-0.353411	1.24077	11.3442	0.00110551	0.00438079	0.00899988	FALSE
FBgn0031759	Kdm5	0.0828723	7.51084	11.33	0.00111262	0.0044019	0.00904326	FALSE
FBgn0005586	Rab3	-0.116807	7.78299	11.3291	0.00111312	0.0044019	0.00904326	FALSE
FBgn0262947	lncRNA:CR43266	0.123342	3.42771	11.3231	0.00111637	0.00441163	0.00906324	FALSE
FBgn0029158	Las	-0.103314	5.11491	11.3207	0.00111761	0.00441341	0.00906689	FALSE
FBgn0019952	Orct	-0.194625	6.47255	11.3149	0.00112073	0.00441705	0.00907437	FALSE
FBgn0033769	CG8768	-0.0998102	4.24682	11.3146	0.0011209	0.00441705	0.00907437	FALSE
FBgn0015218	eIF4E1	-0.0548497	7.59367	11.3171	0.00111956	0.00441705	0.00907437	FALSE
FBgn0032783	CG10237	-0.179124	7.99669	11.305	0.00112607	0.00442501	0.00909072	FALSE
FBgn0034433	EndoB	-0.0949993	6.31203	11.307	0.00112496	0.00442501	0.00909072	FALSE
FBgn0260225	CR42499	-0.774751	-0.929521	11.2831	0.00112547	0.00442501	0.00909072	FALSE
FBgn0036814	CG14073	0.143207	5.71986	11.3059	0.00112559	0.00442501	0.00909072	FALSE
FBgn0029820	CG16721	0.0902465	6.93383	11.303	0.00112712	0.00442599	0.00909275	FALSE
FBgn0033005	CG3107	0.0797093	6.66449	11.2978	0.00112993	0.00443396	0.00910911	FALSE
FBgn0032814	CG10366	0.0939053	4.29761	11.2929	0.00113262	0.00444139	0.00912437	FALSE
FBgn0037637	IscU	-0.0703404	7.73408	11.287	0.0011358	0.0044494	0.00914083	FALSE
FBgn0030654	CG15643	0.17226	2.97435	11.2862	0.00113625	0.0044494	0.00914083	FALSE
FBgn0023545	PIG-K	-0.0852302	5.33045	11.2756	0.00114201	0.00446882	0.00918074	FALSE
FBgn0031778	lncRNA:CR9162	0.434933	-0.00309372	11.2732	0.00114513	0.00447789	0.00919938	FALSE
FBgn0039187	CG6454	0.0760978	7.04232	11.2614	0.00114982	0.00449313	0.00923067	FALSE
FBgn0039240	CG3744	0.0998687	6.05242	11.2463	0.00115821	0.00452272	0.00929147	FALSE
FBgn0031643	CG3008	-0.100677	5.3305	11.2372	0.00116327	0.00453934	0.0093256	FALSE
FBgn0015737	Hmu	-0.101599	7.35	11.2344	0.00116484	0.00454228	0.00933165	FALSE
FBgn0261439	SdhA	-0.0758163	8.56301	11.2299	0.00116733	0.00454883	0.00934511	FALSE
FBgn0040528	CG15864	0.277691	1.59015	11.2236	0.00117106	0.00455703	0.00936196	FALSE
FBgn0039358	Idh3g	-0.0538334	7.72997	11.2246	0.0011703	0.00455703	0.00936196	FALSE
FBgn0265901	asRNA:CR44690	0.131799	3.727	11.2178	0.00117418	0.00456601	0.0093804	FALSE
FBgn0003372	Sgs1	0.592261	-0.601274	11.2006	0.00119116	0.00462884	0.00950949	FALSE
FBgn0031662	CG3792	-0.0899357	5.25787	11.1829	0.00119397	0.00463652	0.00952525	FALSE
FBgn0259163	CG42268	0.119396	8.08546	11.1682	0.00120242	0.00466613	0.00958608	FALSE
FBgn0026755	Ugt37B1	-0.38424	0.979579	11.1667	0.00120367	0.00466773	0.00958937	FALSE
FBgn0025682	scf	-0.114491	6.31116	11.1609	0.00120666	0.00467607	0.00960652	FALSE
FBgn0013725	phyl	-0.126247	4.06121	11.1521	0.00121181	0.0046928	0.00964088	FALSE
FBgn0032160	CG4598	-0.20462	5.80261	11.1476	0.00121441	0.00469963	0.00965491	FALSE
FBgn0040931	NdufA3	-0.163802	5.43251	11.135	0.00122177	0.00472158	0.00970001	FALSE
FBgn0020304	drongo	0.0801975	7.62606	11.1362	0.00122109	0.00472158	0.00970001	FALSE
FBgn0039938	Sox102F	-0.0894542	6.36006	11.1247	0.00122783	0.00474172	0.00974137	FALSE
FBgn0037537	CG2767	-0.104241	6.71596	11.1223	0.00122926	0.004744	0.00974606	FALSE
FBgn0033812	Pex13	-0.0702976	5.65517	11.1208	0.00123014	0.0047441	0.00974627	FALSE
FBgn0000473	Cyp6a2	-0.139606	6.99423	11.1105	0.00123625	0.0047644	0.00978796	FALSE
FBgn0020655	ArfGAP1	-0.0689804	5.99261	11.1088	0.00123728	0.00476508	0.00978937	FALSE
FBgn0037012	Rcd2	-0.139337	3.33889	11.1058	0.00123904	0.00476708	0.00979348	FALSE
FBgn0021906	RFeSP	-0.113949	8.2388	11.105	0.0012395	0.00476708	0.00979348	FALSE
FBgn0083167	Neb-cGP	-0.155427	7.46842	11.1036	0.00124038	0.0047672	0.00979372	FALSE
FBgn0029095	aru	-0.0940769	6.19115	11.1016	0.00124155	0.00476843	0.00979626	FALSE
FBgn0037340	CG14671	-0.159245	3.37983	11.091	0.00124789	0.00478951	0.00983955	FALSE
FBgn0000588	esc	0.343965	2.47771	11.0888	0.00124928	0.00479155	0.00984374	FALSE
FBgn0046696	RNaseP:RNA	-0.227056	3.1395	11.0864	0.00125071	0.00479376	0.00984828	FALSE
FBgn0033159	Dscam1	0.142752	6.8783	11.0841	0.00125207	0.00479569	0.00985225	FALSE
FBgn0039132	AP-1sigma	-0.0715993	5.91865	11.0757	0.00125708	0.0048116	0.00988494	FALSE
FBgn0024754	Flo1	-0.0595715	6.5658	11.0719	0.00125938	0.00481382	0.00988951	FALSE
FBgn0267579	lncRNA:CR45919	0.992807	-1.35365	11.0597	0.00125867	0.00481382	0.00988951	FALSE
FBgn0039338	XNP	0.0836832	6.86425	11.0651	0.00126354	0.0048182	0.00989849	FALSE
FBgn0053523	CG33523	-0.105765	6.70948	11.0644	0.00126397	0.0048182	0.00989849	FALSE
FBgn0261020	wol	-0.0906925	4.58202	11.0666	0.00126266	0.0048182	0.00989849	FALSE
FBgn0035877	CG7083	0.0829037	5.71406	11.0653	0.00126342	0.0048182	0.00989849	FALSE
FBgn0260938	tay	0.150048	7.05044	11.0617	0.00126561	0.00482117	0.00990461	FALSE
FBgn0035889	mkg-p	0.0732579	3.95231	11.0509	0.00127222	0.00483976	0.0099428	FALSE
FBgn0053057	Tpt	0.0732579	3.95231	11.0509	0.00127222	0.00483976	0.0099428	FALSE
FBgn0037299	Vps37B	-0.0950921	5.06891	11.044	0.00127646	0.00485261	0.00996918	FALSE
FBgn0013997	Nrx-IV	-0.0673332	6.56111	11.039	0.00127951	0.0048609	0.00998623	FALSE
FBgn0000557	eEF1alpha2	0.1439	9.78384	11.0334	0.00128294	0.00487064	0.0100062	FALSE
FBgn0031357	mRpL48	-0.141444	4.18543	11.0267	0.00128712	0.0048832	0.010032	FALSE
FBgn0031820	Daxx	0.120621	5.84732	11.0184	0.00129227	0.00489281	0.0100518	FALSE
FBgn0040022	Set1	0.111719	6.504	11.0196	0.00129154	0.00489281	0.0100518	FALSE
FBgn0264901	lncRNA:CR44092	0.281486	1.66686	11.0195	0.00129174	0.00489281	0.0100518	FALSE
FBgn0022699	D19B	0.0940003	5.03522	11.0155	0.00129408	0.00489634	0.010059	FALSE
FBgn0028515	EndoGI	-0.0881236	5.37824	10.9787	0.0013172	0.00498047	0.0102319	FALSE
FBgn0038462	EMC2A	-0.12515	3.90253	10.9619	0.00132793	0.00501765	0.0103083	FALSE
FBgn0032681	CG10283	0.156574	4.84122	10.9479	0.0013369	0.00504616	0.0103668	FALSE
FBgn0036619	Cpr72Ec	0.337459	6.80393	10.9473	0.00133728	0.00504616	0.0103668	FALSE
FBgn0264694	mgr	-0.0987198	5.08382	10.9332	0.00134639	0.00507712	0.0104304	FALSE
FBgn0003459	stwl	0.122615	3.78484	10.9191	0.00135559	0.0051084	0.0104947	FALSE
FBgn0029882	CG3226	0.10914	5.0931	10.9091	0.00136214	0.00511783	0.0105141	FALSE
FBgn0264270	Sxl	0.14288	7.36919	10.9137	0.00135914	0.00511783	0.0105141	FALSE
FBgn0265276	l(3)neo38	0.151184	6.58265	10.9121	0.00136018	0.00511783	0.0105141	FALSE
FBgn0036514	CG12301	0.128869	3.78239	10.9083	0.00136266	0.00511783	0.0105141	FALSE
FBgn0003557	Su(dx)	-0.0642311	6.85718	10.91	0.00136153	0.00511783	0.0105141	FALSE
FBgn0035623	mthl2	-0.166202	3.07452	10.9032	0.00136605	0.0051271	0.0105331	FALSE
FBgn0053465	CG33465	1.24545	-2.46949	10.5819	0.00136824	0.00512848	0.0105359	TRUE
FBgn0036136	Ufd1	-0.125918	5.32065	10.9006	0.00136775	0.00512848	0.0105359	FALSE
FBgn0032015	Ostgamma	-0.11961	5.42721	10.8946	0.0013717	0.00513798	0.0105555	FALSE
FBgn0030208	PPP4R2r	-0.0830678	5.81951	10.885	0.00137809	0.00515646	0.0105934	FALSE
FBgn0264987	lncRNA:CR44138	0.385323	0.253239	10.8868	0.00137847	0.00515646	0.0105934	FALSE
FBgn0265074	lncRNA:CR44185	-0.69189	-1.66144	10.851	0.00138026	0.00515973	0.0106001	FALSE
FBgn0264344	CG43800	0.267096	1.74764	10.8774	0.00138329	0.00516759	0.0106163	FALSE
FBgn0031969	pes	-0.0924552	6.15061	10.8673	0.00138991	0.00518421	0.0106504	FALSE
FBgn0033739	Dyb	0.218057	7.17639	10.8664	0.00139051	0.00518421	0.0106504	FALSE
FBgn0086704	stops	0.219741	7.25653	10.8686	0.001389	0.00518421	0.0106504	FALSE
FBgn0023171	rnh1	0.123339	3.77904	10.8645	0.00139176	0.00518542	0.0106529	FALSE
FBgn0085370	Pde11	0.097571	6.76571	10.8533	0.00139927	0.00520992	0.0107033	FALSE
FBgn0036928	Tom20	-0.103477	6.30908	10.844	0.00140558	0.00522995	0.0107444	FALSE
FBgn0261931	Hecw	0.142076	5.54356	10.839	0.00140897	0.00523908	0.0107632	FALSE
FBgn0052133	Ptip	0.161458	4.72376	10.8182	0.00142323	0.0052886	0.0108649	FALSE
FBgn0021738	Crg-1	-0.280994	4.29828	10.8078	0.0014304	0.0053082	0.0109052	FALSE
FBgn0283473	S6KL	0.0813158	5.83274	10.8078	0.00143037	0.0053082	0.0109052	FALSE
FBgn0023530	CG3740	-0.145635	4.17965	10.8042	0.00143289	0.00531393	0.0109169	FALSE
FBgn0250754	CG42232	0.159778	5.48352	10.7896	0.00144302	0.00534796	0.0109868	FALSE
FBgn0027280	orion	-0.0718228	6.98431	10.7864	0.00144526	0.00535271	0.0109966	FALSE
FBgn0037249	eIF3a	0.0742863	8.17798	10.7807	0.00144923	0.00535722	0.0110059	FALSE
FBgn0262127	kibra	0.105545	5.38204	10.7823	0.00144814	0.00535722	0.0110059	FALSE
FBgn0023081	gek	0.0672996	6.52491	10.7792	0.00145026	0.00535722	0.0110059	FALSE
FBgn0040832	CG8012	-0.18576	5.25652	10.7792	0.0014503	0.00535722	0.0110059	FALSE
FBgn0027492	wdb	0.109408	8.20148	10.7754	0.00145293	0.00536338	0.0110185	FALSE
FBgn0015609	CadN	0.182011	7.04641	10.7637	0.00146119	0.00539034	0.0110739	FALSE
FBgn0027359	Tim8	-0.127708	5.25775	10.7619	0.00146243	0.00539136	0.011076	FALSE
FBgn0011763	Dp	0.0677179	6.11594	10.7558	0.0014668	0.00540391	0.0111018	FALSE
FBgn0002932	neur	0.119281	3.78152	10.7489	0.00147168	0.00540765	0.0111095	FALSE
FBgn0038968	CG12499	0.1126	4.38396	10.7495	0.00147129	0.00540765	0.0111095	FALSE
FBgn0039215	CG6695	0.0848344	5.40405	10.7529	0.00146883	0.00540765	0.0111095	FALSE
FBgn0085440	Lgr4	-0.288851	1.33231	10.7518	0.00146984	0.00540765	0.0111095	FALSE
FBgn0051390	MED7	0.110503	4.04435	10.7463	0.00147357	0.00541105	0.0111164	FALSE
FBgn0038679	CG6040	0.127035	6.84402	10.7397	0.00147821	0.00542456	0.0111442	FALSE
FBgn0032643	GCS2beta	-0.0972574	5.42687	10.7294	0.00148562	0.00544817	0.0111927	FALSE
FBgn0266843	asRNA:CR45305	0.627181	0.127648	10.7279	0.00148851	0.00545519	0.0112071	FALSE
FBgn0024833	AP-1mu	-0.0700274	6.01064	10.7138	0.00149691	0.00548135	0.0112609	FALSE
FBgn0003248	Rh2	0.0979623	8.34611	10.7101	0.00149956	0.00548135	0.0112609	FALSE
FBgn0034139	CG4927	-0.176992	2.97815	10.7115	0.00149855	0.00548135	0.0112609	FALSE
FBgn0036821	CG3961	-0.16481	8.67426	10.7112	0.00149874	0.00548135	0.0112609	FALSE
FBgn0285892	tea	0.129382	4.34663	10.7016	0.00150577	0.00550046	0.0113001	FALSE
FBgn0288976	Dnaaf5	0.184497	2.17163	10.6982	0.00150835	0.00550628	0.0113121	FALSE
FBgn0031779	CG9175	-0.103476	4.83321	10.6962	0.00150964	0.00550743	0.0113144	FALSE
FBgn0024921	Tnpo	0.0868679	6.77636	10.6756	0.00152477	0.00555898	0.0114204	FALSE
FBgn0266019	rudhira	0.119016	7.888	10.6723	0.00152721	0.00556429	0.0114313	FALSE
FBgn0030218	CG1628	-0.254062	5.98751	10.6671	0.00153105	0.00557464	0.0114525	FALSE
FBgn0051538	CG31538	0.316252	2.25362	10.6645	0.00153312	0.00557656	0.0114565	FALSE
FBgn0000500	Dsk	-0.126614	6.85622	10.6624	0.00153456	0.00557656	0.0114565	FALSE
FBgn0025878	wrapper	-0.0936527	5.85393	10.6633	0.00153387	0.00557656	0.0114565	FALSE
FBgn0019938	Polr1A	0.123954	5.02758	10.647	0.00154603	0.00561458	0.0115346	FALSE
FBgn0032779	Alp12	-0.143821	4.50555	10.6454	0.00154726	0.00561541	0.0115363	FALSE
FBgn0028936	NimB5	-0.180385	4.79981	10.6352	0.00155491	0.00563953	0.0115858	FALSE
FBgn0037811	CG12592	0.201294	0.817434	10.6339	0.00155644	0.00564143	0.0115897	FALSE
FBgn0030318	rho-4	-0.0914277	4.43161	10.6253	0.00156236	0.00565923	0.0116263	FALSE
FBgn0033830	CG10814	-0.737113	2.88426	10.6234	0.00156395	0.00566133	0.0116306	FALSE
FBgn0030510	CG12177	-0.151169	5.23095	10.6197	0.00156665	0.00566744	0.0116432	FALSE
FBgn0032595	CG17996	-0.171671	3.42106	10.6091	0.0015747	0.00569288	0.0116954	FALSE
FBgn0037489	Noc3	0.113953	4.0905	10.6068	0.00157644	0.00569549	0.0117008	FALSE
FBgn0015773	NetA	-0.195858	2.22887	10.6029	0.00157955	0.00569938	0.0117088	FALSE
FBgn0031012	CG8051	-0.202915	4.3981	10.6031	0.00157929	0.00569938	0.0117088	FALSE
FBgn0032258	Cog4	0.0634109	5.56239	10.5994	0.00158214	0.00570505	0.0117204	FALSE
FBgn0032748	CG10492	0.106217	5.42251	10.5913	0.00158832	0.00572	0.0117511	FALSE
FBgn0039703	CG7829	0.25813	5.42981	10.5926	0.00158734	0.00572	0.0117511	FALSE
FBgn0020388	Gcn5	0.078199	5.52576	10.5867	0.00159192	0.00572927	0.0117702	FALSE
FBgn0036999	isoQC	-0.0847067	4.78012	10.5748	0.00160112	0.00575869	0.0118306	FALSE
FBgn0031815	frj	-0.0639051	7.10561	10.5704	0.00160451	0.00576347	0.0118405	FALSE
FBgn0051760	CG31760	-0.102819	5.84642	10.5707	0.00160429	0.00576347	0.0118405	FALSE
FBgn0032876	Cen	-0.0641715	6.09221	10.562	0.00161106	0.00578329	0.0118812	FALSE
FBgn0039709	Cad99C	0.138666	4.70889	10.5568	0.00161513	0.00579418	0.0119036	FALSE
FBgn0038084	beat-Vc	-0.116204	3.33215	10.5538	0.00161747	0.00579888	0.0119132	FALSE
FBgn0002563	Lsp1beta	0.503424	7.19919	10.5401	0.00162829	0.00583394	0.0119852	FALSE
FBgn0001330	kz	0.130573	3.92312	10.5363	0.00163128	0.00583719	0.0119919	FALSE
FBgn0035550	CG11349	0.318334	1.85605	10.5371	0.00163078	0.00583719	0.0119919	FALSE
FBgn0033266	Socs44A	-0.073909	4.78474	10.5199	0.00164434	0.00588017	0.0120802	FALSE
FBgn0036124	Noc1	0.109055	4.51577	10.5141	0.00164896	0.00589291	0.0121064	FALSE
FBgn0034218	CG18467	-0.120794	4.1179	10.5116	0.00165098	0.00589636	0.0121135	FALSE
FBgn0033060	CG7849	-0.122223	3.15869	10.5086	0.00165341	0.00590128	0.0121236	FALSE
FBgn0014868	Ost48	-0.117561	6.01296	10.5061	0.00165537	0.00590453	0.0121303	FALSE
FBgn0037020	Pex14	-0.110802	5.1251	10.5007	0.0016597	0.00590984	0.0121412	FALSE
FBgn0038455	CG14907	0.206034	2.32993	10.5004	0.00166002	0.00590984	0.0121412	FALSE
FBgn0032538	Vajk2	0.234006	3.19589	10.5019	0.00165872	0.00590984	0.0121412	FALSE
FBgn0037521	CG2993	0.221209	6.17409	10.4929	0.00166596	0.00591637	0.0121546	FALSE
FBgn0038130	CG8630	-0.165044	3.93923	10.495	0.00166431	0.00591637	0.0121546	FALSE
FBgn0053998	CG33998	0.851174	-1.68372	10.4617	0.00166676	0.00591637	0.0121546	FALSE
FBgn0001324	kto	0.0980062	5.77875	10.4937	0.00166536	0.00591637	0.0121546	FALSE
FBgn0035733	CG8641	-0.10973	4.27651	10.4915	0.00166714	0.00591637	0.0121546	FALSE
FBgn0025592	Gk1	-0.152698	6.58144	10.4802	0.00167629	0.00594508	0.0122136	FALSE
FBgn0035402	Usp5	-0.0859225	5.34994	10.4779	0.00167815	0.00594793	0.0122194	FALSE
FBgn0035169	Dci	-0.157945	4.33556	10.4618	0.00169134	0.0059909	0.0123077	FALSE
FBgn0051718	Ir31a	0.73009	-1.30284	10.3442	0.00169491	0.00599972	0.0123258	FALSE
FBgn0038742	Arc42	-0.17737	5.876	10.4491	0.00170182	0.0060204	0.0123683	FALSE
FBgn0025702	Srpk79D	0.13195	6.06863	10.446	0.00170439	0.00602568	0.0123791	FALSE
FBgn0038295	Gyc88E	-0.113157	4.41151	10.4348	0.00171366	0.00605462	0.0124386	FALSE
FBgn0025874	Meics	0.125142	3.25742	10.4121	0.00173275	0.00611821	0.0125692	FALSE
FBgn0263746	CR43671	0.313829	0.563626	10.4099	0.00173637	0.00612715	0.0125876	FALSE
FBgn0030230	Rph	-0.154471	4.84256	10.4061	0.00173776	0.0061282	0.0125898	FALSE
FBgn0029818	GAA1	-0.0784239	5.63001	10.3981	0.00174448	0.006148	0.0126304	FALSE
FBgn0001624	dlg1	0.155319	8.12656	10.3941	0.00174789	0.00615468	0.0126442	FALSE
FBgn0030272	CG15201	-0.131226	7.29781	10.3933	0.00174857	0.00615468	0.0126442	FALSE
FBgn0033438	Mmp2	-0.0977654	5.86792	10.387	0.00175397	0.00616446	0.0126643	FALSE
FBgn0261514	NimA	0.405233	-0.331283	10.3943	0.00175465	0.00616446	0.0126643	FALSE
FBgn0041630	Hexo1	-0.114604	5.91335	10.3863	0.00175459	0.00616446	0.0126643	FALSE
FBgn0038039	CG5196	0.117074	4.83792	10.3826	0.00175769	0.0061713	0.0126783	FALSE
FBgn0036760	CG5567	-0.107181	5.35652	10.3776	0.00176197	0.00618243	0.0127012	FALSE
FBgn0261808	cu	-0.120125	5.78226	10.3759	0.00176341	0.00618363	0.0127036	FALSE
FBgn0267464	asRNA:CR45814	0.943761	-2.00834	10.237	0.00176736	0.0061936	0.0127241	FALSE
FBgn0031914	CG5973	-0.118004	8.12119	10.3616	0.00177578	0.00621533	0.0127688	FALSE
FBgn0050263	stum	0.299432	3.60452	10.3627	0.00177481	0.00621533	0.0127688	FALSE
FBgn0039580	Gfat2	0.0915539	5.65695	10.3584	0.00177849	0.00622093	0.0127803	FALSE
FBgn0032281	CG17107	-0.244891	2.54555	10.3542	0.00178226	0.00623024	0.0127994	FALSE
FBgn0259736	CG42390	0.0869788	7.40484	10.3514	0.00178455	0.00623434	0.0128078	FALSE
FBgn0085444	mute	0.100137	4.45581	10.3486	0.001787	0.00623903	0.0128174	FALSE
FBgn0050499	Rpe	-0.141945	5.0001	10.3447	0.00179042	0.00624708	0.012834	FALSE
FBgn0039101	CG16710	0.708066	-1.47337	10.1777	0.00179242	0.00625013	0.0128403	FALSE
FBgn0034958	CG3907	-0.0545397	6.67106	10.3276	0.0018054	0.00629149	0.0129252	FALSE
FBgn0033544	CG7220	-0.182257	7.53894	10.321	0.00181121	0.0063078	0.0129587	FALSE
FBgn0250786	Chd1	0.0884302	7.06866	10.3159	0.00181569	0.00631949	0.0129827	FALSE
FBgn0032481	CG16972	0.0907336	4.7564	10.3106	0.00182038	0.00633189	0.0130082	FALSE
FBgn0037912	sea	-0.120149	8.16749	10.3069	0.00182365	0.00633932	0.0130235	FALSE
FBgn0011638	La	-0.0946062	6.04294	10.3043	0.00182601	0.00634357	0.0130322	FALSE
FBgn0031830	COX5B	-0.113328	7.72527	10.3026	0.00182747	0.00634445	0.013034	FALSE
FBgn0267530	asRNA:CR45870	0.521781	-0.487416	10.31	0.00182852	0.00634445	0.013034	FALSE
FBgn0033457	Ntmt	-0.12445	3.63789	10.2996	0.00183015	0.00634615	0.0130375	FALSE
FBgn0052813	CG32813	0.152736	4.47035	10.2916	0.00183728	0.00636615	0.0130786	FALSE
FBgn0038272	Dph2	-0.111372	3.92859	10.2906	0.00183818	0.00636615	0.0130786	FALSE
FBgn0031190	CG12576	0.0760563	6.72056	10.2879	0.00184065	0.00637076	0.0130881	FALSE
FBgn0038428	Ttc1	-0.12654	4.65468	10.2797	0.00184799	0.0063922	0.0131321	FALSE
FBgn0032691	Atac2	0.120662	3.31698	10.2748	0.00185239	0.00640349	0.0131553	FALSE
FBgn0003380	Sh	0.300447	7.99862	10.2724	0.00185457	0.00640707	0.0131627	FALSE
FBgn0028687	Rpt1	-0.0728934	6.46832	10.2655	0.00186079	0.00642457	0.0131986	FALSE
FBgn0033221	CG12825	-0.33008	0.804419	10.2604	0.0018661	0.00643893	0.0132281	FALSE
FBgn0015351	Mettl4	0.188713	2.23938	10.2563	0.00186927	0.00644592	0.0132425	FALSE
FBgn0000455	Dip-C	-0.0799312	5.2089	10.2398	0.00188428	0.00645003	0.0132509	FALSE
FBgn0017567	ND-23	-0.0795567	7.266	10.2423	0.00188198	0.00645003	0.0132509	FALSE
FBgn0038874	ETHR	-0.276604	1.84878	10.2444	0.00188021	0.00645003	0.0132509	FALSE
FBgn0039064	CG4467	0.161832	7.59465	10.2401	0.00188402	0.00645003	0.0132509	FALSE
FBgn0039900	Syt7	-0.134497	7.09528	10.2523	0.00187282	0.00645003	0.0132509	FALSE
FBgn0260770	CG42568	0.112516	3.81223	10.2452	0.00187934	0.00645003	0.0132509	FALSE
FBgn0260775	DnaJ-60	0.112516	3.81223	10.2452	0.00187934	0.00645003	0.0132509	FALSE
FBgn0261019	moi	0.103648	3.09506	10.2431	0.00188126	0.00645003	0.0132509	FALSE
FBgn0003977	vir	0.0944114	5.13826	10.2487	0.00187614	0.00645003	0.0132509	FALSE
FBgn0266195	Tgs1	0.103648	3.09506	10.2431	0.00188126	0.00645003	0.0132509	FALSE
FBgn0028686	Rpt3	-0.0845286	6.51472	10.2477	0.00187701	0.00645003	0.0132509	FALSE
FBgn0035995	CG3529	-0.0747661	5.90792	10.2498	0.00187506	0.00645003	0.0132509	FALSE
FBgn0026751	XRCC1	0.106518	3.77641	10.2351	0.00188856	0.00646075	0.0132729	FALSE
FBgn0265050	asRNA:CR44165	-0.537259	-0.810444	10.1828	0.00189043	0.00646319	0.013278	FALSE
FBgn0025549	unc-119	0.0916703	5.37419	10.2314	0.00189198	0.00646457	0.0132808	FALSE
FBgn0031021	ND-18	-0.0828471	6.79546	10.2242	0.00189869	0.00648353	0.0133197	FALSE
FBgn0285959	sisRNA:1	0.501865	-0.503437	10.2261	0.0019047	0.00649613	0.0133456	FALSE
FBgn0020762	Atet	-0.0733207	6.76134	10.2181	0.00190427	0.00649613	0.0133456	FALSE
FBgn0263344	asRNA:CR43425	0.348184	0.948289	10.2142	0.00190854	0.00650527	0.0133644	FALSE
FBgn0033474	CG1407	-0.0748126	4.75817	10.2039	0.00191753	0.00653196	0.0134192	FALSE
FBgn0027581	CG6191	0.0873208	6.27831	10.1929	0.00192786	0.00655922	0.0134752	FALSE
FBgn0039916	Ekar	0.248069	5.90739	10.1929	0.00192788	0.00655922	0.0134752	FALSE
FBgn0032790	CG10194	-0.130953	3.85608	10.1901	0.00193048	0.0065617	0.0134803	FALSE
FBgn0028481	Tmtc2	-0.122405	6.6873	10.1896	0.00193095	0.0065617	0.0134803	FALSE
FBgn0086608	CG34112	-0.330196	0.321048	10.19	0.00193245	0.00656282	0.0134827	FALSE
FBgn0033751	CG8818	-0.083491	6.34993	10.1861	0.00193425	0.00656496	0.013487	FALSE
FBgn0005617	msl-1	0.0931544	5.21932	10.1829	0.00193726	0.00656889	0.0134951	FALSE
FBgn0040773	COX7C	-0.145246	7.74305	10.1824	0.00193775	0.00656889	0.0134951	FALSE
FBgn0016038	Vsp37A	0.0879744	5.51362	10.1786	0.00194133	0.00657704	0.0135119	FALSE
FBgn0013733	shot	0.134947	10.007	10.1752	0.00194454	0.00658392	0.013526	FALSE
FBgn0038331	Ccm3	-0.0898864	5.96914	10.1726	0.00194706	0.00658847	0.0135353	FALSE
FBgn0035600	Cyt-c1	-0.0884472	8.42081	10.1582	0.00196081	0.00663101	0.0136227	FALSE
FBgn0032346	Csl4	0.141503	2.90611	10.1552	0.00196368	0.00663328	0.0136274	FALSE
FBgn0003463	sog	0.0785671	6.31182	10.155	0.00196385	0.00663328	0.0136274	FALSE
FBgn0051126	CG31126	-0.174113	3.4385	10.1526	0.00196619	0.00663718	0.0136354	FALSE
FBgn0036958	CG17233	0.0924086	5.89111	10.1403	0.00197798	0.00667296	0.0137089	FALSE
FBgn0032486	mRF1	0.141847	3.12994	10.1355	0.00198263	0.00668461	0.0137328	FALSE
FBgn0033244	CG8726	0.111138	6.84436	10.1324	0.00198561	0.00669006	0.0137441	FALSE
FBgn0030584	Grx5	-0.120961	5.09737	10.1314	0.00198663	0.00669006	0.0137441	FALSE
FBgn0050493	Coq9	-0.102442	4.01723	10.1245	0.00199336	0.00670868	0.0137823	FALSE
FBgn0031837	DIP-iota	0.649356	-1.23699	10.1309	0.00199953	0.00671398	0.0137932	FALSE
FBgn0039612	Nepl19	-0.145416	4.42372	10.1179	0.00199972	0.00671398	0.0137932	FALSE
FBgn0015801	Reg-5	-0.0867973	6.54159	10.1202	0.00199746	0.00671398	0.0137932	FALSE
FBgn0266322	asRNA:CR44987	0.258552	0.950785	10.1191	0.00199908	0.00671398	0.0137932	FALSE
FBgn0001230	Hsp68	0.123057	4.57153	10.1162	0.00200135	0.00671542	0.0137961	FALSE
FBgn0029006	Smurf	0.0715384	6.75309	10.1077	0.00200967	0.00673929	0.0138452	FALSE
FBgn0037696	GstZ1	0.214594	3.75654	10.1043	0.00201311	0.0067468	0.0138606	FALSE
FBgn0262527	nsl1	0.0956543	7.18525	10.0956	0.00202162	0.00677127	0.0139109	FALSE
FBgn0050122	CG30122	0.0642545	7.41503	10.0942	0.002023	0.00677186	0.0139121	FALSE
FBgn0000529	bsh	-0.215873	2.12611	10.0927	0.00202462	0.00677321	0.0139149	FALSE
FBgn0267322	lncRNA:CR45758	0.312021	1.40581	10.0838	0.00203358	0.00679915	0.0139682	FALSE
FBgn0037363	Atg17	0.0849285	7.04912	10.0746	0.00204253	0.00682498	0.0140212	FALSE
FBgn0053099	CG33099	-0.417721	0.495969	10.0735	0.00204529	0.00683013	0.0140318	FALSE
FBgn0012034	AcCoAS	-0.162824	9.68715	10.0663	0.00205078	0.0068444	0.0140611	FALSE
FBgn0283478	und	0.0692963	6.54509	10.0651	0.00205201	0.00684443	0.0140612	FALSE
FBgn0020379	Rfx	0.121792	4.92138	10.0622	0.0020549	0.00684999	0.0140726	FALSE
FBgn0037105	S1P	0.124639	3.97499	10.0592	0.00205794	0.00685285	0.0140785	FALSE
FBgn0051678	CG31678	0.100079	6.28593	10.0589	0.00205821	0.00685285	0.0140785	FALSE
FBgn0036038	defl	0.110236	3.7913	10.0526	0.00206458	0.00686999	0.0141137	FALSE
FBgn0033226	puml	-0.0991849	6.79287	10.0469	0.00207036	0.00688512	0.0141448	FALSE
FBgn0003162	Pu	-0.111361	6.65146	10.042	0.00207526	0.00689733	0.0141699	FALSE
FBgn0004598	Fur2	0.0622719	7.3991	10.0352	0.00208218	0.00691623	0.0142087	FALSE
FBgn0039210	CG13625	0.105888	3.52495	10.0213	0.00209646	0.00695955	0.0142977	FALSE
FBgn0000063	Mps1	0.262152	1.31013	10.0185	0.00209968	0.00696611	0.0143112	FALSE
FBgn0030228	BTBD9	0.0799943	5.16251	10.0168	0.00210103	0.00696646	0.0143119	FALSE
FBgn0031050	Arp10	-0.097702	5.05601	10.0086	0.00210944	0.00699022	0.0143607	FALSE
FBgn0033212	LRR	0.109849	6.1797	10.006	0.00211214	0.00699089	0.0143621	FALSE
FBgn0036398	upSET	0.162212	7.27256	10.0072	0.00211095	0.00699089	0.0143621	FALSE
FBgn0031698	Ncoa6	0.142509	6.43482	9.98374	0.0021353	0.00706338	0.014511	FALSE
FBgn0031258	CG4297	0.138589	5.23245	9.98146	0.00213769	0.00706711	0.0145186	FALSE
FBgn0031264	uncNacbeta	0.149475	3.33053	9.97559	0.00214387	0.00708083	0.0145468	FALSE
FBgn0031939	CG13796	-0.120724	3.04465	9.97513	0.00214437	0.00708083	0.0145468	FALSE
FBgn0029867	CG3847	0.0672343	5.2756	9.97162	0.00214802	0.00708452	0.0145544	FALSE
FBgn0010348	Arf1	-0.0952143	8.19516	9.97267	0.0021469	0.00708452	0.0145544	FALSE
FBgn0260995	dpr21	-0.128481	4.95347	9.96841	0.0021514	0.00709149	0.0145687	FALSE
FBgn0028671	Vha100-1	-0.0692135	8.00172	9.96339	0.00215668	0.00710474	0.014596	FALSE
FBgn0035603	Pfdn4	-0.116912	4.35052	9.95147	0.00216932	0.00714216	0.0146728	FALSE
FBgn0266350	lncRNA:CR44999	0.164185	3.87587	9.94722	0.00217385	0.00715288	0.0146949	FALSE
FBgn0267588	asRNA:CR45926	0.363198	3.03513	9.94123	0.00218026	0.00716978	0.0147296	FALSE
FBgn0025621	CG16989	0.0828236	5.95598	9.93512	0.00218675	0.00718268	0.0147561	FALSE
FBgn0039299	CG11854	-0.321136	1.44009	9.93621	0.00218588	0.00718268	0.0147561	FALSE
FBgn0017590	klg	-0.112825	6.2351	9.92371	0.00219901	0.00721871	0.0148301	FALSE
FBgn0037773	CG5359	-0.281208	0.754088	9.91735	0.00220661	0.00723944	0.0148727	FALSE
FBgn0029723	Proc-R	-0.084342	4.90461	9.90732	0.00221674	0.00726841	0.0149322	FALSE
FBgn0034475	Obp56h	0.234153	2.95465	9.89699	0.00222805	0.00729696	0.0149909	FALSE
FBgn0040064	yip2	-0.232985	7.99083	9.8973	0.00222766	0.00729696	0.0149909	FALSE
FBgn0083977	CG34141	0.122069	3.06334	9.89289	0.00223253	0.00730733	0.0150122	FALSE
FBgn0263390	Nha2	-0.146266	5.74667	9.89141	0.00223411	0.00730824	0.015014	FALSE
FBgn0034248	CG14483	-0.130522	5.3779	9.88845	0.00223735	0.00731085	0.0150194	FALSE
FBgn0053196	dpy	0.283764	8.11791	9.88711	0.00223882	0.00731085	0.0150194	FALSE
FBgn0030574	sbm	-0.105199	7.42769	9.88802	0.00223781	0.00731085	0.0150194	FALSE
FBgn0004580	Cbp53E	-0.0823606	7.71412	9.88075	0.00224581	0.0073294	0.0150575	FALSE
FBgn0033069	eIF3f2	0.367079	-0.070313	9.87309	0.00225749	0.00736323	0.015127	FALSE
FBgn0019960	Mitofilin	0.0597829	7.82429	9.86874	0.00225908	0.00736414	0.0151289	FALSE
FBgn0040339	MED22	-0.126079	3.60503	9.86618	0.00226194	0.00736919	0.0151392	FALSE
FBgn0033911	VGAT	-0.130487	5.55834	9.86172	0.00226687	0.00738095	0.0151634	FALSE
FBgn0033845	mars	0.21121	1.98764	9.85737	0.00227185	0.00739285	0.0151879	FALSE
FBgn0032195	Bcs1	-0.118554	3.50716	9.84621	0.0022842	0.00742875	0.0152616	FALSE
FBgn0039890	Abcd1	-0.0689182	7.40809	9.83641	0.00229519	0.00746016	0.0153261	FALSE
FBgn0000043	Act42A	-0.0879701	4.94241	9.83313	0.00229889	0.00746784	0.0153419	FALSE
FBgn0262656	Myc	0.170029	6.25505	9.83036	0.00230202	0.00747368	0.0153539	FALSE
FBgn0023214	edl	-0.158476	3.33586	9.82812	0.00230458	0.00747765	0.0153621	FALSE
FBgn0025864	Crag	0.0871003	7.0066	9.82051	0.00231317	0.00749773	0.0154033	FALSE
FBgn0022984	qkr58E-3	-0.0717629	5.69996	9.82027	0.00231344	0.00749773	0.0154033	FALSE
FBgn0050159	CG30159	-0.0863694	5.11857	9.80782	0.00232763	0.00753935	0.0154888	FALSE
FBgn0028342	ATPsyndelta	-0.114171	7.64241	9.80368	0.00233236	0.0075503	0.0155113	FALSE
FBgn0017566	ND-75	-0.0649851	8.90224	9.7969	0.00234014	0.00757112	0.0155541	FALSE
FBgn0086912	mbm	0.13946	3.17842	9.78469	0.00235425	0.00761238	0.0156389	FALSE
FBgn0265048	cv-d	-0.135049	7.03536	9.77762	0.0023624	0.00763432	0.0156839	FALSE
FBgn0025390	Mur2B	0.0988156	5.74691	9.7704	0.0023708	0.00765509	0.0157266	FALSE
FBgn0262828	lncRNA:CR43199	0.281811	1.65662	9.76993	0.00237156	0.00765509	0.0157266	FALSE
FBgn0262877	CG43232	0.659769	-1.60215	9.75202	0.00237674	0.0076674	0.0157519	FALSE
FBgn0037551	Arl8	-0.0723704	5.52333	9.76	0.00238295	0.00768299	0.0157839	FALSE
FBgn0262518	Rab8	-0.0596228	6.31648	9.75799	0.00238529	0.00768613	0.0157904	FALSE
FBgn0037345	PolZ2	-0.182292	2.45101	9.75169	0.00239277	0.00770581	0.0158308	FALSE
FBgn0032484	kek4	0.173752	4.78399	9.74913	0.00239571	0.00771084	0.0158411	FALSE
FBgn0001311	kkv	0.32122	0.353214	9.74684	0.00240023	0.00772095	0.0158619	FALSE
FBgn0029930	CG12541	0.173649	4.12052	9.74304	0.0024029	0.00772511	0.0158705	FALSE
FBgn0037447	Neurochondrin	-0.107505	5.3938	9.73342	0.00241427	0.00775722	0.0159364	FALSE
FBgn0265499	asRNA:CR44368	0.30905	1.72159	9.72801	0.002421	0.00777437	0.0159716	FALSE
FBgn0265699	lncRNA:CR44506	0.250293	1.49619	9.72314	0.00242681	0.00778856	0.0160008	FALSE
FBgn0013812	Dhc93AB	0.186216	3.37966	9.72052	0.00242966	0.00778881	0.0160013	FALSE
FBgn0031002	CG14196	-0.131186	4.79517	9.72157	0.00242838	0.00778881	0.0160013	FALSE
FBgn0042641	frc	-0.0679857	4.77002	9.7164	0.00243456	0.00780006	0.0160244	FALSE
FBgn0001216	Hsc70-1	-0.125245	4.84817	9.71041	0.00244175	0.00781859	0.0160625	FALSE
FBgn0259227	CG42327	-0.0677102	6.17972	9.70392	0.00244955	0.00783911	0.0161046	FALSE
FBgn0003567	su(Hw)	0.0801938	4.57791	9.70049	0.00245368	0.00784784	0.0161226	FALSE
FBgn0261274	Ero1L	-0.0691776	5.18171	9.69552	0.00245969	0.00786256	0.0161528	FALSE
FBgn0265184	CG44249	0.20021	1.24064	9.68868	0.00246835	0.00787977	0.0161882	FALSE
FBgn0267601	lncRNA:CR45939	0.16317	3.85257	9.68972	0.00246673	0.00787977	0.0161882	FALSE
FBgn0035298	SCOT	-0.146712	6.07871	9.6876	0.00246929	0.00787977	0.0161882	FALSE
FBgn0031631	CG3225	0.161062	2.89387	9.68507	0.00247241	0.00788524	0.0161994	FALSE
FBgn0266489	CG45088	0.0851466	6.25986	9.67502	0.00248462	0.00791967	0.0162702	FALSE
FBgn0037293	RabGGTa	0.0709726	4.80908	9.6678	0.00249346	0.0079433	0.0163187	FALSE
FBgn0020767	Spred	-0.0945092	7.12176	9.66666	0.00249487	0.0079433	0.0163187	FALSE
FBgn0030559	CG13404	-0.0976943	4.0253	9.6576	0.00250603	0.00796978	0.0163731	FALSE
FBgn0052174	Coq4	-0.0674178	4.77242	9.65774	0.00250584	0.00796978	0.0163731	FALSE
FBgn0037678	CG16749	0.28943	1.12028	9.65633	0.00250847	0.00797303	0.0163798	FALSE
FBgn0050394	CG30394	0.080652	4.58948	9.65128	0.00251382	0.00798206	0.0163983	FALSE
FBgn0031093	CG9581	-0.0971858	4.79461	9.651	0.00251416	0.00798206	0.0163983	FALSE
FBgn0264869	lncRNA:CR44060	0.715849	-1.16125	9.66267	0.00251844	0.00799112	0.0164169	FALSE
FBgn0037608	mRpL19	-0.119944	3.96714	9.64269	0.00252449	0.00800124	0.0164377	FALSE
FBgn0033624	CG12384	-0.103423	6.50889	9.6434	0.00252358	0.00800124	0.0164377	FALSE
FBgn0051076	CG31076	-0.626831	-1.28397	9.64649	0.00253311	0.00802403	0.0164845	FALSE
FBgn0034247	CG6484	-0.190133	3.15349	9.63296	0.00253664	0.00803067	0.0164982	FALSE
FBgn0002778	mnd	0.0865953	5.17942	9.62713	0.0025439	0.0080491	0.016536	FALSE
FBgn0043854	slam	0.255262	1.88339	9.62384	0.0025482	0.00805779	0.0165539	FALSE
FBgn0039350	jigr1	0.0859081	5.34933	9.62264	0.00254952	0.00805779	0.0165539	FALSE
FBgn0031327	CG5397	-0.123515	6.10424	9.62066	0.00255201	0.00806112	0.0165607	FALSE
FBgn0052218	lncRNA:CR32218	0.191478	2.76688	9.6147	0.00255957	0.00808044	0.0166004	FALSE
FBgn0036620	CG4842	-0.206446	6.01415	9.60746	0.00256866	0.00810456	0.01665	FALSE
FBgn0053110	CG33110	-0.162393	5.93684	9.59139	0.00258907	0.00816437	0.0167729	FALSE
FBgn0266736	asRNA:CR45209	0.315325	2.00609	9.58911	0.00259215	0.00816736	0.016779	FALSE
FBgn0036824	CG3902	-0.180657	8.0451	9.58723	0.00259439	0.00816736	0.016779	FALSE
FBgn0036741	anchor	-0.0777788	7.25455	9.58775	0.00259372	0.00816736	0.016779	FALSE
FBgn0004915	TfIIB	-0.100366	4.89519	9.58584	0.00259616	0.00816835	0.016781	FALSE
FBgn0032586	Tpr2	-0.0726688	7.07756	9.58228	0.00260072	0.0081781	0.0168011	FALSE
FBgn0027109	NPF	-0.135212	4.82211	9.56784	0.0026193	0.00823189	0.0169116	FALSE
FBgn0027074	Ugt36F1	0.231043	2.60858	9.55427	0.00263696	0.00827847	0.0170073	FALSE
FBgn0264745	CR44003	0.156002	2.11306	9.55424	0.00263707	0.00827847	0.0170073	FALSE
FBgn0034050	bug	-0.110693	4.19861	9.55246	0.00263925	0.00828066	0.0170118	FALSE
FBgn0037777	CG11722	-0.13359	3.71629	9.54772	0.00264545	0.00829101	0.017033	FALSE
FBgn0031544	CG17593	-0.0863794	6.08571	9.54765	0.00264551	0.00829101	0.017033	FALSE
FBgn0034418	CG15118	0.158326	6.73007	9.53887	0.00265699	0.00832235	0.0170974	FALSE
FBgn0030320	CG2247	0.0961219	4.8962	9.53694	0.00265952	0.00832562	0.0171041	FALSE
FBgn0032401	Plzf	0.159777	2.37407	9.53444	0.00266288	0.00833149	0.0171162	FALSE
FBgn0030354	Upf1	0.0690543	6.08286	9.53153	0.00266663	0.00833855	0.0171307	FALSE
FBgn0001128	Gpdh1	-0.154344	9.65864	9.51982	0.00268208	0.00838218	0.0172203	FALSE
FBgn0266742	lncRNA:CR45215	-0.199978	1.24015	9.50926	0.00269648	0.0084225	0.0173032	FALSE
FBgn0004511	dy	-0.947122	0.531506	9.51378	0.00270032	0.00842979	0.0173181	FALSE
FBgn0004864	hop	0.0747642	5.31118	9.50042	0.00270787	0.00844866	0.0173569	FALSE
FBgn0037779	CG12811	-0.177043	4.72573	9.49069	0.00272091	0.00848461	0.0174308	FALSE
FBgn0058002	ND-AGGG	-0.140872	6.72736	9.48725	0.00272553	0.0084943	0.0174507	FALSE
FBgn0030615	Cyp4s3	-0.195341	1.97307	9.48291	0.00273154	0.0085083	0.0174794	FALSE
FBgn0039131	CG12268	-0.20468	2.67086	9.47755	0.0027387	0.00852587	0.0175155	FALSE
FBgn0034379	CG15073	0.124622	3.17206	9.47031	0.00274846	0.00855149	0.0175682	FALSE
FBgn0265702	asRNA:CR44509	0.384517	3.32685	9.46599	0.00275434	0.00856504	0.017596	FALSE
FBgn0000147	aurA	0.228404	1.07693	9.46453	0.00275679	0.00856784	0.0176017	FALSE
FBgn0030052	CG12065	-0.0578329	6.2658	9.46141	0.00276052	0.00856784	0.0176017	FALSE
FBgn0052602	Muc12Ea	0.621991	-1.14735	9.46827	0.00276107	0.00856784	0.0176017	FALSE
FBgn0261563	wb	0.181249	4.19678	9.46081	0.00276136	0.00856784	0.0176017	FALSE
FBgn0030724	Nipsnap	-0.107434	6.64764	9.45293	0.00277211	0.00858694	0.017641	FALSE
FBgn0010894	sinu	-0.083297	4.5453	9.45464	0.00276977	0.00858694	0.017641	FALSE
FBgn0052476	mthl14	0.199054	1.9721	9.45313	0.00277202	0.00858694	0.017641	FALSE
FBgn0039214	puf	0.105874	6.70565	9.45066	0.00277523	0.00859184	0.0176511	FALSE
FBgn0029518	CG13376	0.604296	-1.37701	9.44269	0.00278385	0.00861379	0.0176961	FALSE
FBgn0031374	Wdr62	0.102803	8.02543	9.43811	0.00279249	0.00863573	0.0177412	FALSE
FBgn0053554	Nipped-A	0.136562	6.78402	9.43681	0.00279428	0.0086365	0.0177428	FALSE
FBgn0015222	Fer1HCH	-0.0707621	9.28332	9.43164	0.00280143	0.00864431	0.0177589	FALSE
FBgn0050197	CG30197	-0.131908	7.72496	9.43278	0.00279984	0.00864431	0.0177589	FALSE
FBgn0031322	CG5001	-0.0740779	5.56434	9.43191	0.00280106	0.00864431	0.0177589	FALSE
FBgn0033309	Lnpk	-0.0828856	4.89941	9.42635	0.00280876	0.00866215	0.0177955	FALSE
FBgn0031030	Tao	0.115688	7.55748	9.42132	0.00281575	0.00867892	0.01783	FALSE
FBgn0035020	CG13585	-0.0854965	6.23452	9.41809	0.00282025	0.00868804	0.0178487	FALSE
FBgn0265629	CG44437	0.347994	1.26482	9.41242	0.0028286	0.00870895	0.0178916	FALSE
FBgn0029880	CG14443	0.700616	-1.27753	9.40952	0.00284255	0.00874711	0.0179701	FALSE
FBgn0011701	repo	-0.0887604	5.66005	9.39797	0.00284844	0.00876043	0.0179974	FALSE
FBgn0003862	trx	0.158435	7.41811	9.38672	0.00286432	0.00880444	0.0180878	FALSE
FBgn0037030	CG3288	0.435624	-0.0938514	9.38413	0.00287459	0.0088263	0.0181327	FALSE
FBgn0051097	CG31097	0.167142	3.29382	9.38005	0.00287383	0.0088263	0.0181327	FALSE
FBgn0052755	CG32755	0.404645	0.163793	9.37982	0.00287746	0.00883028	0.0181409	FALSE
FBgn0266929	lncRNA:CR45380	0.559288	-0.923373	9.33804	0.00288188	0.00883901	0.0181588	FALSE
FBgn0030317	pkm	-0.191303	8.96278	9.3723	0.00288482	0.00884319	0.0181674	FALSE
FBgn0039298	to	-0.299141	6.85818	9.3628	0.00289841	0.00886061	0.0182032	FALSE
FBgn0034520	lms	0.621384	-1.28852	9.37674	0.0028957	0.00886061	0.0182032	FALSE
FBgn0061200	Nup153	0.109969	6.71843	9.36441	0.00289611	0.00886061	0.0182032	FALSE
FBgn0267693	asRNA:CR46029	0.36772	1.81441	9.36719	0.00289242	0.00886061	0.0182032	FALSE
FBgn0031633	Fnta	-0.0797846	4.95359	9.36289	0.00289829	0.00886061	0.0182032	FALSE
FBgn0266083	ocm	0.14381	5.3295	9.36115	0.00290079	0.00886304	0.0182082	FALSE
FBgn0034802	CNBP	-0.0670485	8.41267	9.35759	0.00290589	0.0088738	0.0182303	FALSE
FBgn0038074	Gnmt	-0.927099	5.87565	9.3552	0.00290934	0.0088795	0.018242	FALSE
FBgn0028387	chm	0.111381	4.02044	9.35407	0.00291099	0.00887969	0.0182424	FALSE
FBgn0085357	CG34328	0.599449	-1.23677	9.35836	0.00291582	0.00888957	0.0182627	FALSE
FBgn0033451	Marc	-0.189291	4.55514	9.34084	0.00293009	0.00892824	0.0183422	FALSE
FBgn0039633	Bicra	0.203598	6.95149	9.338	0.00293421	0.00893591	0.0183579	FALSE
FBgn0267534	asRNA:CR45874	0.272531	4.22597	9.33338	0.00294093	0.00895153	0.01839	FALSE
FBgn0038965	mats	0.0892194	4.52121	9.33053	0.00294508	0.00895443	0.018396	FALSE
FBgn0035026	Fcp1	-0.0853658	5.27309	9.33113	0.0029442	0.00895443	0.018396	FALSE
FBgn0266579	tau	0.0864656	7.44023	9.32791	0.0029489	0.00896117	0.0184098	FALSE
FBgn0005632	faf	0.112006	8.30021	9.32192	0.00295766	0.00898294	0.0184545	FALSE
FBgn0037614	TMEM216	-0.112357	4.1119	9.31716	0.00296465	0.00899927	0.0184881	FALSE
FBgn0030593	CG9512	-0.103063	9.85462	9.31368	0.00296975	0.00900988	0.0185099	FALSE
FBgn0033101	CG9436	-0.176322	5.88061	9.30429	0.00298359	0.00904697	0.0185861	FALSE
FBgn0010113	heca	0.190586	5.59305	9.30182	0.00298723	0.00904817	0.0185885	FALSE
FBgn0085208	CG34179	-0.0741064	5.91306	9.30184	0.00298722	0.00904817	0.0185885	FALSE
FBgn0030926	psh	-0.160805	5.89463	9.30075	0.00298883	0.00904817	0.0185885	FALSE
FBgn0262146	MtnE	-0.45225	-0.254668	9.29384	0.00301185	0.00911295	0.0187216	FALSE
FBgn0015754	Lis-1	-0.052263	8.29257	9.28014	0.00301949	0.00912128	0.0187387	FALSE
FBgn0054015	CG34015	-0.193699	2.21682	9.28079	0.00301865	0.00912128	0.0187387	FALSE
FBgn0036732	Oatp74D	-0.126085	6.18805	9.28069	0.00301867	0.00912128	0.0187387	FALSE
FBgn0262116	RNASEK	-0.126023	6.32108	9.27711	0.00302403	0.00913008	0.0187568	FALSE
FBgn0038460	CG18622	-0.115878	4.06259	9.27068	0.0030337	0.00915434	0.0188067	FALSE
FBgn0266819	asRNA:CR45281	0.28494	1.98738	9.26962	0.00303546	0.00915472	0.0188074	FALSE
FBgn0037807	CG6293	-0.147426	3.70505	9.26728	0.00303882	0.00915501	0.018808	FALSE
FBgn0263598	Vha68-2	-0.0624038	7.96148	9.26799	0.00303773	0.00915501	0.018808	FALSE
FBgn0033809	CG4630	-0.121292	4.3292	9.26107	0.00304817	0.00917823	0.0188557	FALSE
FBgn0039560	BOD1	0.096347	5.74879	9.25958	0.00305042	0.00918007	0.0188595	FALSE
FBgn0000244	by	-0.061395	6.91039	9.23937	0.00308112	0.00926645	0.019037	FALSE
FBgn0030816	CG16700	-0.112764	4.91463	9.23852	0.00308243	0.00926645	0.019037	FALSE
FBgn0010039	GstD3	-0.169243	3.51199	9.23356	0.00309005	0.00927332	0.0190511	FALSE
FBgn0038983	CG5326	-0.137333	5.62485	9.23282	0.00309115	0.00927332	0.0190511	FALSE
FBgn0266449	Kr-h2	-0.086591	6.19538	9.2327	0.00309133	0.00927332	0.0190511	FALSE
FBgn0036757	Ir75a	0.385412	2.09441	9.23396	0.00308955	0.00927332	0.0190511	FALSE
FBgn0036597	CG4962	0.22531	6.42354	9.2315	0.00309317	0.00927386	0.0190522	FALSE
FBgn0028968	gammaCOP	-0.0758599	6.40379	9.21964	0.00311142	0.00932358	0.0191543	FALSE
FBgn0035529	Fdx2	-0.116986	4.58962	9.21604	0.00311699	0.00933529	0.0191784	FALSE
FBgn0029804	CG3097	-0.114387	5.16248	9.2029	0.00313737	0.0093913	0.0192935	FALSE
FBgn0035233	Pex10	-0.164132	3.52987	9.20149	0.00313959	0.00939294	0.0192968	FALSE
FBgn0037679	Aduk	0.104872	4.21998	9.19269	0.00315331	0.00942896	0.0193708	FALSE
FBgn0250871	pot	-0.0655196	5.92622	9.18576	0.00316417	0.00945636	0.0194271	FALSE
FBgn0033170	sPLA2	-0.236414	4.63054	9.18286	0.00316872	0.00946493	0.0194447	FALSE
FBgn0038840	Grik	0.120018	3.60195	9.17995	0.00317334	0.00947367	0.0194627	FALSE
FBgn0029161	slmo	-0.073711	5.91404	9.16811	0.00319201	0.00950607	0.0195293	FALSE
FBgn0021814	Vps28	-0.0796958	4.9958	9.16868	0.0031911	0.00950607	0.0195293	FALSE
FBgn0085470	lmgB	0.0836471	3.93071	9.16574	0.0031958	0.00950607	0.0195293	FALSE
FBgn0086451	l(2)k09022	0.10977	4.65209	9.16463	0.00319752	0.00950607	0.0195293	FALSE
FBgn0250903	lmgA	0.0836471	3.93071	9.16574	0.0031958	0.00950607	0.0195293	FALSE
FBgn0265662	lncRNA:CR44469	0.425922	-0.599918	9.17657	0.00319198	0.00950607	0.0195293	FALSE
FBgn0011573	Cdc37	0.0701223	5.87284	9.16448	0.00319776	0.00950607	0.0195293	FALSE
FBgn0035471	Sc2	-0.0963097	5.94345	9.16615	0.00319512	0.00950607	0.0195293	FALSE
FBgn0023519	mRpL16	-0.114454	4.33521	9.15787	0.00320828	0.00953228	0.0195831	FALSE
FBgn0004629	Cys	-0.134767	8.01574	9.15626	0.00321084	0.00953484	0.0195884	FALSE
FBgn0033972	Ciao1	-0.109392	5.41376	9.15511	0.00321268	0.00953524	0.0195892	FALSE
FBgn0030025	CG2147	-0.153975	3.10419	9.15192	0.00321781	0.00954542	0.0196101	FALSE
FBgn0039094	CG10184	-0.242065	4.08092	9.14648	0.00322649	0.00956105	0.0196422	FALSE
FBgn0266916	Cenp-C	0.150968	2.71684	9.1467	0.0032262	0.00956105	0.0196422	FALSE
FBgn0039467	CG14253	-0.107293	2.81267	9.14013	0.00323674	0.00958633	0.0196941	FALSE
FBgn0028694	Rpn11	-0.117867	5.84949	9.13695	0.00324178	0.00959049	0.0197027	FALSE
FBgn0015808	ScpX	-0.139139	7.16874	9.13754	0.00324083	0.00959049	0.0197027	FALSE
FBgn0033464	CG1441	-0.164391	6.29579	9.13602	0.00324327	0.00959049	0.0197027	FALSE
FBgn0259481	Mob2	0.186019	8.15282	9.13139	0.00325075	0.00960752	0.0197377	FALSE
FBgn0038108	CG7518	0.103218	7.05866	9.12585	0.00325971	0.00962892	0.0197816	FALSE
FBgn0017456	Ubc84D	0.420266	-0.200388	9.11286	0.00328933	0.0097113	0.0199509	FALSE
FBgn0083027	snoRNA:Psi18S-531	0.183038	1.65764	9.101	0.00330046	0.00973903	0.0200078	FALSE
FBgn0005614	trpl	0.308579	11.5402	9.08187	0.00333174	0.00982615	0.0201868	FALSE
FBgn0005674	GluProRS	0.114043	6.60649	9.06949	0.00335231	0.00988163	0.0203008	FALSE
FBgn0039807	CG15546	-0.128027	3.78822	9.06825	0.00335441	0.0098826	0.0203028	FALSE
FBgn0052011	CR32011	0.120105	3.15433	9.05583	0.00337522	0.00993871	0.0204181	FALSE
FBgn0024196	robl	-0.16714	5.25362	9.03865	0.00340414	0.0100133	0.0205714	FALSE
FBgn0015615	SMC3	0.0744815	5.53417	9.03928	0.00340307	0.0100133	0.0205714	FALSE
FBgn0052221	CG32221	-0.0986547	4.18822	9.03361	0.00341271	0.0100333	0.0206123	FALSE
FBgn0032721	CG10602	-0.0685626	5.9971	9.03012	0.00341863	0.0100454	0.0206373	FALSE
FBgn0039505	CG5934	-0.105508	3.75757	9.02726	0.00342352	0.0100534	0.0206537	FALSE
FBgn0030679	CG8206	-0.0830272	6.59838	9.02641	0.00342494	0.0100534	0.0206537	FALSE
FBgn0053229	CG33229	0.187272	6.11274	9.02491	0.0034275	0.0100557	0.0206583	FALSE
FBgn0052074	CG32074	0.494917	-0.754493	9.02933	0.00343308	0.0100668	0.0206811	FALSE
FBgn0040372	G9a	0.126166	5.55425	9.01757	0.00344005	0.0100819	0.0207123	FALSE
FBgn0029950	rumpel	-0.132559	5.65684	9.01004	0.00345296	0.0101145	0.0207791	FALSE
FBgn0086784	stmA	-0.0980495	7.72782	9.00373	0.00346384	0.010141	0.0208337	FALSE
FBgn0034007	ND-51L2	0.483803	0.407164	8.99798	0.00347564	0.0101703	0.0208938	FALSE
FBgn0036206	twy	0.524348	-1.4905	8.99678	0.00348282	0.010186	0.020926	FALSE
FBgn0039003	wfs1	0.116742	4.24208	8.98244	0.00350076	0.0102331	0.0210228	FALSE
FBgn0005694	Aef1	0.0665821	6.03428	8.98042	0.00350428	0.010238	0.021033	FALSE
FBgn0037415	Osi8	0.192667	2.11541	8.97795	0.00350875	0.0102457	0.0210488	FALSE
FBgn0000810	fs(1)K10	0.0953663	4.22356	8.971	0.00352077	0.0102707	0.0211001	FALSE
FBgn0036488	CG6878	-0.14407	4.3289	8.97089	0.00352096	0.0102707	0.0211001	FALSE
FBgn0035246	CG13928	0.135683	8.27248	8.96958	0.00352326	0.0102721	0.0211029	FALSE
FBgn0067102	GlcT	0.0919633	4.91356	8.96688	0.003528	0.0102805	0.0211203	FALSE
FBgn0033696	Cyp6g2	0.378011	-0.0523466	8.96478	0.00353695	0.0103013	0.0211629	FALSE
FBgn0033033	scaf	-0.0929776	6.78975	8.95678	0.0035458	0.0103165	0.0211941	FALSE
FBgn0039904	Hcf	0.0759317	7.15544	8.95674	0.00354586	0.0103165	0.0211941	FALSE
FBgn0034964	IntS1	0.0883049	5.48944	8.95424	0.00355029	0.010324	0.0212096	FALSE
FBgn0052069	CG32069	-0.176144	3.75475	8.95001	0.0035578	0.0103405	0.0212435	FALSE
FBgn0000392	cup	-0.140911	2.68384	8.93915	0.00357717	0.0103841	0.021333	FALSE
FBgn0037566	mRpL1	-0.0932587	4.72216	8.9374	0.00358021	0.0103841	0.021333	FALSE
FBgn0010417	Taf6	0.075055	4.64902	8.9385	0.00357826	0.0103841	0.021333	FALSE
FBgn0035755	CG14830	-0.0964033	5.10147	8.93805	0.00357905	0.0103841	0.021333	FALSE
FBgn0267033	mamo	0.170571	7.15686	8.92984	0.00359373	0.0104179	0.0214025	FALSE
FBgn0031089	aspr	-0.106502	5.56134	8.92726	0.00359835	0.0104248	0.0214168	FALSE
FBgn0025388	Alms1a	0.142401	2.81739	8.92647	0.00359985	0.0104248	0.0214168	FALSE
FBgn0011230	poe	0.0933876	8.88129	8.92076	0.00361003	0.0104489	0.0214662	FALSE
FBgn0026262	Taf3	0.0796484	7.19612	8.90362	0.00364102	0.0105299	0.0216325	FALSE
FBgn0030457	CG12096	-0.0859795	4.47125	8.90323	0.00364175	0.0105299	0.0216325	FALSE
FBgn0032475	Sfmbt	0.0925586	5.43997	8.90106	0.00364568	0.0105358	0.0216447	FALSE
FBgn0031639	mRpS2	-0.107095	4.18411	8.89768	0.00365186	0.0105482	0.0216702	FALSE
FBgn0034598	Isha	0.0773953	6.43882	8.89225	0.00366174	0.0105713	0.0217177	FALSE
FBgn0002872	mu2	0.127698	2.937	8.89038	0.00366521	0.0105759	0.021727	FALSE
FBgn0262719	CG43163	0.154058	3.64437	8.88628	0.0036727	0.010587	0.0217499	FALSE
FBgn0035901	Pus7	0.109949	3.52314	8.8862	0.00367285	0.010587	0.0217499	FALSE
FBgn0263916	Ent2	-0.137237	5.18717	8.88368	0.00367742	0.0105947	0.0217658	FALSE
FBgn0040384	CG32795	-0.0577299	5.9175	8.87432	0.00369464	0.0106389	0.0218565	FALSE
FBgn0016119	ATPsynCF6	-0.107517	7.70845	8.8718	0.00369929	0.0106468	0.0218727	FALSE
FBgn0040383	CG5254	-0.158664	5.75422	8.86592	0.00371017	0.0106617	0.0219033	FALSE
FBgn0034117	CG7997	-0.219079	5.82432	8.86648	0.00370914	0.0106617	0.0219033	FALSE
FBgn0032955	CG2201	-0.0680786	7.06031	8.86745	0.00370735	0.0106617	0.0219033	FALSE
FBgn0034113	CG8060	0.0977842	4.30687	8.86112	0.00371909	0.0106818	0.0219447	FALSE
FBgn0032222	Cox10	-0.0757549	5.77848	8.85961	0.00372188	0.0106844	0.0219499	FALSE
FBgn0039227	polybromo	0.0864953	5.28094	8.85443	0.00373152	0.0107066	0.0219955	FALSE
FBgn0261641	CG42724	0.131222	6.39379	8.84943	0.00374084	0.0107278	0.0220392	FALSE
FBgn0266413	asRNA:CR45053	0.523756	-0.0710786	8.84578	0.00375247	0.0107556	0.0220964	FALSE
FBgn0028331	l(1)G0289	0.0816563	7.89044	8.83014	0.00377705	0.0108095	0.0222071	FALSE
FBgn0086663	snoRNA:Psi18S-1275	0.511441	-0.992262	8.84282	0.00377552	0.0108095	0.0222071	FALSE
FBgn0264822	asRNA:CR44030	0.121655	4.18445	8.83099	0.00377547	0.0108095	0.0222071	FALSE
FBgn0032402	PLCXD	-0.121595	6.49753	8.82251	0.00379148	0.0108453	0.0222805	FALSE
FBgn0035685	CG13297	-1.00136	-2.28163	8.62921	0.00379582	0.0108522	0.0222947	TRUE
FBgn0028863	stol	0.148082	7.26186	8.81816	0.00379973	0.0108523	0.0222949	FALSE
FBgn0026597	Axn	0.0815777	5.97106	8.81914	0.00379786	0.0108523	0.0222949	FALSE
FBgn0037749	CG9471	-0.174606	4.54283	8.81616	0.00380353	0.0108576	0.0223058	FALSE
FBgn0038426	mRpS33	-0.14188	4.18435	8.81475	0.00380623	0.0108598	0.0223103	FALSE
FBgn0052638	CG32638	-0.0827327	5.50633	8.80698	0.00382102	0.0108853	0.0223628	FALSE
FBgn0036199	Bmcp	-0.108228	4.93007	8.808	0.00381907	0.0108853	0.0223628	FALSE
FBgn0064766	CG7600	0.078543	5.96748	8.80764	0.00381975	0.0108853	0.0223628	FALSE
FBgn0002021	l(2)37Bb	-0.086617	4.95661	8.79897	0.00383633	0.0109234	0.022441	FALSE
FBgn0032431	CG5435	0.324766	0.60251	8.7949	0.00384578	0.0109375	0.0224699	FALSE
FBgn0051272	CG31272	0.203904	1.73017	8.79349	0.00384714	0.0109375	0.0224699	FALSE
FBgn0040212	Gnpat	-0.0795561	5.0832	8.79529	0.0038434	0.0109375	0.0224699	FALSE
FBgn0262599	SmydA-3	-0.255211	1.43357	8.79087	0.00385241	0.0109469	0.0224893	FALSE
FBgn0051032	CR31032	-0.268837	0.652899	8.78558	0.00386348	0.0109603	0.0225168	FALSE
FBgn0029992	Upf2	0.0875574	5.34744	8.78411	0.00386494	0.0109603	0.0225168	FALSE
FBgn0004362	HmgD	-0.0778058	5.79733	8.78695	0.00385945	0.0109603	0.0225168	FALSE
FBgn0284221	Sema5c	-0.0821587	5.1765	8.78464	0.00386391	0.0109603	0.0225168	FALSE
FBgn0030631	Prp5	0.0794208	4.86446	8.78254	0.00386797	0.0109633	0.022523	FALSE
FBgn0029837	Tsp5D	-0.129457	6.15609	8.78055	0.00387181	0.0109687	0.022534	FALSE
FBgn0263738	Ada2a	0.126025	3.01664	8.77145	0.00388954	0.0110133	0.0226258	FALSE
FBgn0032233	dpr19	-0.0785407	5.57132	8.76792	0.00389635	0.0110143	0.0226278	FALSE
FBgn0030058	CG11294	-0.162864	2.4471	8.76881	0.00389472	0.0110143	0.0226278	FALSE
FBgn0262533	CR43087	0.567281	-1.12279	8.76753	0.00389776	0.0110143	0.0226278	FALSE
FBgn0287598	CG46467	0.147463	5.25758	8.76852	0.00389518	0.0110143	0.0226278	FALSE
FBgn0033903	CG8323	-0.13532	4.45991	8.7606	0.00391064	0.0110452	0.0226912	FALSE
FBgn0025832	Fen1	-0.193482	1.78349	8.75767	0.00391663	0.0110454	0.0226916	FALSE
FBgn0085430	Dora	0.195345	6.44131	8.75903	0.00391371	0.0110454	0.0226916	FALSE
FBgn0042201	Nplp3	0.213898	7.95311	8.75763	0.00391645	0.0110454	0.0226916	FALSE
FBgn0263050	CG43345	-0.126552	3.5859	8.75412	0.00392337	0.0110533	0.0227078	FALSE
FBgn0263051	CG43346	-0.126552	3.5859	8.75412	0.00392337	0.0110533	0.0227078	FALSE
FBgn0038972	CG7054	-0.145947	3.99277	8.75152	0.00392846	0.0110565	0.0227144	FALSE
FBgn0035791	CG8539	-0.19238	3.79492	8.75156	0.00392839	0.0110565	0.0227144	FALSE
FBgn0001185	her	0.0843562	4.70637	8.74538	0.00394054	0.0110849	0.0227728	FALSE
FBgn0264695	Mhc	0.0782751	11.1261	8.7441	0.00394306	0.0110864	0.0227759	FALSE
FBgn0015288	RpL22	0.0894255	9.86777	8.74195	0.00394729	0.0110872	0.0227776	FALSE
FBgn0031066	COX6B	-0.083787	7.88244	8.74245	0.0039463	0.0110872	0.0227776	FALSE
FBgn0260439	Pp2A-29B	-0.0509815	7.81286	8.73369	0.00396365	0.0111276	0.0228605	FALSE
FBgn0051104	CG31104	-0.36377	-0.0910883	8.73165	0.00397356	0.0111498	0.0229062	FALSE
FBgn0027552	CG10863	-0.155606	7.31585	8.72622	0.00397849	0.011153	0.0229127	FALSE
FBgn0030258	CG1552	-0.12635	6.62658	8.72613	0.00397867	0.011153	0.0229127	FALSE
[truncated: 9,513 more rows]
